# Supplementary material for: A single-chain and fast-responding light-inducible Cre recombinase as a novel optogenetic switch
Source: eLife. 2021 Feb 23;10:e61268. doi: 10.7554/eLife.61268 (PMC7997657; doi:10.7554/eLife.61268)
Supplement: Figure 1—source data 1. [file elife-61268-fig1-data1.txt]

plate	well	condition	illumination.duration..min.	illumination.intensity....	construct	transformant.replicate	date	median_fl1	median_fsc	median_ssc	nb_cells	median_gfl1	median_gfsc	median_gssc	nb_gcells	key	col	pch	pGYnumber	variant	efficiency
PL1	A01	dark	NA	NA	pRS314	A	20160301	230	372	121	10000	203	288	88	3663	dark_pGY44__PL1	2	16	pGY44	none	0.00136500136500137
PL1	A02	dark	NA	NA	pRS314	B	20160301	239	404	132	10000	213	310	96	3811	dark_pGY44__PL1	2	16	pGY44	none	0.00314877984780897
PL1	A03	dark	NA	NA	pRS314	C	20160301	227	376	123	10000	199	286	87	3688	dark_pGY44__PL1	2	16	pGY44	none	0
PL1	B01	dark	NA	NA	pSH63	A	20160301	441	432	147	10000	416	316	101	4065	dark_pGY115__PL1	2	16	pGY115	WT	0.964575645756458
PL1	B02	dark	NA	NA	pSH63	B	20160301	438	510	178	10000	411	366	121	4177	dark_pGY115__PL1	2	16	pGY115	WT	0.981326310749342
PL1	B03	dark	NA	NA	pSH63	C	20160301	440	423	145	10000	417	317	103	4006	dark_pGY115__PL1	2	16	pGY115	WT	0.988017973040439
PL1	A04	dark	NA	NA	pSHCreVIIC_Delta10	A	20160301	223	377	129	10000	192	280	92	3793	dark_pGY349__PL1	2	16	pGY349	Cdel10	0.00237279198523596
PL1	A05	dark	NA	NA	pSHCreVIIC_Delta10	B	20160301	231	391	132.5	10000	207	306	99	3965	dark_pGY349__PL1	2	16	pGY349	Cdel10	0.00277427490542245
PL1	A06	dark	NA	NA	pSHCreVIIC_Delta10	C	20160301	229	389	134	10000	201	294	95	4137	dark_pGY349__PL1	2	16	pGY349	Cdel10	0.00169204737732657
PL1	B04	dark	NA	NA	pSHCreVIIC_Delta12	A	20160301	228	391	134	10000	200	290	94	3927	dark_pGY350__PL1	2	16	pGY350	Cdel12	0.0267379679144385
PL1	B05	dark	NA	NA	pSHCreVIIC_Delta12	B	20160301	227	383	133	10000	200	295	97	3932	dark_pGY350__PL1	2	16	pGY350	Cdel12	0.00584944048830112
PL1	B06	dark	NA	NA	pSHCreVIIC_Delta12	C	20160301	233	383	131	10000	206	293	94	3972	dark_pGY350__PL1	2	16	pGY350	Cdel12	0.00604229607250755
PL1	D01	dark	NA	NA	pSHCreVIIC_Delta14Cter	A	20160301	228.5	388	132	10000	201	297	94	4071	dark_pGY340__PL1	2	16	pGY340	Cdel14	0.00270203881110292
PL1	D02	dark	NA	NA	pSHCreVIIC_Delta14Cter	B	20160301	227	410	142	10000	196	302	100	3903	dark_pGY340__PL1	2	16	pGY340	Cdel14	0.00281834486292595
PL1	D03	dark	NA	NA	pSHCreVIIC_Delta14Cter	C	20160301	226	407	140	10000	196	302	99	4007	dark_pGY340__PL1	2	16	pGY340	Cdel14	0.00374344896431245
PL1	E01	dark	NA	NA	pSHCreVIIC_Delta2	A	20160301	459	455	158	10000	427	318	105	3990	dark_pGY345__PL1	2	16	pGY345	Cdel2	0.98796992481203
PL1	E02	dark	NA	NA	pSHCreVIIC_Delta2	B	20160301	459	443	153	10000	432	324	105	4011	dark_pGY345__PL1	2	16	pGY345	Cdel2	0.991772625280479
PL1	E03	dark	NA	NA	pSHCreVIIC_Delta2	C	20160301	448	409	139	10000	421	302	97	3884	dark_pGY345__PL1	2	16	pGY345	Cdel2	0.992790937178167
PL1	C04	dark	NA	NA	pSHCreVIIC_Delta3	A	20160301	461	499	176	10000	435	382	128	4114	dark_pGY371__PL1	2	16	pGY371	Cdel3	0.992950899368012
PL1	C05	dark	NA	NA	pSHCreVIIC_Delta3	B	20160301	509	619	210	10000	489	502	155	4055	dark_pGY371__PL1	2	16	pGY371	Cdel3	0.996054254007398
PL1	C06	dark	NA	NA	pSHCreVIIC_Delta3	C	20160301	454	420	144	10000	428	319	104	4093	dark_pGY371__PL1	2	16	pGY371	Cdel3	0.991448815050086
PL1	F01	dark	NA	NA	pSHCreVIIC_Delta4	A	20160301	226	382	129	10000	194	284	90	4012	dark_pGY346__PL1	2	16	pGY346	Cdel4	0.0229312063808574
PL1	F02	dark	NA	NA	pSHCreVIIC_Delta4	B	20160301	220	378	127	10000	189	285	91	3622	dark_pGY346__PL1	2	16	pGY346	Cdel4	0.0104914411927112
PL1	F03	dark	NA	NA	pSHCreVIIC_Delta4	C	20160301	236	449	154	10000	202	324	107	4007	dark_pGY346__PL1	2	16	pGY346	Cdel4	0.0102320938357874
PL1	G01	dark	NA	NA	pSHCreVIIC_Delta6	A	20160301	222	400	134	10000	191	301	95.5	4022	dark_pGY347__PL1	2	16	pGY347	Cdel6	0.0149179512680259
PL1	G02	dark	NA	NA	pSHCreVIIC_Delta6	B	20160301	215	371	123	10000	183	277	86	3849	dark_pGY347__PL1	2	16	pGY347	Cdel6	0.00181865419589504
PL1	G03	dark	NA	NA	pSHCreVIIC_Delta6	C	20160301	215	375	123.5	10000	189	288	90	4104	dark_pGY347__PL1	2	16	pGY347	Cdel6	0.00292397660818713
PL1	H01	dark	NA	NA	pSHCreVIIC_Delta8	A	20160301	221	390	131	10000	188	289	91	3871	dark_pGY348__PL1	2	16	pGY348	Cdel8	0.00697494187548437
PL1	H02	dark	NA	NA	pSHCreVIIC_Delta8	B	20160301	221	396	133	10000	193	297	95	3978	dark_pGY348__PL1	2	16	pGY348	Cdel8	0.00301659125188537
PL1	H03	dark	NA	NA	pSHCreVIIC_Delta8	C	20160301	218	379.5	125	10000	188	287	91	3968	dark_pGY348__PL1	2	16	pGY348	Cdel8	0.00327620967741935
