# Supplementary material for: A single-chain and fast-responding light-inducible Cre recombinase as a novel optogenetic switch
Source: eLife. 2021 Feb 23;10:e61268. doi: 10.7554/eLife.61268 (PMC7997657; doi:10.7554/eLife.61268)
Supplement: Figure 1—source data 2. [file elife-61268-fig1-data2.txt]

R	PMF	Err	Geno
4.0	4.17571	0.424297	WT
4.5	2.42069	0.384936	WT
5.0	1.02572	0.400993	WT
5.5	0.0	0.078137	WT
6.0	1.9414	0.148865	WT
6.5	4.32688	0.115965	WT
7.0	5.82486	0.193903	WT
7.5	8.22166	0.194859	WT
8.0	10.5535	0.187165	WT
8.5	11.0161	0.385543	WT
9.0	10.3659	0.492849	WT
9.5	10.4914	0.57851	WT
10.0	9.707	0.535613	WT
4.0	1.43431	0.293123	AA
4.5	0.0	0.226732	AA
5.0	0.240865	0.253962	AA
5.5	1.11995	0.334258	AA
6.0	1.68397	0.33969	AA
6.5	2.38854	0.627889	AA
7.0	2.53647	0.663947	AA
7.5	3.61396	0.740686	AA
8.0	4.91408	0.718571	AA
8.5	5.63071	0.606962	AA
9.0	6.14788	0.523827	AA
9.5	5.64837	0.586562	AA
10.0	4.82941	0.74378	AA
