# Supplementary material for: A single-chain and fast-responding light-inducible Cre recombinase as a novel optogenetic switch
Source: eLife. 2021 Feb 23;10:e61268. doi: 10.7554/eLife.61268 (PMC7997657; doi:10.7554/eLife.61268)
Supplement: Figure 1—source data 3. [file elife-61268-fig1-data3.txt]

plate	well	condition	illumination.duration..min.	illumination.intensity....	construct	transformant.replicate	date	median_fl1	median_fsc	median_ssc	nb_cells	median_gfl1	median_gfsc	median_gssc	nb_gcells	key	col	pch	pGYnumber	variant	efficiency
PL1	B01	dark	NA	NA	pSH63	A	20160301	441	432	147	10000	416	316	101	4065	dark_pGY115__PL1	2	16	pGY115	WT	0.964575645756458
PL1	B02	dark	NA	NA	pSH63	B	20160301	438	510	178	10000	411	366	121	4177	dark_pGY115__PL1	2	16	pGY115	WT	0.981326310749342
PL1	B03	dark	NA	NA	pSH63	C	20160301	440	423	145	10000	417	317	103	4006	dark_pGY115__PL1	2	16	pGY115	WT	0.988017973040439
PL1	D04	dark	NA	NA	pSHCreAA	A	20160301	425	376	126	10000	407	288	90	4229	dark_pGY372__PL1	2	16	pGY372	CreAA	0.812721683613147
PL1	D05	dark	NA	NA	pSHCreAA	B	20160301	443	382	127	10000	421	296	94	4105	dark_pGY372__PL1	2	16	pGY372	CreAA	0.985383678440926
PL1	D06	dark	NA	NA	pSHCreAA	C	20160301	431	388	129	10000	409	292	92	4112	dark_pGY372__PL1	2	16	pGY372	CreAA	0.850924124513619
PL1	H07	dark	NA	NA	pSHCreAA_Delta2to21Nter	A	20160301	454	394	128	10000	429	289	88	4096	dark_pGY399__PL1	2	16	pGY399	AA_Ndel2-21	0.884521484375
PL1	H08	dark	NA	NA	pSHCreAA_Delta2to21Nter	B	20160301	455	403	133	10000	432	300	92	4048	dark_pGY399__PL1	2	16	pGY399	AA_Ndel2-21	0.881916996047431
PL1	H09	dark	NA	NA	pSHCreAA_Delta2to21Nter	C	20160301	448	380	127	10000	421	275	86	3858	dark_pGY399__PL1	2	16	pGY399	AA_Ndel2-21	0.827371695178849
PL1	A10	dark	NA	NA	pSHCreAA_Delta2to28Nter	A	20160301	248	381.5	128	10000	210	287	90	3887	dark_pGY400__PL1	2	16	pGY400	AA_Ndel2-28	0.172883972215076
PL1	A11	dark	NA	NA	pSHCreAA_Delta2to28Nter	B	20160301	257	398	133	10000	224	305	97	4181	dark_pGY400__PL1	2	16	pGY400	AA_Ndel2-28	0.182253049509687
PL1	A12	dark	NA	NA	pSHCreAA_Delta2to28Nter	C	20160301	268	429	147	10000	229	312	101	4021	dark_pGY400__PL1	2	16	pGY400	AA_Ndel2-28	0.192489430489928
PL1	B10	dark	NA	NA	pSHCreAA_Delta2to37Nter	A	20160301	268	499	169	10000	229	348	113	4124	dark_pGY401__PL1	2	16	pGY401	AA_Ndel2-37	0.0412221144519884
PL1	B11	dark	NA	NA	pSHCreAA_Delta2to37Nter	B	20160301	291	598	204.5	10000	264	484	150	4103	dark_pGY401__PL1	2	16	pGY401	AA_Ndel2-37	0.216914452839386
PL1	B12	dark	NA	NA	pSHCreAA_Delta2to37Nter	C	20160301	242	384	127	10000	210	287	89	3852	dark_pGY401__PL1	2	16	pGY401	AA_Ndel2-37	0.00285565939771547
PL1	E07	dark	NA	NA	pSHCre_Delta2to21Nter	A	20160301	446	415	140	10000	420	306	99	4083	dark_pGY396__PL1	2	16	pGY396	Ndel2-21	0.938525593926035
PL1	E08	dark	NA	NA	pSHCre_Delta2to21Nter	B	20160301	451	399	135	10000	426	302	96	3857	dark_pGY396__PL1	2	16	pGY396	Ndel2-21	0.989369976665802
PL1	E09	dark	NA	NA	pSHCre_Delta2to21Nter	C	20160301	443	382	127	10000	419	293	92	3964	dark_pGY396__PL1	2	16	pGY396	Ndel2-21	0.971241170534813
PL1	F07	dark	NA	NA	pSHCre_Delta2to28Nter	A	20160301	483	477	162	10000	449	341	110	4058	dark_pGY397__PL1	2	16	pGY397	Ndel2-28	0.935189748644653
PL1	F08	dark	NA	NA	pSHCre_Delta2to28Nter	B	20160301	463	404	137	10000	438	298	94	3959	dark_pGY397__PL1	2	16	pGY397	Ndel2-28	0.906794645112402
PL1	F09	dark	NA	NA	pSHCre_Delta2to28Nter	C	20160301	459	393	131	10000	432	286	90	3999	dark_pGY397__PL1	2	16	pGY397	Ndel2-28	0.88797199299825
PL1	G07	dark	NA	NA	pSHCre_Delta2to37Nter	A	20160301	220	369	123	10000	184	267	83	4094	dark_pGY398__PL1	2	16	pGY398	Ndel2-37	0.0153883732291158
PL1	G08	dark	NA	NA	pSHCre_Delta2to37Nter	B	20160301	229	379	123	10000	198	287	87	4102	dark_pGY398__PL1	2	16	pGY398	Ndel2-37	0.00268161872257435
PL1	G09	dark	NA	NA	pSHCre_Delta2to37Nter	C	20160301	233	388	126	10000	199	285	86	3969	dark_pGY398__PL1	2	16	pGY398	Ndel2-37	0.0141093474426808
