# Supplementary material for: A single-chain and fast-responding light-inducible Cre recombinase as a novel optogenetic switch
Source: eLife. 2021 Feb 23;10:e61268. doi: 10.7554/eLife.61268 (PMC7997657; doi:10.7554/eLife.61268)
Supplement: Figure 2—source data 2. [file elife-61268-fig2-data2.txt]

name	file	plate	well	condition	illumination.duration..min.	illumination.intensity....	construct	transformant.replicate	variant	median_gfl1	median_gfsc	median_gssc	nb_gcells	key	col	pch	efficiency
PL1.0001.fcs	PL1.0001.fcs	PL1	A01	dark	NA	NA	pGY415	A	iLID_Cre32	1.0554496008786	73	49	3155	dark_pGY415__PL1	2	16	0.163232963549921
PL1.0002.fcs	PL1.0002.fcs	PL1	A02	light	30	100	pGY415	A	iLID_Cre32	1.16521549170322	77	52	3205	light_pGY415__PL1	2	16	0.513884555382215
PL1.0003.fcs	PL1.0003.fcs	PL1	A03	dark	NA	NA	pGY415	B	iLID_Cre32	1.0554496008786	79	50	3256	dark_pGY415__PL1	2	16	0.195638820638821
PL1.0004.fcs	PL1.0004.fcs	PL1	A04	light	30	100	pGY415	B	iLID_Cre32	1.21881418484229	83	52	3237	light_pGY415__PL1	2	16	0.578931109051591
PL1.0005.fcs	PL1.0005.fcs	PL1	A05	dark	NA	NA	pGY415	C	iLID_Cre32	1.0554496008786	73	48	3212	dark_pGY415__PL1	2	16	0.231942714819427
PL1.0006.fcs	PL1.0006.fcs	PL1	A06	light	30	100	pGY415	C	iLID_Cre32	1.19708503049573	75	49	3208	light_pGY415__PL1	2	16	0.558291770573566
PL1.0023.fcs	PL1.0023.fcs	PL1	C01	dark	NA	NA	pGY459	A	24F	1.06498563535043	98	66	3162	dark_pGY459__PL1	2	16	0.00632511068943706
PL1.0024.fcs	PL1.0024.fcs	PL1	C02	light	30	100	pGY459	A	24F	1.0554496008786	87	59	3193	light_pGY459__PL1	2	16	0.0682743501409333
PL1.0025.fcs	PL1.0025.fcs	PL1	C03	dark	NA	NA	pGY459	B	24F	1.07460782832132	121	72	3097	dark_pGY459__PL1	2	16	0.0345495640942848
PL1.0026.fcs	PL1.0026.fcs	PL1	C04	light	30	100	pGY459	B	24F	1.07460782832132	111	69	3125	light_pGY459__PL1	2	16	0.15392
PL1.0027.fcs	PL1.0027.fcs	PL1	C05	dark	NA	NA	pGY459	C	24F	1.04599895343025	70	47	3259	dark_pGY459__PL1	2	16	0.000920527769254373
PL1.0028.fcs	PL1.0028.fcs	PL1	C06	light	30	100	pGY459	C	24F	1.04599895343025	65	50	3055	light_pGY459__PL1	2	16	0.0196399345335516
PL1.0034.fcs	PL1.0034.fcs	PL1	D01	dark	NA	NA	pGY460	A	24I	1.1039991779174	106	65	3359	dark_pGY460__PL1	2	16	0.419767788032152
PL1.0035.fcs	PL1.0035.fcs	PL1	D02	light	30	100	pGY460	A	24I	1.12403866377206	96	63	2980	light_pGY460__PL1	2	16	0.47248322147651
PL1.0036.fcs	PL1.0036.fcs	PL1	D03	dark	NA	NA	pGY460	B	24I	1.08431695823717	81	52	3247	dark_pGY460__PL1	2	16	0.429319371727749
PL1.0037.fcs	PL1.0037.fcs	PL1	D04	light	30	100	pGY460	B	24I	1.12403866377206	76	54	3231	light_pGY460__PL1	2	16	0.469823584029712
PL1.0038.fcs	PL1.0038.fcs	PL1	D05	dark	NA	NA	pGY460	C	24I	1.07460782832132	81	53	3200	dark_pGY460__PL1	2	16	0.39875
PL1.0039.fcs	PL1.0039.fcs	PL1	D06	light	30	100	pGY460	C	24I	1.09411381057719	80	58	3198	light_pGY460__PL1	2	16	0.409005628517824
PL1.0045.fcs	PL1.0045.fcs	PL1	E01	dark	NA	NA	pGY461	A	25C	1.0554496008786	73	50	3375	dark_pGY461__PL1	2	16	0.0272592592592593
PL1.0046.fcs	PL1.0046.fcs	PL1	E02	light	30	100	pGY461	A	25C	1.0554496008786	71	52	3124	light_pGY461__PL1	2	16	0.197823303457106
PL1.0047.fcs	PL1.0047.fcs	PL1	E03	dark	NA	NA	pGY461	B	25C	1.0554496008786	76	50	3329	dark_pGY461__PL1	2	16	0.0321417843196155
PL1.0048.fcs	PL1.0048.fcs	PL1	E04	light	30	100	pGY461	B	25C	1.06498563535043	75	56	3145	light_pGY461__PL1	2	16	0.195548489666137
PL1.0049.fcs	PL1.0049.fcs	PL1	E05	dark	NA	NA	pGY461	C	25C	1.06498563535043	96	59	3176	dark_pGY461__PL1	2	16	0.0500629722921914
PL1.0050.fcs	PL1.0050.fcs	PL1	E06	light	30	100	pGY461	C	25C	1.07460782832132	90	63	3255	light_pGY461__PL1	2	16	0.34531490015361
PL1.0055.fcs	PL1.0055.fcs	PL1	F01	dark	NA	NA	pGY462	A	25F	1.0554496008786	84	55	3174	dark_pGY462__PL1	2	16	0.0816005040957782
PL1.0056.fcs	PL1.0056.fcs	PL1	F02	light	30	100	pGY462	A	25F	1.12403866377206	87	59	3106	light_pGY462__PL1	2	16	0.477784932388925
PL1.0057.fcs	PL1.0057.fcs	PL1	F03	dark	NA	NA	pGY462	B	25F	1.04599895343025	71	47	3201	dark_pGY462__PL1	2	16	0.042174320524836
PL1.0058.fcs	PL1.0058.fcs	PL1	F04	light	30	100	pGY462	B	25F	1.04599895343025	57	47	3151	light_pGY462__PL1	2	16	0.222786417010473
PL1.0059.fcs	PL1.0059.fcs	PL1	F05	dark	NA	NA	pGY462	C	25F	1.0554496008786	74	49	3187	dark_pGY462__PL1	2	16	0.0533417006589269
PL1.0060.fcs	PL1.0060.fcs	PL1	F06	light	30	100	pGY462	C	25F	1.08431695823717	73	55	3088	light_pGY462__PL1	2	16	0.386658031088083
PL1.0065.fcs	PL1.0065.fcs	PL1	G01	dark	NA	NA	pGY463	A	25X	1.0554496008786	79	51	3132	dark_pGY463__PL1	2	16	0.00351213282247765
PL1.0066.fcs	PL1.0066.fcs	PL1	G02	light	30	100	pGY463	A	25X	1.07460782832132	80	52	3282	light_pGY463__PL1	2	16	0.251371115173675
PL1.0067.fcs	PL1.0067.fcs	PL1	G03	dark	NA	NA	pGY463	B	25X	1.06498563535043	109	65	3232	dark_pGY463__PL1	2	16	0.0129950495049505
PL1.0068.fcs	PL1.0068.fcs	PL1	G04	light	30	100	pGY463	B	25X	1.07460782832132	103	67	3121	light_pGY463__PL1	2	16	0.182633771227171
PL1.0069.fcs	PL1.0069.fcs	PL1	G05	dark	NA	NA	pGY463	C	25X	1.0554496008786	83	52	3070	dark_pGY463__PL1	2	16	0.00130293159609121
PL1.0070.fcs	PL1.0070.fcs	PL1	G06	light	30	100	pGY463	C	25X	1.06498563535043	85	59	3088	light_pGY463__PL1	2	16	0.209520725388601
PL1.0075.fcs	PL1.0075.fcs	PL1	H01	dark	NA	NA	pGY464	A	26R	1.0554496008786	74	49	3163	dark_pGY464__PL1	2	16	0.106544419854568
PL1.0076.fcs	PL1.0076.fcs	PL1	H02	light	30	100	pGY464	A	26R	1.06979673183587	76	52	3044	light_pGY464__PL1	2	16	0.352168199737188
PL1.0077.fcs	PL1.0077.fcs	PL1	H03	dark	NA	NA	pGY464	B	26R	1.0554496008786	77	52	3122	dark_pGY464__PL1	2	16	0.0656630365150545
PL1.0078.fcs	PL1.0078.fcs	PL1	H04	light	30	100	pGY464	B	26R	1.0554496008786	62	50	3174	light_pGY464__PL1	2	16	0.178638941398866
PL1.0079.fcs	PL1.0079.fcs	PL1	H05	dark	NA	NA	pGY464	C	26R	1.0554496008786	83	56	3292	dark_pGY464__PL1	2	16	0.074726609963548
PL1.0080.fcs	PL1.0080.fcs	PL1	H06	light	30	100	pGY464	C	26R	1.06498563535043	77	54	3100	light_pGY464__PL1	2	16	0.294838709677419
