# Supplementary material for: A single-chain and fast-responding light-inducible Cre recombinase as a novel optogenetic switch
Source: eLife. 2021 Feb 23;10:e61268. doi: 10.7554/eLife.61268 (PMC7997657; doi:10.7554/eLife.61268)
Supplement: Figure 2—source data 3. [file elife-61268-fig2-data3.txt]

name	file	plate	well	condition	illumination.duration..min.	illumination.intensity....	construct	transformant.replicate	variant	median_gfl1	median_gfsc	median_gssc	nb_gcells	key	col	pch	efficiency
PL1.0007.fcs	PL1.0007.fcs	PL1	A07	dark	NA	NA	AA21	A	iLID_CreAA21	1.0554496008786	77	52	3039	dark_AA21__PL1	2	16	0
PL1.0008.fcs	PL1.0008.fcs	PL1	A08	light	30	100	AA21	A	iLID_CreAA21	1.0554496008786	81	57	3160	light_AA21__PL1	2	16	0.000316455696202532
PL1.0009.fcs	PL1.0009.fcs	PL1	A09	dark	NA	NA	AA21	B	iLID_CreAA21	1.0554496008786	74	49	3248	dark_AA21__PL1	2	16	0
PL1.0010.fcs	PL1.0010.fcs	PL1	A10	light	30	100	AA21	B	iLID_CreAA21	1.0554496008786	85	56	3081	light_AA21__PL1	2	16	0.000324569944823109
PL1.0018.fcs	PL1.0018.fcs	PL1	B07	dark	NA	NA	AA21	C	iLID_CreAA21	1.0554496008786	82	54	3171	dark_AA21__PL1	2	16	0.000315357931251971
PL1.0019.fcs	PL1.0019.fcs	PL1	B08	light	30	100	AA21	C	iLID_CreAA21	1.0554496008786	84	60	2991	light_AA21__PL1	2	16	0.000668672684720829
PL1.0020.fcs	PL1.0020.fcs	PL1	B09	dark	NA	NA	AA21	D	iLID_CreAA21	1.0554496008786	78	51	3260	dark_AA21__PL1	2	16	0.000306748466257669
PL1.0021.fcs	PL1.0021.fcs	PL1	B10	light	30	100	AA21	D	iLID_CreAA21	1.0554496008786	74	53	3171	light_AA21__PL1	2	16	0.000315357931251971
PL1.0029.fcs	PL1.0029.fcs	PL1	C07	dark	NA	NA	AA21	E	iLID_CreAA21	1.04599895343025	70	47	3301	dark_AA21__PL1	2	16	0
PL1.0030.fcs	PL1.0030.fcs	PL1	C08	light	30	100	AA21	E	iLID_CreAA21	1.04599895343025	66	52	3141	light_AA21__PL1	2	16	0
PL1.0040.fcs	PL1.0040.fcs	PL1	D07	dark	NA	NA	AA22	A	iLID_CreAA22	1.0554496008786	75	49	3144	dark_AA22__PL1	2	16	0.261132315521629
PL1.0041.fcs	PL1.0041.fcs	PL1	D08	light	30	100	AA22	A	iLID_CreAA22	1.06498563535043	74	53	3258	light_AA22__PL1	2	16	0.284530386740331
PL1.0042.fcs	PL1.0042.fcs	PL1	D09	dark	NA	NA	AA22	B	iLID_CreAA22	1.0554496008786	81	52	3155	dark_AA22__PL1	2	16	0.00316957210776545
PL1.0043.fcs	PL1.0043.fcs	PL1	D10	light	30	100	AA22	B	iLID_CreAA22	1.06498563535043	87	59	3168	light_AA22__PL1	2	16	0.0763888888888889
PL1.0051.fcs	PL1.0051.fcs	PL1	E07	dark	NA	NA	AA22	C	iLID_CreAA22	1.04599895343025	74	48	3196	dark_AA22__PL1	2	16	0.00156445556946183
PL1.0052.fcs	PL1.0052.fcs	PL1	E08	light	30	100	AA22	C	iLID_CreAA22	1.0554496008786	72	54	3034	light_AA22__PL1	2	16	0.050098879367172
PL1.0053.fcs	PL1.0053.fcs	PL1	E09	dark	NA	NA	AA22	D	iLID_CreAA22	1.0554496008786	74	48	3103	dark_AA22__PL1	2	16	0
PL1.0054.fcs	PL1.0054.fcs	PL1	E10	light	30	100	AA22	D	iLID_CreAA22	1.0554496008786	82	54	3080	light_AA22__PL1	2	16	0.0012987012987013
PL1.0061.fcs	PL1.0061.fcs	PL1	F07	dark	NA	NA	AA22	E	iLID_CreAA22	1.0554496008786	79	50	3246	dark_AA22__PL1	2	16	0.000924214417744917
PL1.0062.fcs	PL1.0062.fcs	PL1	F08	light	30	100	AA22	E	iLID_CreAA22	1.0554496008786	82	57	3064	light_AA22__PL1	2	16	0.02088772845953
PL1.0011.fcs	PL1.0011.fcs	PL1	A11	dark	NA	NA	pGY115	C	WT	1.3823722273579	110	69	3190	dark_pGY115__PL1	2	16	0.921630094043887
PL1.0033.fcs	PL1.0033.fcs	PL1	C11	light	30	100	pGY115	C	WT	1.48550801717278	102	65	3142	light_pGY115__PL1	2	16	0.989815404201146
PL1.0071.fcs	PL1.0071.fcs	PL1	G07	dark	NA	NA	pGY115	A	WT	1.44595990306741	80	52	3139	dark_pGY115__PL1	2	16	0.989805670595731
PL1.0072.fcs	PL1.0072.fcs	PL1	G08	light	30	100	pGY115	A	WT	1.36999426771655	83	54	3248	light_pGY115__PL1	2	16	0.878694581280788
PL1.0073.fcs	PL1.0073.fcs	PL1	G09	dark	NA	NA	pGY115	B	WT	1.45902421563056	86	55	3134	dark_pGY115__PL1	2	16	0.990427568602425
PL1.0074.fcs	PL1.0074.fcs	PL1	G10	light	30	100	pGY115	B	WT	1.35772714210518	95	61	3182	light_pGY115__PL1	2	16	0.864550597108737
PL1.0012.fcs	PL1.0012.fcs	PL1	B01	dark	NA	NA	pGY416	A	iLID_CreAA20	1.0554496008786	77	52	3188	dark_pGY416__PL1	2	16	0.00313676286072773
PL1.0013.fcs	PL1.0013.fcs	PL1	B02	light	30	100	pGY416	A	iLID_CreAA20	1.06498563535043	82	55	3169	light_pGY416__PL1	2	16	0.257810034711265
PL1.0014.fcs	PL1.0014.fcs	PL1	B03	dark	NA	NA	pGY416	B	iLID_CreAA20	1.0554496008786	78	52	3162	dark_pGY416__PL1	2	16	0.00442757748260595
PL1.0015.fcs	PL1.0015.fcs	PL1	B04	light	30	100	pGY416	B	iLID_CreAA20	1.06498563535043	77	52	3214	light_pGY416__PL1	2	16	0.267890479153703
PL1.0016.fcs	PL1.0016.fcs	PL1	B05	dark	NA	NA	pGY416	C	iLID_CreAA20	1.0554496008786	88	56	3111	dark_pGY416__PL1	2	16	0.00900032144005143
PL1.0017.fcs	PL1.0017.fcs	PL1	B06	light	30	100	pGY416	C	iLID_CreAA20	1.06498563535043	88	59	3267	light_pGY416__PL1	2	16	0.271808999081726
PL1.0022.fcs	PL1.0022.fcs	PL1	B11	dark	NA	NA	pGY44	C	Neg	1.0554496008786	79	56	3178	dark_pGY44__PL1	2	16	0
PL1.0044.fcs	PL1.0044.fcs	PL1	D11	light	30	100	pGY44	C	Neg	1.0554496008786	73	49	3132	light_pGY44__PL1	2	16	0
PL1.0081.fcs	PL1.0081.fcs	PL1	H07	dark	NA	NA	pGY44	A	Neg	1.0554496008786	78	51	3180	dark_pGY44__PL1	2	16	0
PL1.0082.fcs	PL1.0082.fcs	PL1	H08	light	30	100	pGY44	A	Neg	1.0554496008786	79	51	3090	light_pGY44__PL1	2	16	0.000970873786407767
PL1.0083.fcs	PL1.0083.fcs	PL1	H09	dark	NA	NA	pGY44	B	Neg	1.06498563535043	86	55	3316	dark_pGY44__PL1	2	16	0.00120627261761158
PL1.0084.fcs	PL1.0084.fcs	PL1	H10	light	30	100	pGY44	B	Neg	1.0554496008786	86	56	3136	light_pGY44__PL1	2	16	0.00159438775510204
