# Supplementary material for: A single-chain and fast-responding light-inducible Cre recombinase as a novel optogenetic switch
Source: eLife. 2021 Feb 23;10:e61268. doi: 10.7554/eLife.61268 (PMC7997657; doi:10.7554/eLife.61268)
Supplement: Figure 2—source data 4. [file elife-61268-fig2-data4.txt]

plate	well	condition	illumination.duration..min.	illumination.intensity....	construct	transformant.replicate	date	median_fl1	median_fsc	median_ssc	nb_cells	median_gfl1	median_gfsc	median_gssc	nb_gcells	key	col	pch	pGYnumber	variant	efficiency
PL1	A01	dark	NA	NA	pRS314	A	20160301	230	372	121	10000	203	288	88	3663	dark_pGY44__PL1	2	16	pGY44	none	0.00136500136500137
PL1	A02	dark	NA	NA	pRS314	B	20160301	239	404	132	10000	213	310	96	3811	dark_pGY44__PL1	2	16	pGY44	none	0.00314877984780897
PL1	A03	dark	NA	NA	pRS314	C	20160301	227	376	123	10000	199	286	87	3688	dark_pGY44__PL1	2	16	pGY44	none	0
PL2	A01	light	30	100	pRS314	A	20160301	219	351	110	10000	198	282	83	3701	light_pGY44__PL2	2	16	pGY44	none	0.000810591731964334
PL2	A02	light	30	100	pRS314	B	20160301	229	390.5	122	10000	203	301	90	3878	light_pGY44__PL2	2	16	pGY44	none	0.000257864878803507
PL2	A03	light	30	100	pRS314	C	20160301	215	358	114	10000	190	283	84	3713	light_pGY44__PL2	2	16	pGY44	none	0
PL1	B01	dark	NA	NA	pSH63	A	20160301	441	432	147	10000	416	316	101	4065	dark_pGY115__PL1	2	16	pGY115	WT	0.964575645756458
PL1	B02	dark	NA	NA	pSH63	B	20160301	438	510	178	10000	411	366	121	4177	dark_pGY115__PL1	2	16	pGY115	WT	0.981326310749342
PL1	B03	dark	NA	NA	pSH63	C	20160301	440	423	145	10000	417	317	103	4006	dark_pGY115__PL1	2	16	pGY115	WT	0.988017973040439
PL2	B01	light	30	100	pSH63	A	20160301	428	424	135	10000	407	317	95	3930	light_pGY115__PL2	2	16	pGY115	WT	0.972773536895674
PL2	B02	light	30	100	pSH63	B	20160301	423	491	160	10000	403	373	115	4027	light_pGY115__PL2	2	16	pGY115	WT	0.98162403774522
PL2	B03	light	30	100	pSH63	C	20160301	430	417	136	10000	411	322	99	3968	light_pGY115__PL2	2	16	pGY115	WT	0.985383064516129
PL1	C01	dark	NA	NA	pSHCreVIIC	A	20160301	431	403	136	10000	410	301.5	95	4054	dark_pGY339__PL1	2	16	pGY339	CreVVD	0.961766156882092
PL1	C02	dark	NA	NA	pSHCreVIIC	B	20160301	420	391	133	10000	403	294	94	3917	dark_pGY339__PL1	2	16	pGY339	CreVVD	0.894306867500638
PL1	C03	dark	NA	NA	pSHCreVIIC	C	20160301	433	431	149	10000	408	309	102	4131	dark_pGY339__PL1	2	16	pGY339	CreVVD	0.971435487775357
PL2	C01	light	30	100	pSHCreVIIC	A	20160301	417	391	122	10000	397	298	88	3896	light_pGY339__PL2	2	16	pGY339	CreVVD	0.967659137577002
PL2	C02	light	30	100	pSHCreVIIC	B	20160301	410	387	126	10000	389	285	88	3839	light_pGY339__PL2	2	16	pGY339	CreVVD	0.86376660588695
PL2	C03	light	30	100	pSHCreVIIC	C	20160301	416	416	136	10000	398	314	96	3962	light_pGY339__PL2	2	16	pGY339	CreVVD	0.962645128722867
PL1	E04	dark	NA	NA	pSHCreVIIC_AA	A	20160301	408	383	131	10000	386	295	95	3858	dark_pGY373__PL1	2	16	pGY373	CreAA_VVD	0.84447900466563
PL1	E05	dark	NA	NA	pSHCreVIIC_AA	B	20160301	406	366	125	10000	385	289	93	3967	dark_pGY373__PL1	2	16	pGY373	CreAA_VVD	0.861608268212755
PL1	E06	dark	NA	NA	pSHCreVIIC_AA	C	20160301	403	368	124	10000	385	284	90	3921	dark_pGY373__PL1	2	16	pGY373	CreAA_VVD	0.827084927314461
PL2	E04	light	30	100	pSHCreVIIC_AA	A	20160301	392	375	121	10000	375.5	296	90	3958	light_pGY373__PL2	2	16	pGY373	CreAA_VVD	0.800151591712986
PL2	E05	light	30	100	pSHCreVIIC_AA	B	20160301	394	359	115	10000	375	283	85	3855	light_pGY373__PL2	2	16	pGY373	CreAA_VVD	0.801815823605707
PL2	E06	light	30	100	pSHCreVIIC_AA	C	20160301	390	357	115	10000	374	287	86	4115	light_pGY373__PL2	2	16	pGY373	CreAA_VVD	0.782746051032807
PL1	D07	dark	NA	NA	pSHCreVIIC_AA_0Linker	A	20160301	403	377	126	10000	384	291	91	3874	dark_pGY392__PL1	2	16	pGY392	CreAA_VVD_0Linker	0.849509550851833
PL1	D08	dark	NA	NA	pSHCreVIIC_AA_0Linker	B	20160301	407	372	124	10000	389	290	91	4195	dark_pGY392__PL1	2	16	pGY392	CreAA_VVD_0Linker	0.858641239570918
PL1	D09	dark	NA	NA	pSHCreVIIC_AA_0Linker	C	20160301	405	359	119	10000	388	288	91	4025	dark_pGY392__PL1	2	16	pGY392	CreAA_VVD_0Linker	0.868571428571429
PL2	D07	light	30	100	pSHCreVIIC_AA_0Linker	A	20160301	381	364	120	10000	364	298	94	4157	light_pGY392__PL2	2	16	pGY392	CreAA_VVD_0Linker	0.764253067115708
PL2	D08	light	30	100	pSHCreVIIC_AA_0Linker	B	20160301	389	355.5	116	10000	372	284	87	3708	light_pGY392__PL2	2	16	pGY392	CreAA_VVD_0Linker	0.788025889967638
PL2	D09	light	30	100	pSHCreVIIC_AA_0Linker	C	20160301	391	348	113	10000	375	278	85	3958	light_pGY392__PL2	2	16	pGY392	CreAA_VVD_0Linker	0.80722587165235
PL1	C07	dark	NA	NA	pSHCreVIIC_AA_Linker2aa	A	20160301	406	373	126	10000	388	285	90	3772	dark_pGY391__PL1	2	16	pGY391	CreAA_VVD_Linker2aa	0.826086956521739
PL1	C08	dark	NA	NA	pSHCreVIIC_AA_Linker2aa	B	20160301	405	389	134	10000	385	297	96	3983	dark_pGY391__PL1	2	16	pGY391	CreAA_VVD_Linker2aa	0.839568164699975
PL1	C09	dark	NA	NA	pSHCreVIIC_AA_Linker2aa	C	20160301	426	381	128	10000	404	303	96	4024	dark_pGY391__PL1	2	16	pGY391	CreAA_VVD_Linker2aa	0.98682902584493
PL2	C07	light	30	100	pSHCreVIIC_AA_Linker2aa	A	20160301	386	359	115	10000	370	280	85	3879	light_pGY391__PL2	2	16	pGY391	CreAA_VVD_Linker2aa	0.763856664088683
PL2	C08	light	30	100	pSHCreVIIC_AA_Linker2aa	B	20160301	382	371	121	10000	364.5	288	90	3704	light_pGY391__PL2	2	16	pGY391	CreAA_VVD_Linker2aa	0.779157667386609
PL2	C09	light	30	100	pSHCreVIIC_AA_Linker2aa	C	20160301	405	361	116	10000	386	293	89.5	3964	light_pGY391__PL2	2	16	pGY391	CreAA_VVD_Linker2aa	0.955095862764884
PL1	F04	dark	NA	NA	pSHCreVIIC_AD	A	20160301	431	415.5	141	10000	411	327	106	4416	dark_pGY374__PL1	2	16	pGY374	CreAD_VVD	0.980525362318841
PL1	F05	dark	NA	NA	pSHCreVIIC_AD	B	20160301	423	376	127	10000	401	285	89	3948	dark_pGY374__PL1	2	16	pGY374	CreAD_VVD	0.891843971631206
PL1	F06	dark	NA	NA	pSHCreVIIC_AD	C	20160301	419	378	126	10000	398	291	92	3652	dark_pGY374__PL1	2	16	pGY374	CreAD_VVD	0.924972617743702
PL2	F04	light	30	100	pSHCreVIIC_AD	A	20160301	418	405	129	10000	400	328	99	4098	light_pGY374__PL2	2	16	pGY374	CreAD_VVD	0.973157637872133
PL2	F05	light	30	100	pSHCreVIIC_AD	B	20160301	412	371	116	10000	394	289	84	3715	light_pGY374__PL2	2	16	pGY374	CreAD_VVD	0.878331090174966
PL2	F06	light	30	100	pSHCreVIIC_AD	C	20160301	410	373	117	10000	390	294	87.5	4128	light_pGY374__PL2	2	16	pGY374	CreAD_VVD	0.898982558139535
PL1	G04	dark	NA	NA	pSHCreVIIC_AR	A	20160301	419	369.5	126	10000	396	285	91	3849	dark_pGY375__PL1	2	16	pGY375	CreAR_VVD	0.971680956092492
PL1	G05	dark	NA	NA	pSHCreVIIC_AR	B	20160301	392	354	117	10000	372	267	81	3587	dark_pGY375__PL1	2	16	pGY375	CreAR_VVD	0.782269305826596
PL1	G06	dark	NA	NA	pSHCreVIIC_AR	C	20160301	394	361	121	10000	376	281	88	4071	dark_pGY375__PL1	2	16	pGY375	CreAR_VVD	0.796364529599607
PL2	G04	light	30	100	pSHCreVIIC_AR	A	20160301	409	369.5	118	10000	389	295	90	3811	light_pGY375__PL2	2	16	pGY375	CreAR_VVD	0.948307530831803
PL2	G05	light	30	100	pSHCreVIIC_AR	B	20160301	380	351	111	10000	363	278	83	3955	light_pGY375__PL2	2	16	pGY375	CreAR_VVD	0.736030341340076
PL2	G06	light	30	100	pSHCreVIIC_AR	C	20160301	380	355	113	10000	364	286	86	3939	light_pGY375__PL2	2	16	pGY375	CreAR_VVD	0.738512312769738
PL1	H04	dark	NA	NA	pSHCreVIIC_EA	A	20160301	429	435.5	149	10000	403	300	96	4027	dark_pGY376__PL1	2	16	pGY376	CreEA_VVD	0.927986093866402
PL1	H05	dark	NA	NA	pSHCreVIIC_EA	B	20160301	437	410	138	10000	411	291	92	4521	dark_pGY376__PL1	2	16	pGY376	CreEA_VVD	0.962840079628401
PL1	H06	dark	NA	NA	pSHCreVIIC_EA	C	20160301	435	400	136	10000	410	284.5	90	4382	dark_pGY376__PL1	2	16	pGY376	CreEA_VVD	0.95778183477864
PL2	H04	light	30	100	pSHCreVIIC_EA	A	20160301	322	135	40	10000	282.5	82	19	4082	light_pGY376__PL2	2	16	pGY376	CreEA_VVD	0.453944145026948
PL2	H05	light	30	100	pSHCreVIIC_EA	B	20160301	422	415	131	10000	404	305	89	4527	light_pGY376__PL2	2	16	pGY376	CreEA_VVD	0.94875193284736
PL2	H06	light	30	100	pSHCreVIIC_EA	C	20160301	419	406	126	10000	399	291	84	4105	light_pGY376__PL2	2	16	pGY376	CreEA_VVD	0.940316686967113
PL1	A07	dark	NA	NA	pSHCreVIIC_RA	A	20160301	244	387	133	10000	214	296	96	4136	dark_pGY377__PL1	2	16	pGY377	CreRA_VVD	0.142408123791103
PL1	A08	dark	NA	NA	pSHCreVIIC_RA	B	20160301	244	367	127	10000	216	284	90	3874	dark_pGY377__PL1	2	16	pGY377	CreRA_VVD	0.183014971605576
PL1	A09	dark	NA	NA	pSHCreVIIC_RA	C	20160301	237	355	122	10000	210	279	89	3932	dark_pGY377__PL1	2	16	pGY377	CreRA_VVD	0.144455747711089
PL2	A07	light	30	100	pSHCreVIIC_RA	A	20160301	229	372	123	10000	206	299	91	4163	light_pGY377__PL2	2	16	pGY377	CreRA_VVD	0.147009368244055
PL2	A08	light	30	100	pSHCreVIIC_RA	B	20160301	225	358.5	118	10000	198	283	87	3782	light_pGY377__PL2	2	16	pGY377	CreRA_VVD	0.163934426229508
PL2	A09	light	30	100	pSHCreVIIC_RA	C	20160301	221	353	115	10000	197	284	88	3951	light_pGY377__PL2	2	16	pGY377	CreRA_VVD	0.13566185775753
PL1	B07	dark	NA	NA	pSHCreVIIC_RR	A	20160301	233	367	122	10000	209	295	93	4039	dark_pGY378__PL1	2	16	pGY378	CreRR_VVD	0.100767516712057
PL1	B08	dark	NA	NA	pSHCreVIIC_RR	B	20160301	230	366	126	10000	204	292	94	4065	dark_pGY378__PL1	2	16	pGY378	CreRR_VVD	0.0585485854858549
PL1	B09	dark	NA	NA	pSHCreVIIC_RR	C	20160301	229	361	124	10000	203	284	91	3816	dark_pGY378__PL1	2	16	pGY378	CreRR_VVD	0.060272536687631
PL2	B07	light	30	100	pSHCreVIIC_RR	A	20160301	211	355	116	10000	188	291	92	3817	light_pGY378__PL2	2	16	pGY378	CreRR_VVD	0.0793817133874771
PL2	B08	light	30	100	pSHCreVIIC_RR	B	20160301	208	352	117	10000	186	287	90	3813	light_pGY378__PL2	2	16	pGY378	CreRR_VVD	0.04196170993968
PL2	B09	light	30	100	pSHCreVIIC_RR	C	20160301	210	352	116	10000	185	279	87	3992	light_pGY378__PL2	2	16	pGY378	CreRR_VVD	0.0508517034068136
