# Supplementary material for: A single-chain and fast-responding light-inducible Cre recombinase as a novel optogenetic switch
Source: eLife. 2021 Feb 23;10:e61268. doi: 10.7554/eLife.61268 (PMC7997657; doi:10.7554/eLife.61268)
Supplement: Figure 2—source data 5. [file elife-61268-fig2-data5.txt]

date	plate	well	condition	construct	replicate	context.Cter	date.1	median_fl1	median_fsc	median_ssc	nb_cells	median_gfl1	median_gfsc	median_gssc	nb_gcells	key	col	pch	efficiency	induction	variant
20160115	PL1	G01	dark	314	A	NA	20160115	238	484	151	10000	210	377	115	3975	dark_314_A_PL1	2	16	0.0010062893081761	NA	314
20160115	PL1	G02	dark	314	B	NA	20160115	243	520	164	10000	216	410	128	4176	dark_314_B_PL1	2	16	0.00119731800766284	NA	314
20160115	PL1	G03	dark	314	C	NA	20160115	240	501	159.5	10000	214	404.5	125	4190	dark_314_C_PL1	2	16	0.00190930787589499	NA	314
20160115	PL2	G01	light	314	A	NA	20160115	236	484	150	10000	211	381	116	4090	light_314_A_PL2	2	16	0.000244498777506112	-0.000761790530669988	314
20160115	PL2	G02	light	314	B	NA	20160115	243	525.5	164	10000	217	419	128	4286	light_314_B_PL2	2	16	0.000466635557629491	-0.000730682450033344	314
20160115	PL2	G03	light	314	C	NA	20160115	237	496	158	10000	209	395	123	4188	light_314_C_PL2	2	16	0.000477554918815664	-0.00143175295707932	314
20160115	PL1	G10	dark	408	A	WT	20160115	223	423	121	10000	199	353	97	4093	dark_408_A_PL1	2	16	0.0122159784998778	NA	408
20160115	PL1	G11	dark	408	B	WT	20160115	267	611	182	10000	237	488	135	4085	dark_408_B_PL1	2	16	0.021297429620563	NA	408
20160115	PL1	G12	dark	408	C	WT	20160115	224	397	116.5	10000	200	325	91	4051	dark_408_C_PL1	2	16	0.00222167366082449	NA	408
20160115	PL2	G10	light	408	A	WT	20160115	226	455	141	10000	208	390	118	3996	light_408_A_PL2	2	16	0.00700700700700701	-0.00520897149287083	408
20160115	PL2	G11	light	408	B	WT	20160115	270	687.5	213	10000	246	568	168	3977	light_408_B_PL2	2	16	0.0412371134020619	0.0199396837814988	408
20160115	PL2	G12	light	408	C	WT	20160115	231	429	139	10000	211	362	112	4312	light_408_C_PL2	2	16	0.0023191094619666	9.74358011421169e-05	408
20160115	PL1	G04	dark	CreWT	A	WT	20160115	471	515	167	10000	447	383	121	4137	dark_CreWT_A_PL1	2	16	0.963016678752719	NA	CreWT
20160115	PL1	G05	dark	CreWT	B	WT	20160115	472	498	162	10000	448	380	118	4059	dark_CreWT_B_PL1	2	16	0.991377186499138	NA	CreWT
20160115	PL1	G06	dark	CreWT	C	WT	20160115	467	499	162	10000	442	379	118	4184	dark_CreWT_C_PL1	2	16	0.994980879541109	NA	CreWT
20160115	PL2	G04	light	CreWT	A	WT	20160115	479	529.5	170	10000	459	417	130	4139	light_CreWT_A_PL2	2	16	0.97753080454216	0.0145141257894406	CreWT
20160115	PL2	G05	light	CreWT	B	WT	20160115	480	521	169	10000	460	407	129	4041	light_CreWT_B_PL2	2	16	0.993071022024251	0.00169383552511371	CreWT
20160115	PL2	G06	light	CreWT	C	WT	20160115	475	524	168	10000	454	414	128	4124	light_CreWT_C_PL2	2	16	0.995150339476237	0.000169459935127625	CreWT
20160115	PL1	A01	dark	iLID_Cre17	A	WT	20160115	376	314	115	10000	252	236	84	3832	dark_iLID_Cre17_A_PL1	2	16	0.375260960334029	NA	iLID_Cre17
20160115	PL1	B01	dark	iLID_Cre17	B	WT	20160115	444	565	196	10000	415	416	137	4187	dark_iLID_Cre17_B_PL1	2	16	0.966324337234297	NA	iLID_Cre17
20160115	PL1	C01	dark	iLID_Cre17	C	WT	20160115	249	518	167	10000	213	379.5	119	3906	dark_iLID_Cre17_C_PL1	2	16	0.00256016385048643	NA	iLID_Cre17
20160115	PL2	A01	light	iLID_Cre17	A	WT	20160115	450	460	152	10000	430	344	109	3953	light_iLID_Cre17_A_PL2	2	16	0.940045535036681	0.564784574702652	iLID_Cre17
20160115	PL2	B01	light	iLID_Cre17	B	WT	20160115	435	560	185	10000	408	414	132	4090	light_iLID_Cre17_B_PL2	2	16	0.963080684596577	-0.00324365263771964	iLID_Cre17
20160115	PL2	C01	light	iLID_Cre17	C	WT	20160115	236	507	166	10000	199	372	117	4180	light_iLID_Cre17_C_PL2	2	16	0.00717703349282297	0.00461686964233654	iLID_Cre17
20160115	PL1	A02	dark	iLID_Cre19	A	WT	20160115	253	461	167	10000	223	349	120	3989	dark_iLID_Cre19_A_PL1	2	16	0.0125344697919278	NA	iLID_Cre19
20160115	PL1	B02	dark	iLID_Cre19	B	WT	20160115	278	516	180	10000	231	373	124	4092	dark_iLID_Cre19_B_PL1	2	16	0.308895405669599	NA	iLID_Cre19
20160115	PL1	C02	dark	iLID_Cre19	C	WT	20160115	251	503	169	10000	212	380	123	4054	dark_iLID_Cre19_C_PL1	2	16	0.171928959052787	NA	iLID_Cre19
20160115	PL2	A02	light	iLID_Cre19	A	WT	20160115	237	496	167	10000	204	374	119	4114	light_iLID_Cre19_A_PL2	2	16	0.0138551288283909	0.00132065903646306	iLID_Cre19
20160115	PL2	B02	light	iLID_Cre19	B	WT	20160115	299	501	167	10000	244	372	118	4122	light_iLID_Cre19_B_PL2	2	16	0.426977195536147	0.118081789866548	iLID_Cre19
20160115	PL2	C02	light	iLID_Cre19	C	WT	20160115	249	493	161.5	10000	211	366	116	4120	light_iLID_Cre19_C_PL2	2	16	0.251941747572816	0.0800127885200281	iLID_Cre19
20160115	PL1	A03	dark	iLID_Cre20	A	WT	20160115	257	487	174	7470	227	366	126	2873	dark_iLID_Cre20_A_PL1	2	16	0.0100939784197703	NA	iLID_Cre20
20160115	PL1	B03	dark	iLID_Cre20	B	WT	20160115	464	514.5	185	9600	440.5	386	131	3848	dark_iLID_Cre20_B_PL1	2	16	0.960239085239085	NA	iLID_Cre20
20160115	PL1	C03	dark	iLID_Cre20	C	WT	20160115	463	498	167	10000	437	367	120	4089	dark_iLID_Cre20_C_PL1	2	16	0.890926876987038	NA	iLID_Cre20
20160115	PL2	A03	light	iLID_Cre20	A	WT	20160115	244	547	185	10000	207	393.5	125	4066	light_iLID_Cre20_A_PL2	2	16	0.000983767830791933	-0.00911021058897834	iLID_Cre20
20160115	PL2	B03	light	iLID_Cre20	B	WT	20160115	454	501	168	10000	433	382	124	4155	light_iLID_Cre20_B_PL2	2	16	0.955234657039711	-0.00500442819937397	iLID_Cre20
20160115	PL2	C03	light	iLID_Cre20	C	WT	20160115	465	494	165	10000	440	362	117	3961	light_iLID_Cre20_C_PL2	2	16	0.910376167634436	0.0194492906473973	iLID_Cre20
20160115	PL1	A04	dark	iLID_Cre21	A	WT	20160115	249	459	161	9000	223	365	122	3660	dark_iLID_Cre21_A_PL1	2	16	0.0150273224043716	NA	iLID_Cre21
20160115	PL1	B04	dark	iLID_Cre21	B	WT	20160115	231	461	162	10000	199	342	114	4023	dark_iLID_Cre21_B_PL1	2	16	0.0246085011185682	NA	iLID_Cre21
20160115	PL1	C04	dark	iLID_Cre21	C	WT	20160115	220	426	131	10000	194	351	105	3946	dark_iLID_Cre21_C_PL1	2	16	0.00785605676634567	NA	iLID_Cre21
20160115	PL2	A04	light	iLID_Cre21	A	WT	20160115	229	475.5	159	10000	201	371	117	4133	light_iLID_Cre21_A_PL2	2	16	0.0106460198403097	-0.00438130256406188	iLID_Cre21
20160115	PL2	B04	light	iLID_Cre21	B	WT	20160115	226	460	151	10000	192	342	109	4019	light_iLID_Cre21_B_PL2	2	16	0.0838517044040806	0.0592432032855124	iLID_Cre21
20160115	PL2	C04	light	iLID_Cre21	C	WT	20160115	206	440.5	141	10000	185	364	114	3841	light_iLID_Cre21_C_PL2	2	16	0.00624837281957823	-0.00160768394676743	iLID_Cre21
20160115	PL1	A05	dark	iLID_Cre22	A	WT	20160115	259	466	164	10000	227	350	118	4068	dark_iLID_Cre22_A_PL1	2	16	0.0245821042281219	NA	iLID_Cre22
20160115	PL1	B05	dark	iLID_Cre22	B	WT	20160115	479	508	180	9675	454	376.5	126	3968	dark_iLID_Cre22_B_PL1	2	16	0.951108870967742	NA	iLID_Cre22
20160115	PL1	C05	dark	iLID_Cre22	C	WT	20160115	465	478	157	10000	441	358	113	4049	dark_iLID_Cre22_C_PL1	2	16	0.931094097307977	NA	iLID_Cre22
20160115	PL2	A05	light	iLID_Cre22	A	WT	20160115	239	473	156	10000	209	365	114	4100	light_iLID_Cre22_A_PL2	2	16	0.0163414634146341	-0.00824064081348778	iLID_Cre22
20160115	PL2	B05	light	iLID_Cre22	B	WT	20160115	472	501	167	10000	448	373	120	4174	light_iLID_Cre22_B_PL2	2	16	0.943938667944418	-0.00717020302332405	iLID_Cre22
20160115	PL2	C05	light	iLID_Cre22	C	WT	20160115	468	471	152	10000	445	359	112	4322	light_iLID_Cre22_C_PL2	2	16	0.934289680703378	0.00319558339540071	iLID_Cre22
20160115	PL1	A06	dark	iLID_Cre23	A	WT	20160115	257	478.5	167	10000	227	364	123	3888	dark_iLID_Cre23_A_PL1	2	16	0.00848765432098765	NA	iLID_Cre23
20160115	PL1	B06	dark	iLID_Cre23	B	WT	20160115	249	502	172	7155	219	389	128	2935	dark_iLID_Cre23_B_PL1	2	16	0.0422487223168654	NA	iLID_Cre23
20160115	PL1	C06	dark	iLID_Cre23	C	WT	20160115	450	470	154	10000	431	366	117	4147	dark_iLID_Cre23_C_PL1	2	16	0.84374246443212	NA	iLID_Cre23
20160115	PL2	A06	light	iLID_Cre23	A	WT	20160115	231	475	155	10000	199	352	111.5	4122	light_iLID_Cre23_A_PL2	2	16	0	-0.00848765432098765	iLID_Cre23
20160115	PL2	B06	light	iLID_Cre23	B	WT	20160115	240	514	166	10000	209	398	125	3981	light_iLID_Cre23_B_PL2	2	16	0.0610399397136398	0.0187912173967744	iLID_Cre23
20160115	PL2	C06	light	iLID_Cre23	C	WT	20160115	452	473	156	10000	431	364	116	4197	light_iLID_Cre23_C_PL2	2	16	0.833928996902549	-0.00981346752957024	iLID_Cre23
20160115	PL1	A07	dark	iLID_Cre24	A	WT	20160115	470	444	154	10000	446	331	110	4164	dark_iLID_Cre24_A_PL1	2	16	0.896013448607109	NA	iLID_Cre24
20160115	PL1	B07	dark	iLID_Cre24	B	WT	20160115	235	453	160	5805	209	361	118	2495	dark_iLID_Cre24_B_PL1	2	16	0.0104208416833667	NA	iLID_Cre24
20160115	PL1	C07	dark	iLID_Cre24	C	WT	20160115	237	473	157	10000	203	356	114	4026	dark_iLID_Cre24_C_PL1	2	16	0.0248385494287134	NA	iLID_Cre24
20160115	PL2	A07	light	iLID_Cre24	A	WT	20160115	472	458	149	10000	449	346	108	4179	light_iLID_Cre24_A_PL2	2	16	0.91050490547978	0.0144914568726713	iLID_Cre24
20160115	PL2	B07	light	iLID_Cre24	B	WT	20160115	227	465	153	10000	198	359	114	4094	light_iLID_Cre24_B_PL2	2	16	0.00952613580850024	-0.000894705874866489	iLID_Cre24
20160115	PL2	C07	light	iLID_Cre24	C	WT	20160115	228	470	155	10000	198	356	114	4025	light_iLID_Cre24_C_PL2	2	16	0.0236024844720497	-0.00123606495666367	iLID_Cre24
20160115	PL1	A08	dark	iLID_Cre25	A	WT	20160115	248	472	166	8235	220	358	119	3339	dark_iLID_Cre25_A_PL1	2	16	0.00688828990715783	NA	iLID_Cre25
20160115	PL1	B08	dark	iLID_Cre25	B	WT	20160115	220	439	156	10000	186	330	111	3919	dark_iLID_Cre25_B_PL1	2	16	0.00204133707578464	NA	iLID_Cre25
20160115	PL1	C08	dark	iLID_Cre25	C	WT	20160115	237	483	159	10000	203	361	116	4169	dark_iLID_Cre25_C_PL1	2	16	0.00119932837610938	NA	iLID_Cre25
20160115	PL2	A08	light	iLID_Cre25	A	WT	20160115	228	491	161	10000	197	367	116	4149	light_iLID_Cre25_A_PL2	2	16	0.00337430706194264	-0.0035139828452152	iLID_Cre25
20160115	PL2	B08	light	iLID_Cre25	B	WT	20160115	209.5	442	148	10000	175	328	106	4185	light_iLID_Cre25_B_PL2	2	16	0.000716845878136201	-0.00132449119764844	iLID_Cre25
20160115	PL2	C08	light	iLID_Cre25	C	WT	20160115	229	477	156	10000	198	363	116	4045	light_iLID_Cre25_C_PL2	2	16	0.00296662546353523	0.00176729708742585	iLID_Cre25
20160115	PL1	A09	dark	iLID_Cre26	A	WT	20160115	246	479	167	10000	215	356	117	4100	dark_iLID_Cre26_A_PL1	2	16	0.0048780487804878	NA	iLID_Cre26
20160115	PL1	B09	dark	iLID_Cre26	B	WT	20160115	249	549	197	6630	215	418	140	2848	dark_iLID_Cre26_B_PL1	2	16	0.0112359550561798	NA	iLID_Cre26
20160115	PL1	C09	dark	iLID_Cre26	C	WT	20160115	229	472.5	158	10000	195	358	113	4109	dark_iLID_Cre26_C_PL1	2	16	0.00170357751277683	NA	iLID_Cre26
20160115	PL2	A09	light	iLID_Cre26	A	WT	20160115	230	474	157	10000	198	356	115	4018	light_iLID_Cre26_A_PL2	2	16	0.000497760079641613	-0.00438028870084619	iLID_Cre26
20160115	PL2	B09	light	iLID_Cre26	B	WT	20160115	236	552	187	10000	205	419	137	4203	light_iLID_Cre26_B_PL2	2	16	0.00309302878896027	-0.00814292626721951	iLID_Cre26
20160115	PL2	C09	light	iLID_Cre26	C	WT	20160115	224	475	157	10000	195	368	118	4208	light_iLID_Cre26_C_PL2	2	16	0.00142585551330798	-0.000277721999468847	iLID_Cre26
20160115	PL1	A10	dark	iLID_Cre27	A	WT	20160115	242	479	167	10000	209	356	118	3980	dark_iLID_Cre27_A_PL1	2	16	0.0050251256281407	NA	iLID_Cre27
20160115	PL1	B10	dark	iLID_Cre27	B	WT	20160115	328	482	169	5820	346.5	376	123	2468	dark_iLID_Cre27_B_PL1	2	16	0.525931928687196	NA	iLID_Cre27
20160115	PL1	C10	dark	iLID_Cre27	C	WT	20160115	230	470	157	10000	195	352	113	4121	dark_iLID_Cre27_C_PL1	2	16	0.000485319097306479	NA	iLID_Cre27
20160115	PL2	A10	light	iLID_Cre27	A	WT	20160115	224	474	159	10000	191	353.5	113	4152	light_iLID_Cre27_A_PL2	2	16	0.00626204238921002	0.00123691676106932	iLID_Cre27
20160115	PL2	B10	light	iLID_Cre27	B	WT	20160115	424	477	160	10000	407	355	114	4169	light_iLID_Cre27_B_PL2	2	16	0.789158071479971	0.263226142792775	iLID_Cre27
20160115	PL2	C10	light	iLID_Cre27	C	WT	20160115	223	471	156	10000	194	359	116	4215	light_iLID_Cre27_C_PL2	2	16	0.00142348754448399	0.000938168447177507	iLID_Cre27
20160115	PL1	A11	dark	iLID_Cre29	A	WT	20160115	250	524	180	7320	221	409	132	2973	dark_iLID_Cre29_A_PL1	2	16	0.00504540867810293	NA	iLID_Cre29
20160115	PL1	B11	dark	iLID_Cre29	B	WT	20160115	239	503	172	8505	209	385	125	3574	dark_iLID_Cre29_B_PL1	2	16	0.00503637381085618	NA	iLID_Cre29
20160115	PL1	C11	dark	iLID_Cre29	C	WT	20160115	229	453	146	10000	199	351.5	110	4170	dark_iLID_Cre29_C_PL1	2	16	0	NA	iLID_Cre29
20160115	PL2	A11	light	iLID_Cre29	A	WT	20160115	235	534	176	10000	202	395	126	4183	light_iLID_Cre29_A_PL2	2	16	0.00095625149414296	-0.00408915718395997	iLID_Cre29
20160115	PL2	B11	light	iLID_Cre29	B	WT	20160115	231	518	171	10000	197	386	123	4169	light_iLID_Cre29_B_PL2	2	16	0.00551691053010314	0.000480536719246958	iLID_Cre29
20160115	PL2	C11	light	iLID_Cre29	C	WT	20160115	223	452	147	10000	193	345	110	4157	light_iLID_Cre29_C_PL2	2	16	0.000481116189559779	0.000481116189559779	iLID_Cre29
20160115	PL1	A12	dark	iLID_Cre32	A	WT	20160115	249	506	173	10000	221	384	123	4259	dark_iLID_Cre32_A_PL1	2	16	0.00516553181498004	NA	iLID_Cre32
20160115	PL1	B12	dark	iLID_Cre32	B	WT	20160115	256	457	154	10000	221	347	112	4109	dark_iLID_Cre32_B_PL1	2	16	0.252859576539304	NA	iLID_Cre32
20160115	PL1	C12	dark	iLID_Cre32	C	WT	20160115	235	459	149	10000	202	349	109	4162	dark_iLID_Cre32_C_PL1	2	16	0.0012013455069678	NA	iLID_Cre32
20160115	PL2	A12	light	iLID_Cre32	A	WT	20160115	237	517	172	10000	201	369	119	3898	light_iLID_Cre32_A_PL2	2	16	0.000769625448948179	-0.00439590636603186	iLID_Cre32
20160115	PL2	B12	light	iLID_Cre32	B	WT	20160115	368	445	143	10000	390	341	106	4000	light_iLID_Cre32_B_PL2	2	16	0.56825	0.315390423460696	iLID_Cre32
20160115	PL2	C12	light	iLID_Cre32	C	WT	20160115	233	456.5	147	10000	202	347	108	4045	light_iLID_Cre32_C_PL2	2	16	0.000247218788627936	-0.000954126718339868	iLID_Cre32
