# Supplementary material for: A single-chain and fast-responding light-inducible Cre recombinase as a novel optogenetic switch
Source: eLife. 2021 Feb 23;10:e61268. doi: 10.7554/eLife.61268 (PMC7997657; doi:10.7554/eLife.61268)
Supplement: Figure 2—source data 6. [file elife-61268-fig2-data6.txt]

date	plate	well	condition	construct	replicate	context.Cter	date.1	median_fl1	median_fsc	median_ssc	nb_cells	median_gfl1	median_gfsc	median_gssc	nb_gcells	key	col	pch	efficiency	induction	variant
20160115	PL1	G01	dark	314	A	NA	20160115	238	484	151	10000	210	377	115	3975	dark_314_A_PL1	2	16	0.0010062893081761	NA	314
20160115	PL1	G02	dark	314	B	NA	20160115	243	520	164	10000	216	410	128	4176	dark_314_B_PL1	2	16	0.00119731800766284	NA	314
20160115	PL1	G03	dark	314	C	NA	20160115	240	501	159.5	10000	214	404.5	125	4190	dark_314_C_PL1	2	16	0.00190930787589499	NA	314
20160115	PL2	G01	light	314	A	NA	20160115	236	484	150	10000	211	381	116	4090	light_314_A_PL2	2	16	0.000244498777506112	-0.000761790530669988	314
20160115	PL2	G02	light	314	B	NA	20160115	243	525.5	164	10000	217	419	128	4286	light_314_B_PL2	2	16	0.000466635557629491	-0.000730682450033344	314
20160115	PL2	G03	light	314	C	NA	20160115	237	496	158	10000	209	395	123	4188	light_314_C_PL2	2	16	0.000477554918815664	-0.00143175295707932	314
20160115	PL1	G07	dark	CreAA	A	AA	20160115	482	549	185	10000	454	408	130	3938	dark_CreAA_A_PL1	2	16	0.921279837480955	NA	CreAA
20160115	PL1	G08	dark	CreAA	B	AA	20160115	499	628	209	10000	473	502	156	4161	dark_CreAA_B_PL1	2	16	0.969478490747416	NA	CreAA
20160115	PL1	G09	dark	CreAA	C	AA	20160115	490	542	177	10000	461	402	126	4152	dark_CreAA_C_PL1	2	16	0.995664739884393	NA	CreAA
20160115	PL2	G07	light	CreAA	A	AA	20160115	493	558	183	10000	464	422	133	4098	light_CreAA_A_PL2	2	16	0.927769643728648	0.00648980624769335	CreAA
20160115	PL2	G08	light	CreAA	B	AA	20160115	503	638	206	10000	481	530	166	3960	light_CreAA_B_PL2	2	16	0.971464646464646	0.00198615571723004	CreAA
20160115	PL2	G09	light	CreAA	C	AA	20160115	497	549	175	10000	469	422	131	4249	light_CreAA_C_PL2	2	16	0.996469757590021	0.00080501770562813	CreAA
20160115	PL1	D01	dark	iLID_CreAA17	A	AA	20160115	466	482	161	10000	440	354	114	4080	dark_iLID_CreAA17_A_PL1	2	16	0.822303921568627	NA	iLID_CreAA17
20160115	PL1	E01	dark	iLID_CreAA17	B	AA	20160115	270	473	153	10000	221	351	108	4036	dark_iLID_CreAA17_B_PL1	2	16	0.300545094152626	NA	iLID_CreAA17
20160115	PL1	F01	dark	iLID_CreAA17	C	AA	20160115	276	507	163	10000	231	373	117	4120	dark_iLID_CreAA17_C_PL1	2	16	0.303398058252427	NA	iLID_CreAA17
20160115	PL2	D01	light	iLID_CreAA17	A	AA	20160115	472	474	156	10000	445	351	113	4069	light_iLID_CreAA17_A_PL2	2	16	0.826492995822069	0.00418907425344184	iLID_CreAA17
20160115	PL2	E01	light	iLID_CreAA17	B	AA	20160115	262	467	147	10000	222	355	109	3955	light_iLID_CreAA17_B_PL2	2	16	0.319342604298357	0.0187975101457302	iLID_CreAA17
20160115	PL2	F01	light	iLID_CreAA17	C	AA	20160115	271	506	160	10000	230	380	117	4200	light_iLID_CreAA17_C_PL2	2	16	0.32047619047619	0.0170781322237633	iLID_CreAA17
20160115	PL1	D02	dark	iLID_CreAA19	A	AA	20160115	240	517	173	10000	208	396	125	4069	dark_iLID_CreAA19_A_PL1	2	16	0.0194150897026296	NA	iLID_CreAA19
20160115	PL1	E02	dark	iLID_CreAA19	B	AA	20160115	220	435	139	10000	187.5	330	103	4162	dark_iLID_CreAA19_B_PL1	2	16	0.0055261893320519	NA	iLID_CreAA19
20160115	PL1	F02	dark	iLID_CreAA19	C	AA	20160115	234	488	160	10000	200	366	115	4258	dark_iLID_CreAA19_C_PL1	2	16	0.00446218882104274	NA	iLID_CreAA19
20160115	PL2	D02	light	iLID_CreAA19	A	AA	20160115	230	518	170	10000	199	396	126	4027	light_iLID_CreAA19_A_PL2	2	16	0.0104296001986591	-0.00898548950397059	iLID_CreAA19
20160115	PL2	E02	light	iLID_CreAA19	B	AA	20160115	217	438	138	10000	187	331	102	3936	light_iLID_CreAA19_B_PL2	2	16	0.000508130081300813	-0.00501805925075108	iLID_CreAA19
20160115	PL2	F02	light	iLID_CreAA19	C	AA	20160115	229	488	155	10000	199	371	115	4182	light_iLID_CreAA19_C_PL2	2	16	0.00478240076518412	0.00032021194414138	iLID_CreAA19
20160115	PL1	D03	dark	iLID_CreAA20	A	AA	20160115	236	490	164	10000	200	366	116	4239	dark_iLID_CreAA20_A_PL1	2	16	0.0129747581976881	NA	iLID_CreAA20
20160115	PL1	E03	dark	iLID_CreAA20	B	AA	20160115	234	485	162	10000	198	366	118	4182	dark_iLID_CreAA20_B_PL1	2	16	0.00502152080344333	NA	iLID_CreAA20
20160115	PL1	F03	dark	iLID_CreAA20	C	AA	20160115	235	479	158	10000	199	352	111	4097	dark_iLID_CreAA20_C_PL1	2	16	0.00488162069807176	NA	iLID_CreAA20
20160115	PL2	D03	light	iLID_CreAA20	A	AA	20160115	231	498	166	10000	201	378	122	4159	light_iLID_CreAA20_A_PL2	2	16	0.054580427987497	0.0416056697898089	iLID_CreAA20
20160115	PL2	E03	light	iLID_CreAA20	B	AA	20160115	241	476	154	10000	206	361	114	4217	light_iLID_CreAA20_B_PL2	2	16	0.15081811714489	0.145796596341446	iLID_CreAA20
20160115	PL2	F03	light	iLID_CreAA20	C	AA	20160115	247	492	160	10000	214	378	119	4293	light_iLID_CreAA20_C_PL2	2	16	0.160959701840205	0.156078081142133	iLID_CreAA20
20160115	PL1	D04	dark	iLID_CreAA21	A	AA	20160115	227	472	163	10000	196	364	121	4293	dark_iLID_CreAA21_A_PL1	2	16	0.00256231073841137	NA	iLID_CreAA21
20160115	PL1	E04	dark	iLID_CreAA21	B	AA	20160115	227	464	160.5	10000	193	350	115	3957	dark_iLID_CreAA21_B_PL1	2	16	0.00126358352287086	NA	iLID_CreAA21
20160115	PL1	F04	dark	iLID_CreAA21	C	AA	20160115	474	514.5	173	10000	447	383	124	3916	dark_iLID_CreAA21_C_PL1	2	16	0.88585291113381	NA	iLID_CreAA21
20160115	PL2	D04	light	iLID_CreAA21	A	AA	20160115	221	475	163	10000	196	381	126.5	4146	light_iLID_CreAA21_A_PL2	2	16	0.00217076700434153	-0.000391543734069833	iLID_CreAA21
20160115	PL2	E04	light	iLID_CreAA21	B	AA	20160115	222	467	159	10000	194	362	119	4175	light_iLID_CreAA21_B_PL2	2	16	0.00167664670658683	0.000413063183715965	iLID_CreAA21
20160115	PL2	F04	light	iLID_CreAA21	C	AA	20160115	484	523.5	172	10000	459	400.5	127	3964	light_iLID_CreAA21_C_PL2	2	16	0.907416750756811	0.0215638396230012	iLID_CreAA21
20160115	PL1	D05	dark	iLID_CreAA22	A	AA	20160115	230	473	158	10000	201	369	119	4258	dark_iLID_CreAA22_A_PL1	2	16	0.0176139032409582	NA	iLID_CreAA22
20160115	PL1	E05	dark	iLID_CreAA22	B	AA	20160115	226	470	160	10000	195	360	117	4121	dark_iLID_CreAA22_B_PL1	2	16	0.0080077651055569	NA	iLID_CreAA22
20160115	PL1	F05	dark	iLID_CreAA22	C	AA	20160115	235	454	145	10000	203	344	105	4203	dark_iLID_CreAA22_C_PL1	2	16	0.00999286224125625	NA	iLID_CreAA22
20160115	PL2	D05	light	iLID_CreAA22	A	AA	20160115	232	480	162	10000	204	378	124	3966	light_iLID_CreAA22_A_PL2	2	16	0.0832072617246596	0.0655933584837014	iLID_CreAA22
20160115	PL2	E05	light	iLID_CreAA22	B	AA	20160115	232	475	155	10000	202	365	116	4091	light_iLID_CreAA22_B_PL2	2	16	0.0667318504033244	0.0587240852977675	iLID_CreAA22
20160115	PL2	F05	light	iLID_CreAA22	C	AA	20160115	236	463	149	10000	206	358	113	4147	light_iLID_CreAA22_C_PL2	2	16	0.00506390161562575	-0.00492896062563049	iLID_CreAA22
20160115	PL1	D06	dark	iLID_CreAA23	A	AA	20160115	461	461	154	10000	440	357	116	3882	dark_iLID_CreAA23_A_PL1	2	16	0.868366821226172	NA	iLID_CreAA23
20160115	PL1	E06	dark	iLID_CreAA23	B	AA	20160115	468	484	162	10000	446	374	121	3958	dark_iLID_CreAA23_B_PL1	2	16	0.876958059626074	NA	iLID_CreAA23
20160115	PL1	F06	dark	iLID_CreAA23	C	AA	20160115	460	450	146	10000	441	353	111	4107	dark_iLID_CreAA23_C_PL1	2	16	0.827611395178963	NA	iLID_CreAA23
20160115	PL2	D06	light	iLID_CreAA23	A	AA	20160115	466	471	156	10000	448	367	119	3981	light_iLID_CreAA23_A_PL2	2	16	0.865360462195428	-0.00300635903074375	iLID_CreAA23
20160115	PL2	E06	light	iLID_CreAA23	B	AA	20160115	478	495	159	10000	457	395	122	4156	light_iLID_CreAA23_B_PL2	2	16	0.886669874879692	0.00971181525361831	iLID_CreAA23
20160115	PL2	F06	light	iLID_CreAA23	C	AA	20160115	466	467	151	10000	446	360	113	3925	light_iLID_CreAA23_C_PL2	2	16	0.826496815286624	-0.00111457989233854	iLID_CreAA23
20160115	PL1	D07	dark	iLID_CreAA24	A	AA	20160115	236	493	167	10000	199	365	119	4062	dark_iLID_CreAA24_A_PL1	2	16	0.0100935499753816	NA	iLID_CreAA24
20160115	PL1	E07	dark	iLID_CreAA24	B	AA	20160115	233	487	162.5	10000	201	374	119	3956	dark_iLID_CreAA24_B_PL1	2	16	0.0313447927199191	NA	iLID_CreAA24
20160115	PL1	F07	dark	iLID_CreAA24	C	AA	20160115	220	416	130	10000	188	319	96	4102	dark_iLID_CreAA24_C_PL1	2	16	0.00536323744514871	NA	iLID_CreAA24
20160115	PL2	D07	light	iLID_CreAA24	A	AA	20160115	230	495	164	10000	201	384	125	3927	light_iLID_CreAA24_A_PL2	2	16	0.00483829895594601	-0.00525525101943557	iLID_CreAA24
20160115	PL2	E07	light	iLID_CreAA24	B	AA	20160115	232	494	160	10000	205	387	123	4151	light_iLID_CreAA24_B_PL2	2	16	0.0195133702722236	-0.0118314224476955	iLID_CreAA24
20160115	PL2	F07	light	iLID_CreAA24	C	AA	20160115	225	441	140	10000	199	342	107	4032	light_iLID_CreAA24_C_PL2	2	16	0.0151289682539683	0.00976573080881955	iLID_CreAA24
20160115	PL1	D08	dark	iLID_CreAA25	A	AA	20160115	223	457	156	10000	190	353	116	4106	dark_iLID_CreAA25_A_PL1	2	16	0.000730638090599123	NA	iLID_CreAA25
20160115	PL1	E08	dark	iLID_CreAA25	B	AA	20160115	242	511	174	10000	205	383	125	4048	dark_iLID_CreAA25_B_PL1	2	16	0.00321146245059289	NA	iLID_CreAA25
20160115	PL1	F08	dark	iLID_CreAA25	C	AA	20160115	234	466	150	10000	200	349	109	4287	dark_iLID_CreAA25_C_PL1	2	16	0.00116631677163518	NA	iLID_CreAA25
20160115	PL2	D08	light	iLID_CreAA25	A	AA	20160115	222	470	155	10000	195	365	118	4033	light_iLID_CreAA25_A_PL2	2	16	0.00148772625836846	0.000757088167769337	iLID_CreAA25
20160115	PL2	E08	light	iLID_CreAA25	B	AA	20160115	240	507	164	10000	206	380	119	4204	light_iLID_CreAA25_B_PL2	2	16	0.00142721217887726	-0.00178425027171563	iLID_CreAA25
20160115	PL2	F08	light	iLID_CreAA25	C	AA	20160115	234	480	153	10000	202.5	355	111	4064	light_iLID_CreAA25_C_PL2	2	16	0.000246062992125984	-0.000920253779509192	iLID_CreAA25
20160115	PL1	D09	dark	iLID_CreAA26	A	AA	20160115	219	451	155	10000	190	355	117	4001	dark_iLID_CreAA26_A_PL1	2	16	0.00149962509372657	NA	iLID_CreAA26
20160115	PL1	E09	dark	iLID_CreAA26	B	AA	20160115	220	457.5	153	10000	192	360	116	4153	dark_iLID_CreAA26_B_PL1	2	16	0.000963159162051529	NA	iLID_CreAA26
20160115	PL1	F09	dark	iLID_CreAA26	C	AA	20160115	225	451	150	10000	197	353	112	4131	dark_iLID_CreAA26_C_PL1	2	16	0.000968288549987896	NA	iLID_CreAA26
20160115	PL2	D09	light	iLID_CreAA26	A	AA	20160115	218	458.5	156	10000	193	361	120	4144	light_iLID_CreAA26_A_PL2	2	16	0.000723938223938224	-0.000775686869788344	iLID_CreAA26
20160115	PL2	E09	light	iLID_CreAA26	B	AA	20160115	222	463	155	10000	196	367	120	4052	light_iLID_CreAA26_B_PL2	2	16	0.00246791707798618	0.00150475791593465	iLID_CreAA26
20160115	PL2	F09	light	iLID_CreAA26	C	AA	20160115	227	471	155	10000	201	364	117	3997	light_iLID_CreAA26_C_PL2	2	16	0.00125093820365274	0.000282649653664843	iLID_CreAA26
20160115	PL1	D10	dark	iLID_CreAA27	A	AA	20160115	234	478	160	10000	203	374	118	4137	dark_iLID_CreAA27_A_PL1	2	16	0.00048344210780759	NA	iLID_CreAA27
20160115	PL1	E10	dark	iLID_CreAA27	B	AA	20160115	229	483	163	10000	196	362	116	3982	dark_iLID_CreAA27_B_PL1	2	16	0.00125565042692115	NA	iLID_CreAA27
20160115	PL1	F10	dark	iLID_CreAA27	C	AA	20160115	230	460	149	10000	195	347	107	3921	dark_iLID_CreAA27_C_PL1	2	16	0.000510073960724305	NA	iLID_CreAA27
20160115	PL2	D10	light	iLID_CreAA27	A	AA	20160115	229	476	155	10000	199	368	115	3976	light_iLID_CreAA27_A_PL2	2	16	0.00125754527162978	0.000774103163822189	iLID_CreAA27
20160115	PL2	E10	light	iLID_CreAA27	B	AA	20160115	227	482	156	10000	196.5	364	115	3974	light_iLID_CreAA27_B_PL2	2	16	0.00100654252642174	-0.000249107900499404	iLID_CreAA27
20160115	PL2	F10	light	iLID_CreAA27	C	AA	20160115	231	468	149	10000	200	361	111	4134	light_iLID_CreAA27_C_PL2	2	16	0.000967585873246251	0.000457511912521946	iLID_CreAA27
20160115	PL1	D11	dark	iLID_CreAA29	A	AA	20160115	230	465	151	10000	199	354	112	4082	dark_iLID_CreAA29_A_PL1	2	16	0.000979911807937286	NA	iLID_CreAA29
20160115	PL1	E11	dark	iLID_CreAA29	B	AA	20160115	240	493	162	10000	204	364	113	4134	dark_iLID_CreAA29_B_PL1	2	16	0.00120948234155781	NA	iLID_CreAA29
20160115	PL1	F11	dark	iLID_CreAA29	C	AA	20160115	226	458	150	10000	196	356	111	4371	dark_iLID_CreAA29_C_PL1	2	16	0.000686341798215511	NA	iLID_CreAA29
20160115	PL2	D11	light	iLID_CreAA29	A	AA	20160115	225	460	148	10000	196	355	113	4253	light_iLID_CreAA29_A_PL2	2	16	0	-0.000979911807937286	iLID_CreAA29
20160115	PL2	E11	light	iLID_CreAA29	B	AA	20160115	237	495	162	10000	204	368	118	4265	light_iLID_CreAA29_B_PL2	2	16	0.00164126611957796	0.000431783778020147	iLID_CreAA29
20160115	PL2	F11	light	iLID_CreAA29	C	AA	20160115	225	466	150	10000	196	358	112	4082	light_iLID_CreAA29_C_PL2	2	16	0.000244977951984321	-0.00044136384623119	iLID_CreAA29
20160115	PL1	D12	dark	iLID_CreAA32	A	AA	20160115	241	494	162	10000	205	366	116	4029	dark_iLID_CreAA32_A_PL1	2	16	0.00173740382228841	NA	iLID_CreAA32
20160115	PL1	E12	dark	iLID_CreAA32	B	AA	20160115	243	527	174	10000	205	381	119	4119	dark_iLID_CreAA32_B_PL1	2	16	0.00097110949259529	NA	iLID_CreAA32
20160115	PL1	F12	dark	iLID_CreAA32	C	AA	20160115	236	481.5	154	10000	201	360	111	4207	dark_iLID_CreAA32_C_PL1	2	16	0.00142619443784169	NA	iLID_CreAA32
20160115	PL2	D12	light	iLID_CreAA32	A	AA	20160115	238	494	156	10000	206	369	114	4129	light_iLID_CreAA32_A_PL2	2	16	0.00169532574473238	-4.20780775560283e-05	iLID_CreAA32
20160115	PL2	E12	light	iLID_CreAA32	B	AA	20160115	244	539	170	10000	210	390.5	117	3990	light_iLID_CreAA32_B_PL2	2	16	0.0012531328320802	0.00028202333948491	iLID_CreAA32
20160115	PL2	F12	light	iLID_CreAA32	C	AA	20160115	237	482	150	10000	205	362	110	4127	light_iLID_CreAA32_C_PL2	2	16	0.000484613520717228	-0.000941580917124464	iLID_CreAA32
