# Supplementary material for: A single-chain and fast-responding light-inducible Cre recombinase as a novel optogenetic switch
Source: eLife. 2021 Feb 23;10:e61268. doi: 10.7554/eLife.61268 (PMC7997657; doi:10.7554/eLife.61268)
Supplement: Figure 3—source data 1. [file elife-61268-fig3-data1.txt]

name	file	plate	well	condition	illumination.duration.minutes	illumination.intensity.percent	construct	transformant.replicate	median_gfl1	median_gfsc	median_gssc	nb_gcells	key	col	pch	efficiency
PL1.0013.fcs	PL1.0013.fcs	PL1	B01	dark	0	100	CreAA20	A	1.07460782832132	88	59	3172	dark_CreAA20__PL1	2	16	0.0220680958385876
PL1.0015.fcs	PL1.0015.fcs	PL1	B03	light	30	100	CreAA20	A	1.21881418484229	86	54	3274	light_CreAA20__PL1	2	16	0.532376298106292
PL1.0017.fcs	PL1.0017.fcs	PL1	B05	dark	0	50	CreAA20	A	1.06498563535043	78	47	3270	dark_CreAA20__PL1	2	16	0.0131498470948012
PL1.0019.fcs	PL1.0019.fcs	PL1	B07	light	30	50	CreAA20	A	1.13419440350276	89	56	3333	light_CreAA20__PL1	2	16	0.497449744974497
PL1.0021.fcs	PL1.0021.fcs	PL1	B09	dark	0	20	CreAA20	A	1.06498563535043	81	47	3258	dark_CreAA20__PL1	2	16	0.0119705340699816
PL1.0023.fcs	PL1.0023.fcs	PL1	B11	light	30	20	CreAA20	A	1.09411381057719	84	49	3205	light_CreAA20__PL1	2	16	0.417784711388456
PL1.0037.fcs	PL1.0037.fcs	PL1	D01	dark	0	100	CreAA20	B	1.06498563535043	81	55	3207	dark_CreAA20__PL1	2	16	0.0143436233239788
PL1.0039.fcs	PL1.0039.fcs	PL1	D03	light	30	100	CreAA20	B	1.30388343165949	93	63	3246	light_CreAA20__PL1	2	16	0.581638940234134
PL1.0041.fcs	PL1.0041.fcs	PL1	D05	dark	0	50	CreAA20	B	1.06498563535043	78	47	3438	dark_CreAA20__PL1	2	16	0.012216404886562
PL1.0043.fcs	PL1.0043.fcs	PL1	D07	light	30	50	CreAA20	B	1.24093776075172	77	48	3215	light_CreAA20__PL1	2	16	0.540902021772939
PL1.0045.fcs	PL1.0045.fcs	PL1	D09	dark	0	20	CreAA20	B	1.06498563535043	75	44	3105	dark_CreAA20__PL1	2	16	0.00966183574879227
PL1.0047.fcs	PL1.0047.fcs	PL1	D11	light	30	20	CreAA20	B	1.1039991779174	77	45	3194	light_CreAA20__PL1	2	16	0.462429555416406
PL1.0061.fcs	PL1.0061.fcs	PL1	F01	dark	0	100	CreAA20	C	1.06498563535043	88	59	3296	dark_CreAA20__PL1	2	16	0.0163834951456311
PL1.0063.fcs	PL1.0063.fcs	PL1	F03	light	30	100	CreAA20	C	1.1039991779174	86	53	3209	light_CreAA20__PL1	2	16	0.464942349641633
PL1.0065.fcs	PL1.0065.fcs	PL1	F05	dark	0	50	CreAA20	C	1.0554496008786	74	44	3233	dark_CreAA20__PL1	2	16	0.00835137643055985
PL1.0067.fcs	PL1.0067.fcs	PL1	F07	light	30	50	CreAA20	C	1.09411381057719	76	50	3136	light_CreAA20__PL1	2	16	0.438456632653061
PL1.0069.fcs	PL1.0069.fcs	PL1	F09	dark	0	20	CreAA20	C	1.0554496008786	72	42	3143	dark_CreAA20__PL1	2	16	0.00540884505249761
PL1.0071.fcs	PL1.0071.fcs	PL1	F11	light	30	20	CreAA20	C	1.08431695823717	78	45	3295	light_CreAA20__PL1	2	16	0.390288315629742
PL1.0085.fcs	PL1.0085.fcs	PL1	H01	dark	0	100	CreAA20	D	1.0554496008786	74	48	3097	dark_CreAA20__PL1	2	16	0.0138844042621892
PL1.0087.fcs	PL1.0087.fcs	PL1	H03	light	30	100	CreAA20	D	1.1139738599948	87	58	3143	light_CreAA20__PL1	2	16	0.466433343938912
PL1.0089.fcs	PL1.0089.fcs	PL1	H05	dark	0	50	CreAA20	D	1.0554496008786	75	45	3301	dark_CreAA20__PL1	2	16	0.00817933959406241
PL1.0091.fcs	PL1.0091.fcs	PL1	H07	light	30	50	CreAA20	D	1.08431695823717	74	45	3284	light_CreAA20__PL1	2	16	0.407125456760049
PL1.0093.fcs	PL1.0093.fcs	PL1	H09	dark	0	20	CreAA20	D	1.0554496008786	74	45	3231	dark_CreAA20__PL1	2	16	0.0074280408542247
PL1.0095.fcs	PL1.0095.fcs	PL1	H11	light	30	20	CreAA20	D	1.08431695823717	77	46	3213	light_CreAA20__PL1	2	16	0.3828197945845
PL2.0013.fcs	PL2.0013.fcs	PL2	B01	dark	0	10	CreAA20	A	1.07460782832132	95	64	3099	dark_CreAA20__PL2	2	16	0.0238786705388835
PL2.0015.fcs	PL2.0015.fcs	PL2	B03	light	30	10	CreAA20	A	1.09411381057719	85	51	3309	light_CreAA20__PL2	2	16	0.408280447265035
PL2.0017.fcs	PL2.0017.fcs	PL2	B05	dark	0	5	CreAA20	A	1.06498563535043	88	54	3286	dark_CreAA20__PL2	2	16	0.0136944613511869
PL2.0019.fcs	PL2.0019.fcs	PL2	B07	light	30	5	CreAA20	A	1.08431695823717	87	52	3385	light_CreAA20__PL2	2	16	0.353914327917282
PL2.0021.fcs	PL2.0021.fcs	PL2	B09	dark	0	0.156	CreAA20	A	1.06498563535043	85	52	3223	dark_CreAA20__PL2	2	16	0.0148929568724791
PL2.0023.fcs	PL2.0023.fcs	PL2	B11	light	30	0.156	CreAA20	A	1.06498563535043	82	51	3232	light_CreAA20__PL2	2	16	0.0219678217821782
PL2.0037.fcs	PL2.0037.fcs	PL2	D01	dark	0	10	CreAA20	B	1.06498563535043	84	53	3323	dark_CreAA20__PL2	2	16	0.0108335841107433
PL2.0039.fcs	PL2.0039.fcs	PL2	D03	light	30	10	CreAA20	B	1.1039991779174	85	55	3177	light_CreAA20__PL2	2	16	0.443185395026755
PL2.0041.fcs	PL2.0041.fcs	PL2	D05	dark	0	5	CreAA20	B	1.06498563535043	82	50	3191	dark_CreAA20__PL2	2	16	0.0134753995612661
PL2.0043.fcs	PL2.0043.fcs	PL2	D07	light	30	5	CreAA20	B	1.09411381057719	81	48	3301	light_CreAA20__PL2	2	16	0.420781581338988
PL2.0045.fcs	PL2.0045.fcs	PL2	D09	dark	0	0.156	CreAA20	B	1.0554496008786	79	47	3416	dark_CreAA20__PL2	2	16	0.0187353629976581
PL2.0047.fcs	PL2.0047.fcs	PL2	D11	light	30	0.156	CreAA20	B	1.06498563535043	78	48	3091	light_CreAA20__PL2	2	16	0.0323519896473633
PL2.0061.fcs	PL2.0061.fcs	PL2	F01	dark	0	10	CreAA20	C	1.06498563535043	81	55	3194	dark_CreAA20__PL2	2	16	0.0162805259862242
PL2.0063.fcs	PL2.0063.fcs	PL2	F03	light	30	10	CreAA20	C	1.09411381057719	89	59	3277	light_CreAA20__PL2	2	16	0.371986573085139
PL2.0065.fcs	PL2.0065.fcs	PL2	F05	dark	0	5	CreAA20	C	1.06498563535043	82	50	3187	dark_CreAA20__PL2	2	16	0.00815814245371823
PL2.0067.fcs	PL2.0067.fcs	PL2	F07	light	30	5	CreAA20	C	1.07460782832132	82	48	3424	light_CreAA20__PL2	2	16	0.351927570093458
PL2.0069.fcs	PL2.0069.fcs	PL2	F09	dark	0	0.156	CreAA20	C	1.0554496008786	76	45	3168	dark_CreAA20__PL2	2	16	0.00757575757575758
PL2.0071.fcs	PL2.0071.fcs	PL2	F11	light	30	0.156	CreAA20	C	1.0554496008786	77	45	3166	light_CreAA20__PL2	2	16	0.0259001895135818
PL2.0085.fcs	PL2.0085.fcs	PL2	H01	dark	0	10	CreAA20	D	1.06498563535043	83	56	3303	dark_CreAA20__PL2	2	16	0.0112019376324553
PL2.0087.fcs	PL2.0087.fcs	PL2	H03	light	30	10	CreAA20	D	1.09411381057719	90	63	3324	light_CreAA20__PL2	2	16	0.345367027677497
PL2.0089.fcs	PL2.0089.fcs	PL2	H05	dark	0	5	CreAA20	D	1.06498563535043	78	49	3237	dark_CreAA20__PL2	2	16	0.010194624652456
PL2.0091.fcs	PL2.0091.fcs	PL2	H07	light	30	5	CreAA20	D	1.07460782832132	72	44	3192	light_CreAA20__PL2	2	16	0.320802005012531
PL2.0093.fcs	PL2.0093.fcs	PL2	H09	dark	0	0.156	CreAA20	D	1.0554496008786	71	43	3266	dark_CreAA20__PL2	2	16	0.0067360685854256
PL2.0095.fcs	PL2.0095.fcs	PL2	H11	light	30	0.156	CreAA20	D	1.0554496008786	72	44	3117	light_CreAA20__PL2	2	16	0.0157202438241899
