# Supplementary material for: A single-chain and fast-responding light-inducible Cre recombinase as a novel optogenetic switch
Source: eLife. 2021 Feb 23;10:e61268. doi: 10.7554/eLife.61268 (PMC7997657; doi:10.7554/eLife.61268)
Supplement: Figure 3—source data 2. [file elife-61268-fig3-data2.txt]

name	file	plate	well	condition	illumination.duration.min	illumination.intensity.percent	construct	transformant.replicate	median_gfl1	median_gfsc	median_gssc	nb_gcells	key	col	pch	efficiency
PL1.0013.fcs	PL1.0013.fcs	PL1	B01	dark	0	100	CreAA20	A	1.0554496008786	71	56	3152	dark_CreAA20__PL1	2	16	0.0050761421319797
PL1.0015.fcs	PL1.0015.fcs	PL1	B03	light	2	100	CreAA20	A	1.0554496008786	70	57	3192	light_CreAA20__PL1	2	16	0.0460526315789474
PL1.0017.fcs	PL1.0017.fcs	PL1	B05	light	5	100	CreAA20	A	1.06498563535043	69	54	3116	light_CreAA20__PL1	2	16	0.11392811296534
PL1.0019.fcs	PL1.0019.fcs	PL1	B07	light	10	100	CreAA20	A	1.06498563535043	69	54	3261	light_CreAA20__PL1	2	16	0.196565470714505
PL1.0021.fcs	PL1.0021.fcs	PL1	B09	light	30	100	CreAA20	A	1.07460782832132	68	52	3279	light_CreAA20__PL1	2	16	0.403171698688625
PL1.0023.fcs	PL1.0023.fcs	PL1	B11	light	60	100	CreAA20	A	1.27487836177098	69	49	3012	light_CreAA20__PL1	2	16	0.573041168658699
PL1.0037.fcs	PL1.0037.fcs	PL1	D01	dark	0	100	CreAA20	B	1.06498563535043	78	62	3160	dark_CreAA20__PL1	2	16	0.010126582278481
PL1.0039.fcs	PL1.0039.fcs	PL1	D03	light	2	100	CreAA20	B	1.06498563535043	81	64	3235	light_CreAA20__PL1	2	16	0.0559505409582689
PL1.0041.fcs	PL1.0041.fcs	PL1	D05	light	5	100	CreAA20	B	1.06498563535043	79	60	3155	light_CreAA20__PL1	2	16	0.113470681458003
PL1.0043.fcs	PL1.0043.fcs	PL1	D07	light	10	100	CreAA20	B	1.06498563535043	75	58	3321	light_CreAA20__PL1	2	16	0.221017765733213
PL1.0045.fcs	PL1.0045.fcs	PL1	D09	light	30	100	CreAA20	B	1.09411381057719	76	55	3178	light_CreAA20__PL1	2	16	0.448080553807426
PL1.0047.fcs	PL1.0047.fcs	PL1	D11	light	60	100	CreAA20	B	1.35772714210518	75	53	3211	light_CreAA20__PL1	2	16	0.629087511678605
PL1.0061.fcs	PL1.0061.fcs	PL1	F01	dark	0	100	CreAA20	C	1.06498563535043	78	60	3126	dark_CreAA20__PL1	2	16	0.00703774792066539
PL1.0063.fcs	PL1.0063.fcs	PL1	F03	light	2	100	CreAA20	C	1.06498563535043	79	63	3242	light_CreAA20__PL1	2	16	0.0629241209130167
PL1.0065.fcs	PL1.0065.fcs	PL1	F05	light	5	100	CreAA20	C	1.06498563535043	76	60	3126	light_CreAA20__PL1	2	16	0.13659628918746
PL1.0067.fcs	PL1.0067.fcs	PL1	F07	light	10	100	CreAA20	C	1.07460782832132	78	64	3298	light_CreAA20__PL1	2	16	0.245300181928441
PL1.0069.fcs	PL1.0069.fcs	PL1	F09	light	30	100	CreAA20	C	1.13419440350276	75	55	3134	light_CreAA20__PL1	2	16	0.499680918953414
PL1.0071.fcs	PL1.0071.fcs	PL1	F11	light	60	100	CreAA20	C	1.34556985809995	74	54	3113	light_CreAA20__PL1	2	16	0.63475746867973
PL2.0005.fcs	PL2.0005.fcs	PL2	B01	light	90	100	CreAA20	A	1.20790074742528	72	59	3290	light_CreAA20__PL2	2	16	0.622796352583587
PL2.0007.fcs	PL2.0007.fcs	PL2	B03	light	180	100	CreAA20	A	1.21881418484229	76	60	3296	light_CreAA20__PL2	2	16	0.621359223300971
PL2.0013.fcs	PL2.0013.fcs	PL2	D01	light	90	100	CreAA20	B	1.34556985809995	76	56	3305	light_CreAA20__PL2	2	16	0.686838124054463
PL2.0015.fcs	PL2.0015.fcs	PL2	D03	light	180	100	CreAA20	B	1.32158088956451	79	57	3064	light_CreAA20__PL2	2	16	0.697454308093995
PL2.0021.fcs	PL2.0021.fcs	PL2	F01	light	90	100	CreAA20	C	1.29801959901838	80	64	3224	light_CreAA20__PL2	2	16	0.688895781637717
PL2.0023.fcs	PL2.0023.fcs	PL2	F03	light	180	100	CreAA20	C	1.28639694493697	85	63	3113	light_CreAA20__PL2	2	16	0.687118535175072
PL1.0001.fcs	PL1.0001.fcs	PL1	A01	dark	0	100	Neg	A	1.06498563535043	74	62	3172	dark_Neg__PL1	2	16	0.00220680958385876
PL1.0003.fcs	PL1.0003.fcs	PL1	A03	light	2	100	Neg	A	1.06498563535043	75	64	3184	light_Neg__PL1	2	16	0.00596733668341709
PL1.0005.fcs	PL1.0005.fcs	PL1	A05	light	5	100	Neg	A	1.06498563535043	73	60	3089	light_Neg__PL1	2	16	0.00550339915830366
PL1.0007.fcs	PL1.0007.fcs	PL1	A07	light	10	100	Neg	A	1.0554496008786	72	55	3247	light_Neg__PL1	2	16	0.00307976593778873
PL1.0009.fcs	PL1.0009.fcs	PL1	A09	light	30	100	Neg	A	1.06498563535043	71	53	3132	light_Neg__PL1	2	16	0.00351213282247765
PL1.0011.fcs	PL1.0011.fcs	PL1	A11	light	60	100	Neg	A	1.0554496008786	71	52	3170	light_Neg__PL1	2	16	0.00157728706624606
PL1.0025.fcs	PL1.0025.fcs	PL1	C01	dark	0	100	Neg	B	1.0554496008786	74	65	3140	dark_Neg__PL1	2	16	0.00668789808917197
PL1.0027.fcs	PL1.0027.fcs	PL1	C03	light	2	100	Neg	B	1.0554496008786	69	56	3254	light_Neg__PL1	2	16	0.00460971112476951
PL1.0029.fcs	PL1.0029.fcs	PL1	C05	light	5	100	Neg	B	1.0554496008786	65	51	3243	light_Neg__PL1	2	16	0.00277520814061055
PL1.0031.fcs	PL1.0031.fcs	PL1	C07	light	10	100	Neg	B	1.0554496008786	69	55	3174	light_Neg__PL1	2	16	0.00409577819785759
PL1.0033.fcs	PL1.0033.fcs	PL1	C09	light	30	100	Neg	B	1.0554496008786	69	53	3082	light_Neg__PL1	2	16	0.00324464633354964
PL1.0035.fcs	PL1.0035.fcs	PL1	C11	light	60	100	Neg	B	1.0554496008786	68	49	3247	light_Neg__PL1	2	16	0.00307976593778873
PL1.0049.fcs	PL1.0049.fcs	PL1	E01	dark	0	100	Neg	C	1.06498563535043	77	65	3161	dark_Neg__PL1	2	16	0.00411262258778867
PL1.0051.fcs	PL1.0051.fcs	PL1	E03	light	2	100	Neg	C	1.0554496008786	73	57	3007	light_Neg__PL1	2	16	0.00232790156301962
PL1.0053.fcs	PL1.0053.fcs	PL1	E05	light	5	100	Neg	C	1.0554496008786	72	55	3122	light_Neg__PL1	2	16	0.00352338244714926
PL1.0055.fcs	PL1.0055.fcs	PL1	E07	light	10	100	Neg	C	1.0554496008786	73	56	3243	light_Neg__PL1	2	16	0.00339192106074622
PL1.0057.fcs	PL1.0057.fcs	PL1	E09	light	30	100	Neg	C	1.0554496008786	71	53	3072	light_Neg__PL1	2	16	0.00618489583333333
PL1.0059.fcs	PL1.0059.fcs	PL1	E11	light	60	100	Neg	C	1.0554496008786	73	53.5	3092	light_Neg__PL1	2	16	0.00226390685640362
PL2.0001.fcs	PL2.0001.fcs	PL2	A01	light	90	100	Neg	A	1.06498563535043	70	54	3370	light_Neg__PL2	2	16	0.00237388724035608
PL2.0003.fcs	PL2.0003.fcs	PL2	A03	light	180	100	Neg	A	1.06498563535043	73	55	3147	light_Neg__PL2	2	16	0.00476644423260248
PL2.0009.fcs	PL2.0009.fcs	PL2	C01	light	90	100	Neg	B	1.06498563535043	71	55	3137	light_Neg__PL2	2	16	0.00414408670704495
PL2.0011.fcs	PL2.0011.fcs	PL2	C03	light	180	100	Neg	B	1.0554496008786	72	55	3113	light_Neg__PL2	2	16	0.00706713780918728
PL2.0017.fcs	PL2.0017.fcs	PL2	E01	light	90	100	Neg	C	1.06498563535043	77	60	3053	light_Neg__PL2	2	16	0.00360301342941369
PL2.0019.fcs	PL2.0019.fcs	PL2	E03	light	180	100	Neg	C	1.06498563535043	79	60	3100	light_Neg__PL2	2	16	0.00709677419354839
