# Supplementary material for: A single-chain and fast-responding light-inducible Cre recombinase as a novel optogenetic switch
Source: eLife. 2021 Feb 23;10:e61268. doi: 10.7554/eLife.61268 (PMC7997657; doi:10.7554/eLife.61268)
Supplement: Figure 3—source data 3. [file elife-61268-fig3-data3.txt]

name	file	plate	well	condition	illumination.duration.min	illumination.intensity.percent	construct	transformant.replicate	median_gfl1	median_gfsc	median_gssc	nb_gcells	key	col	pch	efficiency
PL1.0001.fcs	PL1.0001.fcs	PL1	A01	dark	0	5	Mag_Cre	A	1.07460782832132	144	105	3958	light_Mag_Cre__PL1	2	16	0.0285497726124305
PL1.0002.fcs	PL1.0002.fcs	PL1	B01	dark	0	5	Mag_Cre	B	1.07460782832132	143	105	3770	light_Mag_Cre__PL1	2	16	0.0493368700265252
PL1.0003.fcs	PL1.0003.fcs	PL1	C01	dark	0	5	Mag_Cre	C	1.07460782832132	146	109	3804	light_Mag_Cre__PL1	2	16	0.0615141955835962
PL1.0004.fcs	PL1.0004.fcs	PL1	D01	dark	0	5	Mag_Cre	D	1.07460782832132	151	111	3908	light_Mag_Cre__PL1	2	16	0.0440122824974411
PL1.0005.fcs	PL1.0005.fcs	PL1	A02	light	2	5	Mag_Cre	A	1.07460782832132	150	110	3852	light_Mag_Cre__PL1	2	16	0.0519210799584631
PL1.0006.fcs	PL1.0006.fcs	PL1	B02	light	2	5	Mag_Cre	B	1.07460782832132	142	104	3673	light_Mag_Cre__PL1	2	16	0.0677919956438878
PL1.0007.fcs	PL1.0007.fcs	PL1	C02	light	2	5	Mag_Cre	C	1.07460782832132	143	108	3795	light_Mag_Cre__PL1	2	16	0.108300395256917
PL1.0008.fcs	PL1.0008.fcs	PL1	D02	light	2	5	Mag_Cre	D	1.07460782832132	150	108	3852	light_Mag_Cre__PL1	2	16	0.0571131879543094
PL1.0009.fcs	PL1.0009.fcs	PL1	A03	light	5	5	Mag_Cre	A	1.07460782832132	149	110	3951	light_Mag_Cre__PL1	2	16	0.0592255125284738
PL1.0010.fcs	PL1.0010.fcs	PL1	B03	light	5	5	Mag_Cre	B	1.07460782832132	145	104	3730	light_Mag_Cre__PL1	2	16	0.0855227882037533
PL1.0011.fcs	PL1.0011.fcs	PL1	C03	light	5	5	Mag_Cre	C	1.07460782832132	147	111	3852	light_Mag_Cre__PL1	2	16	0.124610591900312
PL1.0012.fcs	PL1.0012.fcs	PL1	D03	light	5	5	Mag_Cre	D	1.07460782832132	150	110	3939	light_Mag_Cre__PL1	2	16	0.0604214267580604
PL1.0013.fcs	PL1.0013.fcs	PL1	A04	light	30	5	Mag_Cre	A	1.07460782832132	150	109	3892	light_Mag_Cre__PL1	2	16	0.0996916752312436
PL1.0014.fcs	PL1.0014.fcs	PL1	B04	light	30	5	Mag_Cre	B	1.07460782832132	144	107	3855	light_Mag_Cre__PL1	2	16	0.125810635538262
PL1.0015.fcs	PL1.0015.fcs	PL1	C04	light	30	5	Mag_Cre	C	1.07460782832132	143	108	3814	light_Mag_Cre__PL1	2	16	0.215259570005244
PL1.0016.fcs	PL1.0016.fcs	PL1	D04	light	30	5	Mag_Cre	D	1.07460782832132	145	108	3800	light_Mag_Cre__PL1	2	16	0.109210526315789
PL1.0017.fcs	PL1.0017.fcs	PL1	A05	light	90	5	Mag_Cre	A	1.07460782832132	149	113	3801	light_Mag_Cre__PL1	2	16	0.1557484872402
PL1.0018.fcs	PL1.0018.fcs	PL1	B05	light	90	5	Mag_Cre	B	1.07460782832132	145	108	3876	light_Mag_Cre__PL1	2	16	0.205366357069143
PL1.0019.fcs	PL1.0019.fcs	PL1	C05	light	90	5	Mag_Cre	C	1.08431695823717	141	109	3722	light_Mag_Cre__PL1	2	16	0.308704997313272
PL1.0020.fcs	PL1.0020.fcs	PL1	D05	light	90	5	Mag_Cre	D	1.07460782832132	148	113	3853	light_Mag_Cre__PL1	2	16	0.178562159356346
PL2.0003.fcs	PL2.0003.fcs	PL2	A03	dark	0	100	Mag_Cre	A	1.06498563535043	142	112	3836	dark_Mag_Cre__PL2	2	16	0.0537017726798749
PL2.0007.fcs	PL2.0007.fcs	PL2	B03	dark	0	100	Mag_Cre	B	1.07460782832132	140	109	3701	dark_Mag_Cre__PL2	2	16	0.0783572007565523
PL2.0011.fcs	PL2.0011.fcs	PL2	C03	dark	0	100	Mag_Cre	C	1.07460782832132	144	112	3844	dark_Mag_Cre__PL2	2	16	0.0829864724245578
PL2.0015.fcs	PL2.0015.fcs	PL2	D03	dark	0	100	Mag_Cre	D	1.07460782832132	142	113	3957	dark_Mag_Cre__PL2	2	16	0.0687389436441749
PL2.0017.fcs	PL2.0017.fcs	PL2	E01	dark	-1	100	Neg	A	1.0554496008786	114	90	3715	dark_Neg__PL2	2	16	0.00161507402422611
PL2.0021.fcs	PL2.0021.fcs	PL2	F01	dark	-1	100	Neg	B	1.0554496008786	116	94	3830	dark_Neg__PL2	2	16	0.00182767624020888
PL2.0025.fcs	PL2.0025.fcs	PL2	G01	dark	-1	100	Neg	C	1.0554496008786	114	91	3727	dark_Neg__PL2	2	16	0.00214649852428226
PL2.0029.fcs	PL2.0029.fcs	PL2	H01	dark	-1	100	Neg	D	1.0554496008786	112	91	3791	dark_Neg__PL2	2	16	0.00211026114481667
PL2.0030.fcs	PL2.0030.fcs	PL2	H02	dark	-1	100	Neg	D	1.04599895343025	87	69	3548	dark_Neg__PL2	2	16	0.00394588500563698
