# Supplementary material for: A single-chain and fast-responding light-inducible Cre recombinase as a novel optogenetic switch
Source: eLife. 2021 Feb 23;10:e61268. doi: 10.7554/eLife.61268 (PMC7997657; doi:10.7554/eLife.61268)
Supplement: Figure 3—source data 4. [file elife-61268-fig3-data4.txt]

name	file	plate	well	condition	illumination.duration.min	illumination.intensity.percent	construct	transformant.replicate	median_gfl1	median_gfsc	median_gssc	nb_gcells	key	col	pch	efficiency
PL1.0001.fcs	PL1.0001.fcs	PL1	A01	dark	0	15	CIB1_CRY2	A	1.0554496008786	125	99	3797	dark_CIB1_CRY2__PL1	2	16	0.0121148274953911
PL1.0002.fcs	PL1.0002.fcs	PL1	A02	light	90	15	CIB1_CRY2	A	1.0554496008786	128	99	3688	light_CIB1_CRY2__PL1	2	16	0.00867678958785249
PL1.0007.fcs	PL1.0007.fcs	PL1	B01	dark	0	15	CIB1_CRY2	B	1.06498563535043	136	104	3729	dark_CIB1_CRY2__PL1	2	16	0.0219898096004291
PL1.0008.fcs	PL1.0008.fcs	PL1	B02	light	90	15	CIB1_CRY2	B	1.06498563535043	144	110	3983	light_CIB1_CRY2__PL1	2	16	0.0308812452924931
PL1.0013.fcs	PL1.0013.fcs	PL1	C01	dark	0	15	CIB1_CRY2	C	1.0554496008786	116	93	4085	dark_CIB1_CRY2__PL1	2	16	0.00881272949816402
PL1.0014.fcs	PL1.0014.fcs	PL1	C02	light	90	15	CIB1_CRY2	C	1.06498563535043	120	95	3896	light_CIB1_CRY2__PL1	2	16	0.0112936344969199
PL1.0019.fcs	PL1.0019.fcs	PL1	D01	dark	0	15	CIB1_CRY2	D	1.06498563535043	123	97	3796	dark_CIB1_CRY2__PL1	2	16	0.00974710221285564
PL1.0020.fcs	PL1.0020.fcs	PL1	D02	light	90	15	CIB1_CRY2	D	1.06498563535043	131	100	3840	light_CIB1_CRY2__PL1	2	16	0.0151041666666667
PL1.0005.fcs	PL1.0005.fcs	PL1	A05	dark	0	15	Neg	A	1.0554496008786	117	93	3508	dark_Neg__PL1	2	16	0.00285062713797035
PL1.0006.fcs	PL1.0006.fcs	PL1	A06	light	90	15	Neg	A	1.06498563535043	123	94	3706	light_Neg__PL1	2	16	0.00350782514840799
PL1.0011.fcs	PL1.0011.fcs	PL1	B05	dark	0	15	Neg	B	1.0554496008786	117	92	3897	dark_Neg__PL1	2	16	0.00410572235052605
PL1.0012.fcs	PL1.0012.fcs	PL1	B06	light	90	15	Neg	B	1.0554496008786	120	93	3792	light_Neg__PL1	2	16	0.00369198312236287
PL1.0017.fcs	PL1.0017.fcs	PL1	C05	dark	0	15	Neg	C	1.0554496008786	121	92	3673	dark_Neg__PL1	2	16	0.00598965423359652
PL1.0018.fcs	PL1.0018.fcs	PL1	C06	light	90	15	Neg	C	1.06498563535043	124	93	3638	light_Neg__PL1	2	16	0.00384826827927433
PL1.0023.fcs	PL1.0023.fcs	PL1	D05	dark	0	15	Neg	D	1.06498563535043	121	94	3875	dark_Neg__PL1	2	16	0.00593548387096774
PL1.0024.fcs	PL1.0024.fcs	PL1	D06	light	90	15	Neg	D	1.06498563535043	119	94	3982	light_Neg__PL1	2	16	0.00552486187845304
