# Supplementary material for: A single-chain and fast-responding light-inducible Cre recombinase as a novel optogenetic switch
Source: eLife. 2021 Feb 23;10:e61268. doi: 10.7554/eLife.61268 (PMC7997657; doi:10.7554/eLife.61268)
Supplement: Figure 3—source data 5. [file elife-61268-fig3-data5.txt]

name	file	plate	well	condition	illumination.duration.min	temperature	LED	illumination.intensity	construct	replicate	date	median_gfsc	median_gssc	n.white	n.greenonly	n.redonly	n.redandgreen	n.total	f.GREEN	f.RED	f.ON	f.DOUBLE	f.SINGLE
PL1.0001.fcs	PL1.0001	PL1	A01	dark	0	30	450	0	LiCre	A	2020-10-16	193.307708740234	132.224060058594	3413	7	14	3	3437	0.00290951411114344	0.00494617398894385	0.00698283386674425	0.000872854233343032	0.00610997963340122
PL1.0002.fcs	PL1.0002	PL1	A02	dark	0	30	450	0	LiCre	B	2020-10-16	205.37467956543	133.08625793457	2889	20	24	2	2935	0.00749574105621806	0.00885860306643952	0.0156729131175468	0.000681431005110733	0.0149914821124361
PL1.0003.fcs	PL1.0003	PL1	A03	dark	0	30	450	0	LiCre	C	2020-10-16	197.14892578125	128.703010559082	2840	21	37	2	2900	0.00793103448275862	0.013448275862069	0.0206896551724138	0.000689655172413793	0.02
PL1.0004.fcs	PL1.0004	PL1	A04	light	30	30	450	255	LiCre	A	2020-10-16	193.999496459961	129.276977539062	2496	243	480	108	3327	0.105500450856628	0.176735798016231	0.249774571686204	0.0324616771866546	0.217312894499549
PL1.0005.fcs	PL1.0005	PL1	A05	light	30	30	450	255	LiCre	B	2020-10-16	206.812164306641	130.934768676758	2288	209	369	80	2946	0.0980991174473863	0.152410047522064	0.223353699932111	0.0271554650373388	0.196198234894773
PL1.0007.fcs	PL1.0007	PL1	B01	dark	0	30	450	0	Mag_Cre	A	2020-10-16	224.64469909668	148.655639648438	2946	81	34	10	3071	0.0296320416802344	0.0143275805926408	0.040703353956366	0.00325626831650928	0.0374470856398567
PL1.0008.fcs	PL1.0008	PL1	B02	dark	0	30	450	0	Mag_Cre	B	2020-10-16	217.903182983398	145.234176635742	2841	47	31	7	2926	0.0184552289815448	0.012987012987013	0.0290498974709501	0.00239234449760766	0.0266575529733424
PL1.0009.fcs	PL1.0009	PL1	B03	dark	0	30	450	0	Mag_Cre	C	2020-10-16	278.643173217773	178.536506652832	2780	241	40	33	3094	0.0885585003232062	0.0235940530058177	0.101486748545572	0.0106658047834518	0.0908209437621202
PL1.0010.fcs	PL1.0010	PL1	B04	light	30	30	450	255	Mag_Cre	A	2020-10-16	237.041961669922	151.677352905273	3070	80	37	15	3202	0.0296689569019363	0.0162398500936914	0.0412242348532167	0.00468457214241099	0.0365396627108057
PL1.0011.fcs	PL1.0011	PL1	B05	light	30	30	450	255	Mag_Cre	B	2020-10-16	214.812576293945	138.60009765625	3074	38	27	16	3155	0.0171156893819334	0.0136291600633914	0.0256735340729002	0.00507131537242472	0.0206022187004754
PL1.0012.fcs	PL1.0012	PL1	B06	light	30	30	450	255	Mag_Cre	C	2020-10-16	275.257659912109	171.185157775879	2535	159	58	44	2796	0.0726037195994278	0.036480686695279	0.0933476394849786	0.0157367668097282	0.0776108726752504
PL1.0025.fcs	PL1.0025	PL1	E01	dark	0	30	450	0	CIB1_CRY2	A	2020-10-16	211.045181274414	139.601867675781	3222	28	28	3	3281	0.00944833892106065	0.00944833892106065	0.0179823224626638	0.000914355379457483	0.0170679670832063
PL1.0026.fcs	PL1.0026	PL1	E02	dark	0	30	450	0	CIB1_CRY2	B	2020-10-16	205.651908874512	139.021011352539	3165	29	21	1	3216	0.00932835820895522	0.0068407960199005	0.0158582089552238	0.000310945273631841	0.015547263681592
PL1.0027.fcs	PL1.0027	PL1	E03	dark	0	30	450	0	CIB1_CRY2	C	2020-10-16	205.006217956543	136.122016906738	2995	13	15	3	3026	0.00528750826173166	0.00594844679444812	0.0102445472571051	0.000991407799074686	0.0092531394580304
PL1.0028.fcs	PL1.0028	PL1	E04	light	30	30	450	255	CIB1_CRY2	A	2020-10-16	220.394683837891	140.6142578125	3179	27	27	4	3237	0.00957676861291319	0.00957676861291319	0.0179178251467408	0.00123571207908557	0.0166821130676552
PL1.0029.fcs	PL1.0029	PL1	E05	light	30	30	450	255	CIB1_CRY2	B	2020-10-16	212.775192260742	139.51123046875	3230	25	20	2	3277	0.00823924321025328	0.00671345743057675	0.0143423863289595	0.000610314311870613	0.0137320720170888
PL1.0030.fcs	PL1.0030	PL1	E06	light	30	30	450	255	CIB1_CRY2	C	2020-10-16	212.439239501953	132.750564575195	2725	13	22	3	2763	0.00579080709373869	0.0090481360839667	0.0137531668476294	0.001085776330076	0.0126673905175534
PL1.0031.fcs	PL1.0031	PL1	A07	light	30	30	450	45	LiCre	A	2020-10-16	203.328056335449	130.893424987793	2232	200	419	93	2944	0.0995244565217391	0.173913043478261	0.241847826086957	0.0315896739130435	0.210258152173913
PL1.0032.fcs	PL1.0032	PL1	A08	light	30	30	450	45	LiCre	B	2020-10-16	204.245895385742	129.753814697266	2271	226	385	96	2978	0.108126259234385	0.161517797179315	0.237407656145064	0.0322364002686367	0.205171255876427
PL1.0033.fcs	PL1.0033	PL1	A09	light	30	30	450	45	LiCre	C	2020-10-16	201.764030456543	127.924770355225	2157	193	340	72	2762	0.0959449674149167	0.149167270094135	0.219044170890659	0.0260680666183925	0.192976104272266
PL1.0034.fcs	PL1.0034	PL1	B07	light	30	30	450	45	Mag_Cre	A	2020-10-16	238.962295532227	153.973243713379	2812	108	56	36	3012	0.047808764940239	0.0305444887118194	0.0664010624169987	0.0119521912350598	0.0544488711819389
PL1.0035.fcs	PL1.0035	PL1	B08	light	30	30	450	45	Mag_Cre	B	2020-10-16	219.897033691406	142.10578918457	2641	52	27	13	2733	0.0237833882180754	0.0146359312111233	0.0336626417855836	0.00475667764361508	0.0289059641419685
PL1.0036.fcs	PL1.0036	PL1	B09	light	30	30	450	45	Mag_Cre	C	2020-10-16	274.713348388672	170.728164672852	2531	210	56	58	2855	0.0938704028021016	0.0399299474605954	0.113485113835377	0.0203152364273205	0.093169877408056
PL1.0043.fcs	PL1.0043	PL1	E07	light	30	30	450	45	CIB1_CRY2	A	2020-10-16	207.786605834961	134.386100769043	3222	23	15	4	3264	0.00827205882352941	0.00582107843137255	0.0128676470588235	0.00122549019607843	0.0116421568627451
PL1.0044.fcs	PL1.0044	PL1	E08	light	30	30	450	45	CIB1_CRY2	B	2020-10-16	204.772964477539	137.007873535156	3337	13	26	1	3377	0.00414569144210838	0.0079952620669233	0.0118448326917382	0.000296120817293456	0.0115487118744448
PL1.0045.fcs	PL1.0045	PL1	E09	light	30	30	450	45	CIB1_CRY2	C	2020-10-16	212.51513671875	135.242919921875	2586	15	20	1	2622	0.0061022120518688	0.0080091533180778	0.0137299771167048	0.0003813882532418	0.013348588863463
PL1.0046.fcs	PL1.0046	PL1	A10	light	30	30	450	15	LiCre	A	2020-10-16	205.099365234375	132.942428588867	2481	166	291	45	2983	0.0707341602413677	0.112638283607107	0.168286959436809	0.0150854844116661	0.153201475025142
PL1.0047.fcs	PL1.0047	PL1	A11	light	30	30	450	15	LiCre	B	2020-10-16	206.996276855469	132.299667358398	2308	172	299	61	2840	0.0820422535211268	0.126760563380282	0.187323943661972	0.0214788732394366	0.165845070422535
PL1.0048.fcs	PL1.0048	PL1	A12	light	30	30	450	15	LiCre	C	2020-10-16	194.047775268555	131.565910339355	2413	243	422	108	3186	0.110169491525424	0.166352793471438	0.242623979912115	0.0338983050847458	0.20872567482737
PL1.0049.fcs	PL1.0049	PL1	B10	light	30	30	450	15	Mag_Cre	A	2020-10-16	233.083984375	153.333145141602	2913	118	62	58	3151	0.0558552840368137	0.0380831482069184	0.075531577277055	0.0184068549666772	0.0571247223103777
PL1.0050.fcs	PL1.0050	PL1	B11	light	30	30	450	15	Mag_Cre	B	2020-10-16	223.322998046875	145.670745849609	2793	64	30	17	2904	0.0278925619834711	0.0161845730027548	0.0382231404958677	0.00585399449035813	0.0323691460055096
PL1.0051.fcs	PL1.0051	PL1	B12	light	30	30	450	15	Mag_Cre	C	2020-10-16	271.013778686523	174.890930175781	2708	253	89	78	3128	0.105818414322251	0.0533887468030691	0.134271099744246	0.0249360613810742	0.109335038363171
PL1.0058.fcs	PL1.0058	PL1	E10	light	30	30	450	15	CIB1_CRY2	A	2020-10-16	208.251808166504	133.716720581055	2664	33	22	3	2722	0.0132255694342395	0.0091844232182219	0.0213078618662748	0.00110213078618663	0.0202057310800882
PL1.0059.fcs	PL1.0059	PL1	E11	light	30	30	450	15	CIB1_CRY2	B	2020-10-16	208.410972595215	134.748756408691	2858	25	24	3	2910	0.00962199312714777	0.00927835051546392	0.0178694158075602	0.00103092783505155	0.0168384879725086
PL1.0060.fcs	PL1.0060	PL1	E12	light	30	30	450	15	CIB1_CRY2	C	2020-10-16	205.204887390137	138.262489318848	2996	24	24	2	3046	0.00853578463558766	0.00853578463558766	0.0164149704530532	0.000656598818122127	0.0157583716349311
PL1.0001.fcs	PL1.0001	PL1	A01	dark	0	30	450	0	LiCre	A	2020-10-20	199.055740356445	131.036163330078	3479	6	19	1	3505	0.00199714693295292	0.00570613409415121	0.00741797432239655	0.000285306704707561	0.00713266761768902
PL1.0002.fcs	PL1.0002	PL1	A02	dark	0	30	450	0	LiCre	B	2020-10-20	203.9677734375	131.249847412109	3465	22	30	0	3517	0.00625533124822292	0.00852999715666761	0.0147853284048906	0	0.0147853284048905
PL1.0003.fcs	PL1.0003	PL1	A03	dark	0	30	450	0	LiCre	D	2020-10-20	205.73908996582	132.680465698242	3347	12	26	2	3387	0.00413345143194567	0.00826690286389135	0.0118098612341305	0.000590493061706525	0.011219368172424
PL1.0004.fcs	PL1.0004	PL1	A04	light	30	30	450	30	LiCre	A	2020-10-20	207.319602966309	136.908538818359	2669	253	559	159	3640	0.113186813186813	0.197252747252747	0.266758241758242	0.0436813186813187	0.223076923076923
PL1.0005.fcs	PL1.0005	PL1	A05	light	30	30	450	30	LiCre	B	2020-10-20	210.685455322266	133.552436828613	2796	226	415	93	3530	0.0903682719546742	0.143909348441926	0.207932011331445	0.0263456090651558	0.181586402266289
PL1.0006.fcs	PL1.0006	PL1	A06	light	30	30	450	30	LiCre	D	2020-10-20	211.464599609375	136.204063415527	2887	226	471	90	3674	0.0860097985846489	0.152694610778443	0.214207947740882	0.0244964616222101	0.189711486118672
PL1.0007.fcs	PL1.0007	PL1	B01	dark	0	30	450	0	Mag_Cre	A	2020-10-20	228.126846313477	145.891540527344	3450	64	30	4	3548	0.0191657271702368	0.00958286358511838	0.0276211950394588	0.00112739571589628	0.0264937993235626
PL1.0008.fcs	PL1.0008	PL1	B02	dark	0	30	450	0	Mag_Cre	B	2020-10-20	219.653495788574	145.045417785645	3489	36	22	5	3552	0.0115427927927928	0.00760135135135135	0.0177364864864865	0.00140765765765766	0.0163288288288288
PL1.0009.fcs	PL1.0009	PL1	B03	dark	0	30	450	0	Mag_Cre	C	2020-10-20	276.289688110352	173.196228027344	3130	179	36	21	3366	0.05941770647653	0.0169340463458111	0.0701128936423054	0.00623885918003565	0.0638740344622698
PL1.0010.fcs	PL1.0010	PL1	B04	light	30	30	450	30	Mag_Cre	A	2020-10-20	236.223983764648	153.243240356445	3189	75	34	17	3315	0.0277526395173454	0.0153846153846154	0.0380090497737556	0.00512820512820513	0.0328808446455505
PL1.0011.fcs	PL1.0011	PL1	B05	light	30	30	450	30	Mag_Cre	B	2020-10-20	218.893798828125	147.275497436523	3520	46	42	26	3634	0.0198128783709411	0.0187121629058888	0.0313703907539901	0.00715465052283985	0.0242157402311502
PL1.0012.fcs	PL1.0012	PL1	B06	light	30	30	450	30	Mag_Cre	C	2020-10-20	279.258880615234	176.585235595703	3172	172	81	96	3521	0.0761147401306447	0.0502698097131497	0.099119568304459	0.0272649815393354	0.0718545867651235
PL1.0019.fcs	PL1.0019	PL1	D01	dark	0	30	450	0	CIB1_CRY2	A	2020-10-20	203.742393493652	134.136245727539	3485	21	26	2	3534	0.00650820599886814	0.00792303338992643	0.0138653084323712	0.000565930956423316	0.0132993774759479
PL1.0020.fcs	PL1.0020	PL1	D02	dark	0	30	450	0	CIB1_CRY2	B	2020-10-20	198.518127441406	129.673271179199	3425	17	20	2	3464	0.00548498845265589	0.00635103926096998	0.0112586605080831	0.000577367205542725	0.0106812933025404
PL1.0021.fcs	PL1.0021	PL1	D03	dark	0	30	450	0	CIB1_CRY2	C	2020-10-20	205.098541259766	133.298614501953	3407	27	24	2	3460	0.00838150289017341	0.00751445086705202	0.0153179190751445	0.000578034682080925	0.0147398843930636
PL1.0022.fcs	PL1.0022	PL1	D04	light	30	30	450	30	CIB1_CRY2	A	2020-10-20	212.710433959961	137.917938232422	3463	27	20	3	3513	0.0085397096498719	0.00654711073156846	0.0142328494164532	0.00085397096498719	0.013378878451466
PL1.0023.fcs	PL1.0023	PL1	D05	light	30	30	450	30	CIB1_CRY2	B	2020-10-20	203.738891601562	133.263977050781	3392	17	20	1	3430	0.00524781341107872	0.00612244897959184	0.0110787172011662	0.000291545189504373	0.0107871720116618
PL1.0024.fcs	PL1.0024	PL1	D06	light	30	30	450	30	CIB1_CRY2	C	2020-10-20	207.066604614258	136.153396606445	3336	23	32	0	3391	0.0067826599823061	0.00943674432320849	0.0162194043055146	0	0.0162194043055146
PL1.0025.fcs	PL1.0025	PL1	A07	light	30	30	450	10	LiCre	A	2020-10-20	194.659286499023	128.636535644531	2827	138	243	25	3233	0.050417568821528	0.0828951438292607	0.125579956696567	0.00773275595422209	0.117847200742345
PL1.0026.fcs	PL1.0026	PL1	A08	light	30	30	450	10	LiCre	B	2020-10-20	210.858573913574	138.75325012207	2976	156	273	33	3438	0.0549738219895288	0.0890052356020942	0.134380453752182	0.00959860383944154	0.12478184991274
PL1.0027.fcs	PL1.0027	PL1	A09	light	30	30	450	10	LiCre	D	2020-10-20	203.446716308594	130.522987365723	2915	150	245	24	3334	0.0521895620875825	0.0806838632273545	0.125674865026995	0.00719856028794241	0.118476304739052
PL1.0028.fcs	PL1.0028	PL1	B07	light	30	30	450	10	Mag_Cre	A	2020-10-20	225.003509521484	149.679092407227	3141	83	49	24	3297	0.032453745829542	0.0221413406126782	0.0473157415832575	0.00727934485896269	0.0400363967242948
PL1.0029.fcs	PL1.0029	PL1	B08	light	30	30	450	10	Mag_Cre	B	2020-10-20	219.805274963379	147.939826965332	3284	53	49	14	3400	0.0197058823529412	0.0185294117647059	0.0341176470588235	0.00411764705882353	0.03
PL1.0030.fcs	PL1.0030	PL1	B09	light	30	30	450	10	Mag_Cre	C	2020-10-20	277.958145141602	172.513702392578	2833	174	63	66	3136	0.076530612244898	0.0411352040816327	0.0966198979591837	0.0210459183673469	0.0755739795918367
PL1.0034.fcs	PL1.0034	PL1	D07	light	30	30	450	10	CIB1_CRY2	A	2020-10-20	209.098541259766	139.892463684082	3350	20	33	1	3404	0.00616921269095182	0.0099882491186839	0.0158636897767332	0.000293772032902468	0.0155699177438308
PL1.0035.fcs	PL1.0035	PL1	D08	light	30	30	450	10	CIB1_CRY2	B	2020-10-20	205.039268493652	134.629280090332	3375	17	17	3	3412	0.00586166471277843	0.00586166471277843	0.0108440797186401	0.000879249706916764	0.00996483001172333
PL1.0036.fcs	PL1.0036	PL1	D09	light	30	30	450	10	CIB1_CRY2	C	2020-10-20	203.263450622559	136.010589599609	3329	24	20	3	3376	0.00799763033175355	0.00681279620853081	0.0139218009478673	0.000888625592417062	0.0130331753554502
PL1.0037.fcs	PL1.0037	PL1	A10	light	30	30	450	5	LiCre	A	2020-10-20	205.848045349121	131.923942565918	3252	68	116	6	3442	0.021499128413713	0.0354445090063916	0.0552004648460197	0.00174317257408483	0.0534572922719349
PL1.0038.fcs	PL1.0038	PL1	A11	light	30	30	450	5	LiCre	B	2020-10-20	203.895454406738	136.64656829834	3360	80	150	10	3600	0.025	0.0444444444444444	0.0666666666666667	0.00277777777777778	0.0638888888888889
PL1.0039.fcs	PL1.0039	PL1	A12	light	30	30	450	5	LiCre	D	2020-10-20	206.784515380859	132.52180480957	3197	46	114	4	3361	0.0148765248437965	0.0351085986313597	0.0487950014876525	0.00119012198750372	0.0476048795001488
PL1.0040.fcs	PL1.0040	PL1	B10	light	30	30	450	5	Mag_Cre	A	2020-10-20	219.952514648438	143.709449768066	3135	56	40	27	3258	0.025475751995089	0.0205647636586863	0.0377532228360957	0.00828729281767956	0.0294659300184162
PL1.0041.fcs	PL1.0041	PL1	B11	light	30	30	450	5	Mag_Cre	B	2020-10-20	212.363922119141	139.989151000977	3328	36	42	20	3426	0.0163455925277291	0.018096906012843	0.028604786923526	0.00583771161704612	0.0227670753064799
PL1.0042.fcs	PL1.0042	PL1	B12	light	30	30	450	5	Mag_Cre	C	2020-10-20	259.907806396484	167.077484130859	2925	151	68	55	3199	0.0643951234760863	0.0384495154735855	0.0856517661769303	0.0171928727727415	0.0684588934041888
PL1.0046.fcs	PL1.0046	PL1	D10	light	30	30	450	5	CIB1_CRY2	A	2020-10-20	206.143646240234	136.228240966797	3310	33	27	1	3371	0.0100860278849006	0.00830614061109463	0.0180955206170276	0.000296647878967665	0.0177988727380599
PL1.0047.fcs	PL1.0047	PL1	D11	light	30	30	450	5	CIB1_CRY2	B	2020-10-20	206.677703857422	136.75456237793	3290	19	33	1	3343	0.00598265031408914	0.0101705055339515	0.0158540233323362	0.000299132515704457	0.0155548908166318
PL1.0048.fcs	PL1.0048	PL1	D12	light	30	30	450	5	CIB1_CRY2	C	2020-10-20	203.973831176758	137.243179321289	3436	16	34	1	3487	0.00487525093203327	0.0100372813306567	0.0146257527960998	0.000286779466590192	0.0143389733295096
PL1.0001.fcs	PL1.0001	PL1	A01	dark	0	30	450	0	LiCre	A	2020-10-23	202.333587646484	126.473678588867	3396	15	29	1	3441	0.004649811101424	0.00871839581517001	0.013077593722755	0.000290613193839	0.012786980528916
PL1.0002.fcs	PL1.0002	PL1	A02	dark	0	30	450	0	LiCre	B	2020-10-23	206.183181762695	130.590377807617	3503	19	16	1	3539	0.00565131393048884	0.00480361684091551	0.01017236507488	0.000282565696524442	0.00988979937835547
PL1.0003.fcs	PL1.0003	PL1	A03	dark	0	30	450	0	LiCre	D	2020-10-23	198.08910369873	124.14644241333	3482	12	14	0	3508	0.00342075256556442	0.00399087799315849	0.00741163055872296	0	0.00741163055872292
PL1.0004.fcs	PL1.0004	PL1	A04	light	30	30	450	255	LiCre	A	2020-10-23	208.43115234375	128.460052490234	2729	202	420	94	3445	0.085921625544267	0.149201741654572	0.207837445573295	0.0272859216255443	0.18055152394775
PL1.0005.fcs	PL1.0005	PL1	A05	light	30	30	450	255	LiCre	B	2020-10-23	208.440780639648	126.643188476562	2590	212	451	103	3356	0.0938617401668653	0.16507747318236	0.228247914183552	0.0306912991656734	0.197556615017878
PL1.0006.fcs	PL1.0006	PL1	A06	light	30	30	450	255	LiCre	D	2020-10-23	213.333557128906	129.791412353516	2646	266	488	114	3514	0.108138873079112	0.171314741035857	0.247011952191235	0.0324416619237336	0.214570290267501
PL1.0007.fcs	PL1.0007	PL1	B01	dark	0	30	450	0	Mag_Cre	A	2020-10-23	218.889373779297	139.782073974609	3436	44	36	15	3531	0.016709147550269	0.0144435004248088	0.02690455961484	0.00424808836023789	0.0226564712546021
PL1.0008.fcs	PL1.0008	PL1	B02	dark	0	30	450	0	Mag_Cre	B	2020-10-23	259.663543701172	166.627410888672	3317	174	55	35	3581	0.0583635855906171	0.0251326445127059	0.0737224239039375	0.00977380619938565	0.0639486177045518
PL1.0009.fcs	PL1.0009	PL1	B03	dark	0	30	450	0	Mag_Cre	C	2020-10-23	224.697616577148	140.152221679688	3460	69	25	10	3564	0.0221661054994388	0.00982042648709315	0.0291806958473625	0.00280583613916947	0.026374859708193
PL1.0010.fcs	PL1.0010	PL1	B04	light	30	30	450	255	Mag_Cre	A	2020-10-23	226.146560668945	140.548950195312	3333	48	36	16	3433	0.0186425866588989	0.0151471016603554	0.0291290416545296	0.00466064666472473	0.0244683949898048
PL1.0011.fcs	PL1.0011	PL1	B05	light	30	30	450	255	Mag_Cre	B	2020-10-23	272.368881225586	163.470275878906	3139	143	67	53	3402	0.0576131687242798	0.0352733686067019	0.0773074661963551	0.0155790711346267	0.0617283950617284
PL1.0012.fcs	PL1.0012	PL1	B06	light	30	30	450	255	Mag_Cre	C	2020-10-23	221.287719726562	139.253143310547	3181	28	46	8	3263	0.0110327919092859	0.0165491878639289	0.025130248237818	0.00245173153539687	0.0226785167024211
PL1.0019.fcs	PL1.0019	PL1	D01	dark	0	30	450	0	CIB1_CRY2	A	2020-10-23	214.440124511719	135.472457885742	3549	24	48	5	3626	0.00799779371207943	0.0146166574738003	0.0212355212355212	0.00137892995035852	0.0198565912851627
PL1.0020.fcs	PL1.0020	PL1	D02	dark	0	30	450	0	CIB1_CRY2	B	2020-10-23	212.034278869629	133.949653625488	3486	39	31	2	3558	0.0115233277121979	0.00927487352445194	0.0202360876897133	0.000562113546936481	0.0196739741427768
PL1.0021.fcs	PL1.0021	PL1	D03	dark	0	30	450	0	CIB1_CRY2	C	2020-10-23	223.564575195312	143.558624267578	3473	65	54	8	3600	0.0202777777777778	0.0172222222222222	0.0352777777777777	0.00222222222222222	0.0330555555555556
PL1.0022.fcs	PL1.0022	PL1	D04	light	30	30	450	255	CIB1_CRY2	A	2020-10-23	211.970390319824	131.04426574707	3284	26	42	4	3356	0.00893921334922527	0.0137067938021454	0.0214541120381406	0.00119189511323004	0.0202622169249106
PL1.0023.fcs	PL1.0023	PL1	D05	light	30	30	450	255	CIB1_CRY2	B	2020-10-23	218.02335357666	134.224716186523	3440	38	38	4	3520	0.0119318181818182	0.0119318181818182	0.0227272727272727	0.00113636363636364	0.0215909090909091
PL1.0024.fcs	PL1.0024	PL1	D06	light	30	30	450	255	CIB1_CRY2	C	2020-10-23	233.113647460938	142.930511474609	3304	64	49	14	3431	0.0227338968230836	0.0183619935878753	0.037015447391431	0.00408044301952783	0.0329350043719032
PL1.0025.fcs	PL1.0025	PL1	A07	light	30	30	450	130	LiCre	A	2020-10-23	211.950805664062	133.449096679688	2409	317	600	200	3526	0.146625070901872	0.22688598979013	0.31678956324447	0.0567214974475326	0.260068065796937
PL1.0026.fcs	PL1.0026	PL1	A08	light	30	30	450	130	LiCre	B	2020-10-23	208.426933288574	126.19958114624	2469	307	553	175	3504	0.137557077625571	0.207762557077626	0.295376712328767	0.0499429223744292	0.245433789954338
PL1.0027.fcs	PL1.0027	PL1	A09	light	30	30	450	130	LiCre	D	2020-10-23	204.616455078125	127.709197998047	2418	284	606	225	3533	0.144070195301444	0.235210868949901	0.315595810925559	0.0636852533257855	0.251910557599774
PL1.0028.fcs	PL1.0028	PL1	B07	light	30	30	450	130	Mag_Cre	A	2020-10-23	229.42073059082	144.845054626465	3297	61	36	10	3404	0.0208578143360752	0.0135135135135135	0.031433607520564	0.00293772032902468	0.0284958871915394
PL1.0029.fcs	PL1.0029	PL1	B08	light	30	30	450	130	Mag_Cre	B	2020-10-23	256.986206054688	158.833053588867	3098	170	57	47	3372	0.0643534994068802	0.0308422301304864	0.0812574139976275	0.013938315539739	0.0673190984578885
PL1.0030.fcs	PL1.0030	PL1	B09	light	30	30	450	130	Mag_Cre	C	2020-10-23	221.910614013672	136.650848388672	3449	65	42	13	3569	0.0218548613056879	0.0154104791258055	0.0336228635472121	0.00364247688428131	0.0299803866629308
PL1.0034.fcs	PL1.0034	PL1	D07	light	30	30	450	130	CIB1_CRY2	A	2020-10-23	215.330108642578	132.138427734375	3360	52	27	4	3443	0.0162648852744699	0.00900377577693872	0.0241068835318037	0.001161777519605	0.0229451060121987
PL1.0035.fcs	PL1.0035	PL1	D08	light	30	30	450	130	CIB1_CRY2	B	2020-10-23	211.516525268555	133.309394836426	3428	39	27	2	3496	0.0117276887871854	0.00829519450800915	0.0194508009153318	0.0005720823798627	0.0188787185354691
PL1.0036.fcs	PL1.0036	PL1	D09	light	30	30	450	130	CIB1_CRY2	C	2020-10-23	227.049850463867	142.457572937012	3391	64	35	10	3500	0.0211428571428571	0.0128571428571429	0.0311428571428571	0.00285714285714286	0.0282857142857143
PL1.0037.fcs	PL1.0037	PL1	A10	light	30	30	450	30	LiCre	A	2020-10-23	206.837646484375	128.226333618164	2338	263	448	138	3187	0.125823658613116	0.183871979918419	0.266394728584876	0.0433009099466583	0.223093818638218
PL1.0038.fcs	PL1.0038	PL1	A11	light	30	30	450	30	LiCre	B	2020-10-23	200.870544433594	127.234283447266	2310	289	457	150	3206	0.136930754834685	0.189332501559576	0.279475982532751	0.0467872738615097	0.232688708671241
PL1.0039.fcs	PL1.0039	PL1	A12	light	30	30	450	30	LiCre	D	2020-10-23	200.154296875	128.489410400391	2231	315	562	191	3299	0.153379812064262	0.228250985147014	0.323734464989391	0.0578963322218854	0.265838132767505
PL1.0040.fcs	PL1.0040	PL1	B10	light	30	30	450	30	Mag_Cre	A	2020-10-23	219.844970703125	138.093475341797	3078	54	26	11	3169	0.0205112022720101	0.0116756074471442	0.0287156831808142	0.00347112653834017	0.025244556642474
PL1.0041.fcs	PL1.0041	PL1	B11	light	30	30	450	30	Mag_Cre	B	2020-10-23	255.883560180664	161.665969848633	2805	184	60	31	3080	0.0698051948051948	0.0295454545454545	0.0892857142857143	0.0100649350649351	0.0792207792207792
PL1.0042.fcs	PL1.0042	PL1	B12	light	30	30	450	30	Mag_Cre	C	2020-10-23	235.173149108887	149.453636169434	3140	87	31	18	3276	0.032051282051282	0.014957264957265	0.0415140415140415	0.00549450549450549	0.036019536019536
PL1.0046.fcs	PL1.0046	PL1	D10	light	30	30	450	30	CIB1_CRY2	A	2020-10-23	208.832550048828	132.16130065918	3108	34	25	3	3170	0.0116719242902208	0.00883280757097792	0.0195583596214511	0.000946372239747634	0.0186119873817035
PL1.0047.fcs	PL1.0047	PL1	D11	light	30	30	450	30	CIB1_CRY2	B	2020-10-23	210.26530456543	132.943183898926	3064	42	23	1	3130	0.0137380191693291	0.00766773162939297	0.0210862619808306	0.000319488817891374	0.0207667731629393
PL1.0048.fcs	PL1.0048	PL1	D12	light	30	30	450	30	CIB1_CRY2	C	2020-10-23	220.357299804688	142.865280151367	3146	58	44	3	3251	0.0187634573977238	0.014457090126115	0.0322977545370655	0.000922792986773301	0.0313749615502922
