# Supplementary material for: A single-chain and fast-responding light-inducible Cre recombinase as a novel optogenetic switch
Source: eLife. 2021 Feb 23;10:e61268. doi: 10.7554/eLife.61268 (PMC7997657; doi:10.7554/eLife.61268)
Supplement: Figure 3—source data 6. [file elife-61268-fig3-data6.txt]

name	file	plate	well	condition	illumination.duration.min	time.on.s	time.off.s	duty.cycle.value	temperature	LED	illumination.intensity	construct	replicate	date	median_gfsc	median_gssc	n.white	n.greenonly	n.redonly	n.redandgreen	n.total	f.GREEN	f.RED	f.ON	f.DOUBLE	f.SINGLE	period
PL1.0002.fcs	PL1.0002	PL1	A02	dark	0	6	114	0	30	450	15	LiCre	A	2020-11-06	198.951637268066	119.235118865967	3735	8	25	2	3770	0.0026525198938992	0.00716180371352785	0.00928381962864722	0.000530503978779841	0.00875331564986737	120
PL1.0005.fcs	PL1.0005	PL1	A05	light	60	6	114	5	30	450	15	LiCre	A	2020-11-06	200.860733032227	121.574974060059	3772	22	50	1	3845	0.00598179453836151	0.0132639791937581	0.0189856957087127	0.000260078023407022	0.0187256176853056	120
PL1.0008.fcs	PL1.0008	PL1	B02	dark	0	6	114	0	30	450	15	LiCre	B	2020-11-06	207.879776000977	122.075172424316	3699	47	61	2	3809	0.0128642688369651	0.0165397742189551	0.028878970858493	0.000525072197427146	0.0283538986610659	120
PL1.0009.fcs	PL1.0009	PL1	B03	dark	0	6	114	0	30	450	15	Mag_Cre	B	2020-11-06	251.632286071777	149.730056762695	3412	152	81	51	3696	0.0549242424242424	0.0357142857142857	0.0768398268398268	0.0137987012987013	0.0630411255411255	120
PL1.0011.fcs	PL1.0011	PL1	B05	light	60	6	114	5	30	450	15	LiCre	B	2020-11-06	203.439224243164	124.029014587402	3647	48	75	1	3771	0.0129939008220631	0.0201538053566693	0.0328825245293026	0.000265181649429859	0.0326173428798727	120
PL1.0012.fcs	PL1.0012	PL1	B06	light	60	6	114	5	30	450	15	Mag_Cre	B	2020-11-06	238.252944946289	144.636657714844	2625	120	85	99	2929	0.0747695459201092	0.0628200751109594	0.103789689313759	0.0337999317173097	0.0699897575964493	120
PL1.0014.fcs	PL1.0014	PL1	C02	dark	0	6	114	0	30	450	15	LiCre	C	2020-11-06	206.504920959473	122.704090118408	3655	14	21	0	3690	0.0037940379403794	0.00569105691056911	0.00948509485094851	0	0.00948509485094851	120
PL1.0015.fcs	PL1.0015	PL1	C03	dark	0	6	114	0	30	450	15	Mag_Cre	C	2020-11-06	246.774429321289	150.075042724609	3516	111	68	38	3733	0.0399142780605411	0.0283953924457541	0.0581301901955532	0.010179480310742	0.0479507098848111	120
PL1.0017.fcs	PL1.0017	PL1	C05	light	60	6	114	5	30	450	15	LiCre	C	2020-11-06	203.97331237793	123.491233825684	3617	34	41	1	3693	0.00947738965610615	0.0113728675873274	0.0205794746818305	0.000270782561603033	0.0203086921202275	120
PL1.0018.fcs	PL1.0018	PL1	C06	light	60	6	114	5	30	450	15	Mag_Cre	C	2020-11-06	232.587158203125	140.989807128906	2770	110	99	96	3075	0.0669918699186992	0.0634146341463415	0.0991869918699188	0.031219512195122	0.0679674796747967	120
PL1.0020.fcs	PL1.0020	PL1	D02	dark	0	6	114	0	30	450	15	LiCre	D	2020-11-06	212.165626525879	125.124320983887	3817	19	28	0	3864	0.00491718426501035	0.0072463768115942	0.0121635610766045	0	0.0121635610766046	120
PL1.0021.fcs	PL1.0021	PL1	D03	dark	0	6	114	0	30	450	15	Mag_Cre	D	2020-11-06	221.921264648438	135.552017211914	3785	74	37	11	3907	0.0217558228820067	0.0122856411568979	0.0312260046071154	0.0028154594317891	0.0284105451753263	120
PL1.0023.fcs	PL1.0023	PL1	D05	light	60	6	114	5	30	450	15	LiCre	D	2020-11-06	210.821151733398	123.841873168945	3515	28	54	3	3600	0.00861111111111111	0.0158333333333333	0.0236111111111111	0.000833333333333333	0.0227777777777778	120
PL1.0024.fcs	PL1.0024	PL1	D06	light	60	6	114	5	30	450	15	Mag_Cre	D	2020-11-06	214.849731445312	130.599349975586	2716	47	80	31	2874	0.0271398747390397	0.0386221294363257	0.0549756437021572	0.0107863604732081	0.0441892832289492	120
PL1.0026.fcs	PL1.0026	PL1	E02	dark	0	60	60	0	30	450	15	LiCre	A	2020-11-06	200.716323852539	119.415588378906	3481	31	38	5	3555	0.010126582278481	0.0120956399437412	0.0208157524613221	0.00140646976090014	0.0194092827004219	120
PL1.0029.fcs	PL1.0029	PL1	E05	light	60	60	60	50	30	450	15	LiCre	A	2020-11-06	200.902450561523	123.810119628906	2912	263	534	96	3805	0.0943495400788436	0.16557161629435	0.234691195795007	0.0252299605781866	0.20946123521682	120
PL1.0032.fcs	PL1.0032	PL1	F02	dark	0	60	60	0	30	450	15	LiCre	B	2020-11-06	203.027236938477	120.885704040527	3682	39	66	2	3789	0.010820797044075	0.017946687780417	0.0282396410662444	0.000527843758247559	0.0277117973079968	120
PL1.0033.fcs	PL1.0033	PL1	F03	dark	0	60	60	0	30	450	15	Mag_Cre	B	2020-11-06	248.056167602539	150.517547607422	3419	147	58	23	3647	0.0466136550589526	0.0222100356457362	0.0625171373731834	0.00630655333150535	0.0562105840416781	120
PL1.0035.fcs	PL1.0035	PL1	F05	light	60	60	60	50	30	450	15	LiCre	B	2020-11-06	208.198265075684	125.011352539062	2835	272	463	76	3646	0.0954470652770159	0.147833241908941	0.22243554580362	0.0208447613823368	0.201590784421284	120
PL1.0036.fcs	PL1.0036	PL1	F06	light	60	60	60	50	30	450	15	Mag_Cre	B	2020-11-06	244.012588500977	144.90446472168	2473	141	96	93	2803	0.0834819835890118	0.0674277559757403	0.117731002497324	0.0331787370674278	0.0845522654298965	120
PL1.0038.fcs	PL1.0038	PL1	G02	dark	0	60	60	0	30	450	15	LiCre	C	2020-11-06	212.373977661133	126.319259643555	3761	30	36	0	3827	0.00783903841128821	0.00940684609354586	0.0172458845048341	0	0.0172458845048341	120
PL1.0039.fcs	PL1.0039	PL1	G03	dark	0	60	60	0	30	450	15	Mag_Cre	C	2020-11-06	241.153434753418	145.645111083984	3332	115	34	25	3506	0.0399315459212778	0.0168282943525385	0.0496292070735881	0.00713063320022818	0.04249857387336	120
PL1.0041.fcs	PL1.0041	PL1	G05	light	60	60	60	50	30	450	15	LiCre	C	2020-11-06	203.607070922852	120.236763000488	3019	288	428	74	3809	0.0950380677343135	0.131793121554214	0.207403517983723	0.0194276713048044	0.187975846678918	120
PL1.0042.fcs	PL1.0042	PL1	G06	light	60	60	60	50	30	450	15	Mag_Cre	C	2020-11-06	236.331489562988	142.679397583008	2550	128	57	67	2802	0.069593147751606	0.0442541042112777	0.0899357601713062	0.0239114917915774	0.0660242683797288	120
PL1.0044.fcs	PL1.0044	PL1	H02	dark	0	60	60	0	30	450	15	LiCre	D	2020-11-06	206.398956298828	123.182800292969	3787	34	41	5	3867	0.0100853374709077	0.0118955262477373	0.0206878717351953	0.0012929919834497	0.0193948797517455	120
PL1.0045.fcs	PL1.0045	PL1	H03	dark	0	60	60	0	30	450	15	Mag_Cre	D	2020-11-06	227.299987792969	134.619354248047	3697	77	45	15	3834	0.0239958268127282	0.0156494522691706	0.0357329160146062	0.00391236306729264	0.0318205529473135	120
PL1.0047.fcs	PL1.0047	PL1	H05	light	60	60	60	50	30	450	15	LiCre	D	2020-11-06	208.369064331055	124.535179138184	3183	283	474	107	4047	0.0963676797627872	0.143563133185075	0.21349147516679	0.0264393377810724	0.187052137385718	120
PL1.0048.fcs	PL1.0048	PL1	H06	light	60	60	60	50	30	450	15	Mag_Cre	D	2020-11-06	216.75276184082	133.160583496094	2579	69	59	21	2728	0.0329912023460411	0.0293255131964809	0.0546187683284457	0.00769794721407625	0.0469208211143695	120
PL1.0002.fcs	PL1.0002	PL1	A02	dark	0	90	30	0	30	450	15	LiCre	A	2020-11-10	202.27702331543	123.851684570312	2900	17	24	4	2945	0.00713073005093379	0.00950764006791171	0.0152801358234296	0.00135823429541596	0.0139219015280136	120
PL1.0003.fcs	PL1.0003	PL1	A03	dark	0	90	30	0	30	450	15	Mag_Cre	A	2020-11-10	221.300903320312	136.423057556152	2728	39	24	3	2794	0.0150322118826056	0.00966356478167502	0.0236220472440944	0.00107372942018611	0.0225483178239084	120
PL1.0005.fcs	PL1.0005	PL1	A05	light	60	90	30	75	30	450	15	LiCre	A	2020-11-10	203.968231201172	124.001647949219	2170	167	314	76	2727	0.0891089108910891	0.143014301430143	0.204253758709204	0.0278694536120279	0.176384305097176	120
PL1.0006.fcs	PL1.0006	PL1	A06	light	60	90	30	75	30	450	15	Mag_Cre	A	2020-11-10	219.378303527832	136.608375549316	2599	64	41	28	2732	0.0336749633967789	0.0252562225475842	0.0486822840409956	0.0102489019033675	0.0384333821376281	120
PL1.0008.fcs	PL1.0008	PL1	B02	dark	0	90	30	0	30	450	15	LiCre	B	2020-11-10	205.175079345703	125.555282592773	2615	14	25	4	2658	0.00677200902934537	0.0109104589917231	0.0161775771256584	0.00150489089541008	0.0146726862302483	120
PL1.0009.fcs	PL1.0009	PL1	B03	dark	0	90	30	0	30	450	15	Mag_Cre	B	2020-11-10	238.880180358887	144.486625671387	2525	92	35	10	2662	0.0383170548459805	0.0169045830202855	0.0514650638617581	0.00375657400450789	0.0477084898572502	120
PL1.0011.fcs	PL1.0011	PL1	B05	light	60	90	30	75	30	450	15	LiCre	B	2020-11-10	197.593887329102	121.164260864258	2236	141	299	46	2722	0.0686994856722998	0.126745040411462	0.178545187362234	0.0168993387215283	0.161645848640705	120
PL1.0012.fcs	PL1.0012	PL1	B06	light	60	90	30	75	30	450	15	Mag_Cre	B	2020-11-10	240.505096435547	149.71533203125	2373	99	65	58	2595	0.0605009633911368	0.0473988439306358	0.0855491329479768	0.0223506743737958	0.0631984585741811	120
PL1.0014.fcs	PL1.0014	PL1	C02	dark	0	90	30	0	30	450	15	LiCre	C	2020-11-10	201.622901916504	123.58122253418	2694	20	17	1	2732	0.00768667642752562	0.00658857979502196	0.013909224011713	0.000366032210834553	0.0135431918008785	120
PL1.0015.fcs	PL1.0015	PL1	C03	dark	0	90	30	0	30	450	15	Mag_Cre	C	2020-11-10	256.281921386719	156.785400390625	2543	145	49	24	2761	0.0612097066280333	0.0264396957624049	0.0789568996740312	0.0086925027164071	0.070264396957624	120
PL1.0017.fcs	PL1.0017	PL1	C05	light	60	90	30	75	30	450	15	LiCre	C	2020-11-10	205.439468383789	124.207103729248	2088	199	361	90	2738	0.105551497443389	0.164718772826881	0.237399561723886	0.0328707085463842	0.204528853177502	120
PL1.0018.fcs	PL1.0018	PL1	C06	light	60	90	30	75	30	450	15	Mag_Cre	C	2020-11-10	254.034698486328	153.346740722656	2291	163	67	74	2595	0.0913294797687861	0.0543352601156069	0.117148362235067	0.0285163776493256	0.0886319845857418	120
PL1.0020.fcs	PL1.0020	PL1	D02	dark	0	90	30	0	30	450	15	LiCre	D	2020-11-10	208.49169921875	128.499603271484	2912	15	17	1	2945	0.00543293718166384	0.00611205432937182	0.0112054329371817	0.00033955857385399	0.0108658743633277	120
PL1.0021.fcs	PL1.0021	PL1	D03	dark	0	90	30	0	30	450	15	Mag_Cre	D	2020-11-10	232.903732299805	142.174850463867	2704	53	22	14	2793	0.0239885427855353	0.0128893662728249	0.0318653777300394	0.0050125313283208	0.0268528464017186	120
PL1.0023.fcs	PL1.0023	PL1	D05	light	60	90	30	75	30	450	15	LiCre	D	2020-11-10	203.757125854492	126.061706542969	2160	228	437	100	2925	0.112136752136752	0.183589743589744	0.261538461538461	0.0341880341880342	0.227350427350427	120
PL1.0024.fcs	PL1.0024	PL1	D06	light	60	90	30	75	30	450	15	Mag_Cre	D	2020-11-10	236.445465087891	141.487426757812	2571	105	54	43	2773	0.0533717994951316	0.0349801658853228	0.0728452939055175	0.0155066714749369	0.0573386224305806	120
PL1.0026.fcs	PL1.0026	PL1	E02	dark	0	120	0	0	30	450	15	LiCre	A	2020-11-10	206.165649414062	127.678215026855	2916	40	55	6	3017	0.0152469340404375	0.0202187603579715	0.0334769638713954	0.00198873052701359	0.0314882333443818	120
PL1.0027.fcs	PL1.0027	PL1	E03	dark	0	120	0	0	30	450	15	Mag_Cre	A	2020-11-10	225.330612182617	141.781562805176	2865	63	23	7	2958	0.0236646382691007	0.0101419878296146	0.0314401622718052	0.00236646382691007	0.0290736984448952	120
PL1.0029.fcs	PL1.0029	PL1	E05	light	60	120	0	100	30	450	15	LiCre	A	2020-11-10	205.616333007812	126.102882385254	1874	270	487	218	2849	0.171288171288171	0.247455247455247	0.342225342225342	0.0765180765180765	0.265707265707266	120
PL1.0030.fcs	PL1.0030	PL1	E06	light	60	120	0	100	30	450	15	Mag_Cre	A	2020-11-10	221.460098266602	139.551895141602	2717	80	62	40	2899	0.0413935839944809	0.0351845463953087	0.0627802690582959	0.0137978613314936	0.0489824077268023	120
PL1.0032.fcs	PL1.0032	PL1	F02	dark	0	120	0	0	30	450	15	LiCre	B	2020-11-10	200.311820983887	123.909164428711	3024	23	40	3	3090	0.00841423948220065	0.013915857605178	0.0213592233009708	0.000970873786407767	0.0203883495145631	120
PL1.0033.fcs	PL1.0033	PL1	F03	dark	0	120	0	0	30	450	15	Mag_Cre	B	2020-11-10	238.128089904785	145.543411254883	2833	78	24	15	2950	0.0315254237288136	0.0132203389830508	0.0396610169491526	0.00508474576271186	0.0345762711864407	120
PL1.0035.fcs	PL1.0035	PL1	F05	light	60	120	0	100	30	450	15	LiCre	B	2020-11-10	201.441352844238	124.396614074707	1880	280	548	220	2928	0.170765027322404	0.262295081967213	0.35792349726776	0.0751366120218579	0.282786885245902	120
PL1.0036.fcs	PL1.0036	PL1	F06	light	60	120	0	100	30	450	15	Mag_Cre	B	2020-11-10	241.949722290039	150.093383789062	2615	124	72	58	2869	0.0634367375392123	0.0453119553851516	0.088532589752527	0.0202161031718369	0.0683164865806901	120
PL1.0038.fcs	PL1.0038	PL1	G02	dark	0	120	0	0	30	450	15	LiCre	C	2020-11-10	206.357635498047	126.303268432617	2845	19	31	2	2897	0.00724887814981015	0.0113910942354159	0.0179496030376252	0.000690369347600966	0.0172592336900242	120
PL1.0039.fcs	PL1.0039	PL1	G03	dark	0	120	0	0	30	450	15	Mag_Cre	C	2020-11-10	260.629821777344	159.903945922852	2776	124	47	23	2970	0.0494949494949495	0.0235690235690236	0.0653198653198653	0.00774410774410774	0.0575757575757576	120
PL1.0041.fcs	PL1.0041	PL1	G05	light	60	120	0	100	30	450	15	LiCre	C	2020-11-10	206.488296508789	126.953315734863	2028	270	537	188	3023	0.15150512735693	0.239827985444922	0.329143235196824	0.0621898776050281	0.266953357591796	120
PL1.0042.fcs	PL1.0042	PL1	G06	light	60	120	0	100	30	450	15	Mag_Cre	C	2020-11-10	254.22566986084	153.422164916992	2371	146	80	83	2680	0.0854477611940298	0.0608208955223881	0.115298507462687	0.0309701492537313	0.0843283582089552	120
PL1.0044.fcs	PL1.0044	PL1	H02	dark	0	120	0	0	30	450	15	LiCre	D	2020-11-10	206.306838989258	126.204627990723	2862	16	32	3	2913	0.00652248541023	0.0120151047030553	0.0175077239958805	0.00102986611740474	0.0164778578784758	120
PL1.0045.fcs	PL1.0045	PL1	H03	dark	0	120	0	0	30	450	15	Mag_Cre	D	2020-11-10	237.757308959961	144.048309326172	2910	56	25	14	3005	0.0232945091514143	0.0129783693843594	0.0316139767054908	0.00465890183028286	0.026955074875208	120
PL1.0047.fcs	PL1.0047	PL1	H05	light	60	120	0	100	30	450	15	LiCre	D	2020-11-10	210.558708190918	128.404724121094	2216	275	473	158	3122	0.138693145419603	0.20211402946829	0.290198590647021	0.0506085842408712	0.23959000640615	120
PL1.0048.fcs	PL1.0048	PL1	H06	light	60	120	0	100	30	450	15	Mag_Cre	D	2020-11-10	234.457656860352	144.725708007812	2706	81	66	62	2915	0.0490566037735849	0.0439108061749571	0.0716981132075472	0.0212692967409949	0.0504288164665523	120
PL1.0002.fcs	PL1.0002	PL1	A02	dark	0	120	0	0	30	450	15	Mag_Cre	A	2020-11-13	217.348770141602	137.525367736816	2586	33	22	9	2650	0.0158490566037736	0.0116981132075472	0.0241509433962264	0.00339622641509434	0.0207547169811321	120
PL1.0004.fcs	PL1.0004	PL1	A04	light	60	120	0	100	30	450	15	Mag_Cre	A	2020-11-13	225.209732055664	139.266403198242	2454	69	74	50	2647	0.044956554590102	0.0468454854552323	0.072912731394031	0.0188893086513034	0.0540234227427276	120
PL1.0006.fcs	PL1.0006	PL1	B02	dark	0	120	0	0	30	450	15	Mag_Cre	B	2020-11-13	220.600631713867	138.313896179199	2539	43	23	15	2620	0.0221374045801527	0.0145038167938931	0.0309160305343511	0.00572519083969466	0.0251908396946565	120
PL1.0008.fcs	PL1.0008	PL1	B04	light	60	120	0	100	30	450	15	Mag_Cre	B	2020-11-13	215.51008605957	135.556221008301	2538	68	53	45	2704	0.0417899408284024	0.0362426035502959	0.0613905325443787	0.0166420118343195	0.0447485207100592	120
PL1.0010.fcs	PL1.0010	PL1	C02	dark	0	120	0	0	30	450	15	Mag_Cre	C	2020-11-13	217.763442993164	134.300689697266	2510	49	26	10	2595	0.0227360308285164	0.0138728323699422	0.0327552986512524	0.00385356454720617	0.0289017341040462	120
PL1.0012.fcs	PL1.0012	PL1	C04	light	60	120	0	100	30	450	15	Mag_Cre	C	2020-11-13	223.985931396484	139.936317443848	2393	79	47	47	2566	0.049103663289166	0.0366328916601715	0.0674201091192518	0.0183164458300857	0.049103663289166	120
PL1.0014.fcs	PL1.0014	PL1	D02	dark	0	120	0	0	30	450	15	Mag_Cre	D	2020-11-13	233.450180053711	144.252700805664	2626	71	32	20	2749	0.0331029465260095	0.018915969443434	0.0447435431065842	0.00727537286285922	0.037468170243725	120
PL1.0016.fcs	PL1.0016	PL1	D04	light	60	120	0	100	30	450	15	Mag_Cre	D	2020-11-13	242.117172241211	146.477203369141	2388	101	79	59	2627	0.0609059763989341	0.0525314046440807	0.0909783022459079	0.022459078797107	0.0685192234488009	120
PL1.0017.fcs	PL1.0017	PL1	E01	dark	0	120	0	0	30	450	15	LiCre	A	2020-11-13	219.749954223633	133.583526611328	2687	23	11	2	2723	0.00918105031215571	0.00477414616232097	0.0132207124495042	0.000734484024972457	0.0124862284245318	120
PL1.0018.fcs	PL1.0018	PL1	E02	dark	0	120	0	0	30	450	15	Mag_Cre	E	2020-11-13	213.338394165039	132.362823486328	2451	30	28	12	2521	0.0166600555335184	0.0158667195557319	0.0277667592225307	0.00476001586671956	0.0230067433558112	120
PL1.0019.fcs	PL1.0019	PL1	E03	light	60	120	0	100	30	450	15	LiCre	A	2020-11-13	217.490715026855	131.66748046875	1701	241	492	202	2636	0.168057663125948	0.263277693474962	0.354704097116844	0.0766312594840668	0.278072837632777	120
PL1.0020.fcs	PL1.0020	PL1	E04	light	60	120	0	100	30	450	15	Mag_Cre	E	2020-11-13	217.612899780273	136.239395141602	2257	39	55	38	2389	0.0322310590205107	0.0389284219338635	0.0552532440351612	0.0159062369192131	0.0393470071159481	120
PL1.0021.fcs	PL1.0021	PL1	F01	dark	0	120	0	0	30	450	15	LiCre	B	2020-11-13	201.773651123047	124.788513183594	2800	7	20	1	2828	0.00282885431400283	0.00742574257425743	0.00990099009900991	0.000353606789250354	0.00954738330975955	120
PL1.0022.fcs	PL1.0022	PL1	F02	dark	0	120	0	0	30	450	15	Mag_Cre	F	2020-11-13	210.897338867188	129.266929626465	2464	29	28	7	2528	0.0142405063291139	0.0138449367088608	0.0253164556962026	0.00276898734177215	0.0225474683544304	120
PL1.0023.fcs	PL1.0023	PL1	F03	light	60	120	0	100	30	450	15	LiCre	B	2020-11-13	199.063934326172	123.246681213379	2052	241	479	135	2907	0.129342965256278	0.211214310285518	0.294117647058823	0.0464396284829721	0.247678018575851	120
PL1.0024.fcs	PL1.0024	PL1	F04	light	60	120	0	100	30	450	15	Mag_Cre	F	2020-11-13	205.085433959961	128.563385009766	2152	38	55	28	2273	0.0290365156181258	0.0365156181258249	0.0532336119665641	0.0123185217773867	0.0409150901891773	120
PL1.0025.fcs	PL1.0025	PL1	G01	dark	0	120	0	0	30	450	15	LiCre	C	2020-11-13	203.882720947266	128.277381896973	2750	24	24	2	2800	0.00928571428571429	0.00928571428571429	0.0178571428571429	0.000714285714285714	0.0171428571428571	120
PL1.0026.fcs	PL1.0026	PL1	G02	dark	0	120	0	0	30	450	15	Mag_Cre	G	2020-11-13	217.522171020508	136.368347167969	2493	20	16	3	2532	0.00908372827804107	0.00750394944707741	0.0154028436018957	0.00118483412322275	0.014218009478673	120
PL1.0027.fcs	PL1.0027	PL1	G03	light	60	120	0	100	30	450	15	LiCre	C	2020-11-13	203.758941650391	127.304454803467	2072	209	447	130	2858	0.118614415675297	0.201889433170049	0.275017494751575	0.0454863540937719	0.229531140657803	120
PL1.0028.fcs	PL1.0028	PL1	G04	light	60	120	0	100	30	450	15	Mag_Cre	G	2020-11-13	214.489822387695	134.323776245117	2493	20	31	3	2547	0.00903023164507263	0.0133490380840204	0.0212014134275619	0.00117785630153121	0.0200235571260306	120
PL1.0029.fcs	PL1.0029	PL1	H01	dark	0	120	0	0	30	450	15	LiCre	D	2020-11-13	200.52237701416	123.95813369751	2815	8	14	1	2838	0.00317124735729387	0.00528541226215645	0.00810429880197328	0.000352360817477097	0.00775193798449612	120
PL1.0030.fcs	PL1.0030	PL1	H02	dark	0	120	0	0	30	450	15	Mag_Cre	H	2020-11-13	193.825317382812	117.058265686035	2446	20	25	6	2497	0.0104124949939928	0.0124148978774529	0.0204245094112936	0.00240288346015218	0.0180216259511414	120
PL1.0031.fcs	PL1.0031	PL1	H03	light	60	120	0	100	30	450	15	LiCre	D	2020-11-13	204.64476776123	124.919208526611	1903	206	382	113	2604	0.122503840245776	0.190092165898618	0.269201228878648	0.043394777265745	0.225806451612903	120
PL1.0032.fcs	PL1.0032	PL1	H04	light	60	120	0	100	30	450	15	Mag_Cre	H	2020-11-13	191.725341796875	115.748149871826	2498	33	53	20	2604	0.0203533026113671	0.0280337941628264	0.0407066052227343	0.00768049155145929	0.033026113671275	120
PL1.0034.fcs	PL1.0034	PL1	A06	dark	0	60	60	0	30	450	15	Mag_Cre	A	2020-11-13	225.823837280273	143.860366821289	2896	54	30	13	2993	0.0223855663214166	0.0143668559973271	0.0324089542265286	0.00434346809221517	0.0280654861343134	120
PL1.0036.fcs	PL1.0036	PL1	A08	light	60	60	60	50	30	450	15	Mag_Cre	A	2020-11-13	220.284362792969	135.540985107422	2699	52	38	23	2812	0.0266714082503556	0.0216927453769559	0.0401849217638691	0.00817923186344239	0.0320056899004267	120
PL1.0038.fcs	PL1.0038	PL1	B06	dark	0	60	60	0	30	450	15	Mag_Cre	B	2020-11-13	221.924659729004	139.258117675781	2759	49	19	11	2838	0.0211416490486258	0.0105708245243129	0.0278365045806906	0.00387596899224806	0.0239605355884426	120
PL1.0040.fcs	PL1.0040	PL1	B08	light	60	60	60	50	30	450	15	Mag_Cre	B	2020-11-13	221.303451538086	139.701507568359	2585	45	38	33	2701	0.0288781932617549	0.0262865605331359	0.0429470566456868	0.012217697149204	0.0307293594964828	120
PL1.0042.fcs	PL1.0042	PL1	C06	dark	0	60	60	0	30	450	15	Mag_Cre	C	2020-11-13	221.051849365234	141.441009521484	2816	51	22	6	2895	0.0196891191709845	0.00967184801381693	0.0272884283246978	0.00207253886010363	0.0252158894645941	120
PL1.0044.fcs	PL1.0044	PL1	C08	light	60	60	60	50	30	450	15	Mag_Cre	C	2020-11-13	220.180671691895	140.658126831055	2461	64	43	24	2592	0.0339506172839506	0.0258487654320988	0.0505401234567902	0.00925925925925926	0.0412808641975309	120
PL1.0046.fcs	PL1.0046	PL1	D06	dark	0	60	60	0	30	450	15	Mag_Cre	D	2020-11-13	239.762329101562	148.820671081543	2601	80	25	18	2724	0.0359765051395007	0.0157856093979442	0.0451541850220264	0.0066079295154185	0.0385462555066079	120
PL1.0048.fcs	PL1.0048	PL1	D08	light	60	60	60	50	30	450	15	Mag_Cre	D	2020-11-13	238.531356811523	148.273422241211	2481	88	56	44	2669	0.0494567253653054	0.0374672161858374	0.0704383664293743	0.0164855751217685	0.0539527913076058	120
PL1.0049.fcs	PL1.0049	PL1	E05	dark	0	60	60	0	30	450	15	LiCre	A	2020-11-13	218.053359985352	134.967758178711	2741	29	23	4	2797	0.0117983553807651	0.00965319985698963	0.0200214515552377	0.00143010368251698	0.0185913478727208	120
PL1.0050.fcs	PL1.0050	PL1	E06	dark	0	60	60	0	30	450	15	Mag_Cre	E	2020-11-13	222.915740966797	142.227111816406	2574	59	25	12	2670	0.0265917602996255	0.0138576779026217	0.0359550561797752	0.00449438202247191	0.0314606741573034	120
PL1.0051.fcs	PL1.0051	PL1	E07	light	60	60	60	50	30	450	15	LiCre	A	2020-11-13	223.730995178223	137.486618041992	2137	237	375	87	2836	0.114245416078984	0.162905500705219	0.246473906911142	0.0306770098730606	0.215796897038082	120
PL1.0052.fcs	PL1.0052	PL1	E08	light	60	60	60	50	30	450	15	Mag_Cre	E	2020-11-13	220.789649963379	139.655838012695	2259	50	41	30	2380	0.0336134453781513	0.0298319327731092	0.0508403361344538	0.0126050420168067	0.0382352941176471	120
PL1.0053.fcs	PL1.0053	PL1	F05	dark	0	60	60	0	30	450	15	LiCre	B	2020-11-13	200.302520751953	124.100109100342	2961	19	24	2	3006	0.00698602794411178	0.00864936793080506	0.0149700598802395	0.000665335994677312	0.0143047238855622	120
PL1.0054.fcs	PL1.0054	PL1	F06	dark	0	60	60	0	30	450	15	Mag_Cre	F	2020-11-13	210.960052490234	131.439865112305	2468	28	22	5	2523	0.0130796670630202	0.0107015457788347	0.0217994451050337	0.00198176773682124	0.0198176773682124	120
PL1.0055.fcs	PL1.0055	PL1	F07	light	60	60	60	50	30	450	15	LiCre	B	2020-11-13	202.147880554199	126.716583251953	2276	179	347	54	2856	0.0815826330532213	0.140406162464986	0.203081232492997	0.0189075630252101	0.184173669467787	120
PL1.0056.fcs	PL1.0056	PL1	F08	light	60	60	60	50	30	450	15	Mag_Cre	F	2020-11-13	210.678916931152	133.011444091797	2355	50	45	22	2472	0.029126213592233	0.0271035598705502	0.0473300970873787	0.00889967637540453	0.0384304207119741	120
PL1.0057.fcs	PL1.0057	PL1	G05	dark	0	60	60	0	30	450	15	LiCre	C	2020-11-13	200.107299804688	125.572250366211	2796	25	33	2	2856	0.00945378151260504	0.0122549019607843	0.0210084033613446	0.000700280112044818	0.0203081232492997	120
PL1.0058.fcs	PL1.0058	PL1	G06	dark	0	60	60	0	30	450	15	Mag_Cre	G	2020-11-13	217.993026733398	136.020614624023	2420	36	11	2	2469	0.0153908464965573	0.0052652895909275	0.0198460915350345	0.000810044552450385	0.019036046982584	120
PL1.0059.fcs	PL1.0059	PL1	G07	light	60	60	60	50	30	450	15	LiCre	C	2020-11-13	202.507522583008	127.243698120117	2464	224	384	69	3141	0.093282394141993	0.14422158548233	0.215536453358803	0.0219675262655205	0.193568927093282	120
PL1.0060.fcs	PL1.0060	PL1	G08	light	60	60	60	50	30	450	15	Mag_Cre	G	2020-11-13	217.314674377441	137.436965942383	2487	29	18	4	2538	0.0130023640661939	0.0086682427107959	0.0200945626477541	0.00157604412923562	0.0185185185185185	120
PL1.0061.fcs	PL1.0061	PL1	H05	dark	0	60	60	0	30	450	15	LiCre	D	2020-11-13	206.469276428223	128.921630859375	2967	28	26	1	3022	0.00959629384513567	0.00893448047650562	0.0181998676373263	0.000330906684315023	0.0178689609530112	120
PL1.0062.fcs	PL1.0062	PL1	H06	dark	0	60	60	0	30	450	15	Mag_Cre	H	2020-11-13	192.298568725586	119.800521850586	2764	20	27	6	2817	0.00922967696130635	0.0117145899893504	0.0188143414980476	0.00212992545260916	0.0166844160454384	120
PL1.0063.fcs	PL1.0063	PL1	H07	light	60	60	60	50	30	450	15	LiCre	D	2020-11-13	206.456680297852	129.233978271484	2298	176	290	61	2825	0.0838938053097345	0.124247787610619	0.186548672566372	0.0215929203539823	0.164955752212389	120
PL1.0064.fcs	PL1.0064	PL1	H08	light	60	60	60	50	30	450	15	Mag_Cre	H	2020-11-13	192.441833496094	119.766712188721	2581	33	43	25	2682	0.0216256524981357	0.0253542132736764	0.0376584638329605	0.0093214019388516	0.0283370618941089	120
PL1.0002.fcs	PL1.0002	PL1	A02	dark	0	12	108	0	30	450	15	Mag_Cre	A	2020-11-20	249.05542755127	164.477020263672	3606	26	24	10	3666	0.00981996726677578	0.00927441352973268	0.016366612111293	0.00272776868521549	0.0136388434260775	120
PL1.0004.fcs	PL1.0004	PL1	A04	light	60	12	108	10	30	450	15	Mag_Cre	A	2020-11-20	258.038238525391	169.670631408691	3643	55	68	74	3840	0.03359375	0.0369791666666667	0.0513020833333333	0.0192708333333333	0.03203125	120
PL1.0006.fcs	PL1.0006	PL1	B02	dark	0	12	108	0	30	450	15	Mag_Cre	B	2020-11-20	262.476684570312	172.164489746094	3686	23	33	15	3757	0.0101144530210274	0.0127761511844557	0.0188980569603407	0.0039925472451424	0.0149055097151983	120
PL1.0008.fcs	PL1.0008	PL1	B04	light	60	12	108	10	30	450	15	Mag_Cre	B	2020-11-20	256.627136230469	167.240097045898	3610	71	53	41	3775	0.0296688741721854	0.0249006622516556	0.0437086092715232	0.0108609271523179	0.0328476821192053	120
PL1.0010.fcs	PL1.0010	PL1	C02	dark	0	12	108	0	30	450	15	Mag_Cre	C	2020-11-20	255.073455810547	169.922401428223	3583	21	25	9	3638	0.00824628916987356	0.00934579439252336	0.0151181968114349	0.00247388675096207	0.0126443100604728	120
PL1.0012.fcs	PL1.0012	PL1	C04	light	60	12	108	10	30	450	15	Mag_Cre	C	2020-11-20	247.014999389648	164.60205078125	3529	41	64	53	3687	0.0254949823704909	0.03173311635476	0.0428532682397613	0.0143748304854896	0.0284784377542718	120
PL1.0014.fcs	PL1.0014	PL1	D02	dark	0	12	108	0	30	450	15	Mag_Cre	D	2020-11-20	264.84602355957	170.378593444824	3703	28	22	13	3766	0.0108868826340945	0.00929368029739777	0.016728624535316	0.00345193839617631	0.0132766861391397	120
PL1.0016.fcs	PL1.0016	PL1	D04	light	60	12	108	10	30	450	15	Mag_Cre	D	2020-11-20	264.335540771484	172.826538085938	3685	45	71	55	3856	0.0259336099585062	0.0326763485477178	0.0443464730290456	0.0142634854771784	0.0300829875518672	120
PL1.0017.fcs	PL1.0017	PL1	E01	dark	0	12	108	0	30	450	15	LiCre	A	2020-11-20	249.198524475098	161.591590881348	3665	13	25	1	3704	0.00377969762419006	0.00701943844492441	0.0105291576673866	0.000269978401727862	0.0102591792656587	120
PL1.0018.fcs	PL1.0018	PL1	E02	dark	0	12	108	0	30	450	15	Mag_Cre	E	2020-11-20	241.79020690918	161.151473999023	3574	22	35	13	3644	0.00960482985729967	0.013172338090011	0.0192096597145993	0.00356750823271131	0.015642151481888	120
PL1.0019.fcs	PL1.0019	PL1	E03	light	60	12	108	10	30	450	15	LiCre	A	2020-11-20	242.95191192627	157.320648193359	3613	31	81	3	3728	0.00912017167381974	0.0225321888412017	0.0308476394849786	0.000804721030042918	0.0300429184549356	120
PL1.0020.fcs	PL1.0020	PL1	E04	light	60	12	108	10	30	450	15	Mag_Cre	E	2020-11-20	242.918510437012	159.823196411133	3461	45	67	57	3630	0.028099173553719	0.0341597796143251	0.0465564738292011	0.015702479338843	0.0308539944903581	120
PL1.0021.fcs	PL1.0021	PL1	F01	dark	0	12	108	0	30	450	15	LiCre	B	2020-11-20	259.999328613281	168.622932434082	3793	13	12	2	3820	0.00392670157068063	0.00366492146596859	0.00706806282722516	0.000523560209424084	0.00654450261780105	120
PL1.0022.fcs	PL1.0022	PL1	F02	dark	0	12	108	0	30	450	15	Mag_Cre	F	2020-11-20	225.712844848633	151.571594238281	3663	12	23	5	3703	0.00459087226573049	0.00756143667296786	0.0108020523899541	0.00135025654874426	0.00945179584120983	120
PL1.0023.fcs	PL1.0023	PL1	F03	light	60	12	108	10	30	450	15	LiCre	B	2020-11-20	258.780029296875	167.947151184082	3753	51	90	4	3898	0.0141097998973833	0.0241149307337096	0.0371985633658286	0.00102616726526424	0.0361723961005644	120
PL1.0024.fcs	PL1.0024	PL1	F04	light	60	12	108	10	30	450	15	Mag_Cre	F	2020-11-20	232.603332519531	154.47021484375	3611	34	45	15	3705	0.013225371120108	0.0161943319838057	0.0253711201079622	0.00404858299595142	0.0213225371120108	120
PL1.0025.fcs	PL1.0025	PL1	G01	dark	0	12	108	0	30	450	15	LiCre	C	2020-11-20	250.141647338867	160.750915527344	3651	6	20	2	3679	0.00217450394128839	0.00597988583854308	0.00761076379450942	0.000543625985322098	0.00706713780918728	120
PL1.0026.fcs	PL1.0026	PL1	G02	dark	0	12	108	0	30	450	15	Mag_Cre	G	2020-11-20	253.864974975586	168.07502746582	3659	23	39	16	3737	0.0104361787530104	0.0147176879850147	0.0208723575060209	0.00428150923200428	0.0165908482740166	120
PL1.0027.fcs	PL1.0027	PL1	G03	light	60	12	108	10	30	450	15	LiCre	C	2020-11-20	244.65412902832	155.62092590332	3564	26	78	7	3675	0.00897959183673469	0.0231292517006803	0.0302040816326531	0.0019047619047619	0.0282993197278912	120
PL1.0028.fcs	PL1.0028	PL1	G04	light	60	12	108	10	30	450	15	Mag_Cre	G	2020-11-20	253.10391998291	167.595924377441	3685	55	56	68	3864	0.031832298136646	0.0320910973084886	0.0463250517598344	0.0175983436853002	0.0287267080745342	120
PL1.0029.fcs	PL1.0029	PL1	H01	dark	0	12	108	0	30	450	15	LiCre	D	2020-11-20	247.464515686035	162.086502075195	3745	7	23	3	3778	0.00264690312334569	0.00688194812069878	0.00873478030704078	0.000794070937003706	0.00794070937003706	120
PL1.0030.fcs	PL1.0030	PL1	H02	dark	0	12	108	0	30	450	15	Mag_Cre	H	2020-11-20	213.927833557129	138.138832092285	3426	13	27	6	3472	0.00547235023041475	0.00950460829493088	0.0132488479262672	0.00172811059907834	0.0115207373271889	120
PL1.0031.fcs	PL1.0031	PL1	H03	light	60	12	108	10	30	450	15	LiCre	D	2020-11-20	247.151443481445	161.003997802734	3656	28	72	1	3757	0.00771892467394197	0.0194303965930263	0.0268831514506255	0.000266169816342827	0.0266169816342827	120
PL1.0032.fcs	PL1.0032	PL1	H04	light	60	12	108	10	30	450	15	Mag_Cre	H	2020-11-20	218.253700256348	142.408332824707	3553	32	66	41	3692	0.0197724810400867	0.0289815817984832	0.0376489707475623	0.0111050920910076	0.0265438786565547	120
PL1.0058.fcs	PL1.0058	PL1	A06	dark	0	6	114	0	30	450	15	Mag_Cre	A	2020-11-20	256.046813964844	166.988723754883	3471	39	33	14	3557	0.014900196795052	0.0132133820635367	0.0241776778183863	0.00393590104020242	0.0202417767781839	120
PL1.0060.fcs	PL1.0060	PL1	A08	light	60	6	114	5	30	450	15	Mag_Cre	A	2020-11-20	259.495300292969	173.296966552734	3392	49	49	15	3505	0.0182596291012839	0.0182596291012839	0.0322396576319544	0.00427960057061341	0.0279600570613409	120
PL1.0062.fcs	PL1.0062	PL1	B06	dark	0	6	114	0	30	450	15	Mag_Cre	B	2020-11-20	270.588928222656	176.629730224609	3478	31	28	14	3551	0.0126724866234863	0.0118276541819206	0.0205575894114334	0.00394255139397353	0.0166150380174599	120
PL1.0064.fcs	PL1.0064	PL1	B08	light	60	6	114	5	30	450	15	Mag_Cre	B	2020-11-20	264.645202636719	173.345886230469	3427	40	74	30	3571	0.0196023522822739	0.0291234948193783	0.0403248389806777	0.00840100812097452	0.0319238308597032	120
PL1.0066.fcs	PL1.0066	PL1	C06	dark	0	6	114	0	30	450	15	Mag_Cre	C	2020-11-20	260.542144775391	169.839569091797	3524	26	40	9	3599	0.00972492358988608	0.0136148930258405	0.0208391219783273	0.00250069463739928	0.018338427340928	120
PL1.0068.fcs	PL1.0068	PL1	C08	light	60	6	114	5	30	450	15	Mag_Cre	C	2020-11-20	264.602462768555	173.306106567383	3459	49	73	47	3628	0.0264608599779493	0.0330760749724366	0.0465821389195149	0.012954796030871	0.0336273428886439	120
PL1.0070.fcs	PL1.0070	PL1	D06	dark	0	6	114	0	30	450	15	Mag_Cre	D	2020-11-20	264.368774414062	171.2548828125	3518	34	32	11	3595	0.0125173852573018	0.011961057023644	0.0214186369958276	0.00305980528511822	0.0183588317107093	120
PL1.0072.fcs	PL1.0072	PL1	D08	light	60	6	114	5	30	450	15	Mag_Cre	D	2020-11-20	266.508331298828	171.947830200195	3367	57	54	37	3515	0.0267425320056899	0.0258890469416785	0.0421052631578948	0.0105263157894737	0.0315789473684211	120
PL1.0073.fcs	PL1.0073	PL1	E05	dark	0	6	114	0	30	450	15	LiCre	A	2020-11-20	254.371963500977	161.861770629883	3552	19	48	4	3623	0.00634833011316588	0.0143527463428098	0.0195970190449903	0.00110405741098537	0.018492961634005	120
PL1.0074.fcs	PL1.0074	PL1	E06	dark	0	6	114	0	30	450	15	Mag_Cre	E	2020-11-20	253.504516601562	169.29573059082	3482	25	56	34	3597	0.0164025576869614	0.0250208507089241	0.0319710870169586	0.00945232137892688	0.0225187656380317	120
PL1.0075.fcs	PL1.0075	PL1	E07	light	60	6	114	5	30	450	15	LiCre	A	2020-11-20	252.751853942871	163.457832336426	3457	20	61	0	3538	0.00565291124929339	0.0172413793103448	0.0228942905596382	0	0.0228942905596382	120
PL1.0076.fcs	PL1.0076	PL1	E08	light	60	6	114	5	30	450	15	Mag_Cre	E	2020-11-20	252.151145935059	166.234931945801	3308	36	64	46	3454	0.0237405906195715	0.0318471337579618	0.0422698320787492	0.013317892298784	0.0289519397799653	120
PL1.0077.fcs	PL1.0077	PL1	F05	dark	0	6	114	0	30	450	15	LiCre	B	2020-11-20	247.4775390625	160.170150756836	3463	10	34	2	3509	0.00341977771444856	0.0102593331433457	0.0131091479053862	0.000569962952408094	0.0125391849529781	120
PL1.0078.fcs	PL1.0078	PL1	F06	dark	0	6	114	0	30	450	15	Mag_Cre	F	2020-11-20	243.940055847168	163.447853088379	3434	14	31	11	3490	0.00716332378223496	0.0120343839541547	0.0160458452722063	0.00315186246418338	0.0128939828080229	120
PL1.0079.fcs	PL1.0079	PL1	F07	light	60	6	114	5	30	450	15	LiCre	B	2020-11-20	257.125305175781	166.469177246094	3412	27	46	4	3489	0.00888506735454285	0.0143307537976498	0.0220693608483806	0.00114646030381198	0.0209229005445686	120
PL1.0080.fcs	PL1.0080	PL1	F08	light	60	6	114	5	30	450	15	Mag_Cre	F	2020-11-20	239.858627319336	162.906600952148	3429	20	60	20	3529	0.0113346557098328	0.0226693114196656	0.0283366392745821	0.00566732785491641	0.0226693114196656	120
PL1.0081.fcs	PL1.0081	PL1	G05	dark	0	6	114	0	30	450	15	LiCre	C	2020-11-20	259.52734375	167.32063293457	3592	11	28	3	3634	0.00385250412768299	0.0085305448541552	0.011557512383049	0.000825536598789213	0.0107319757842598	120
PL1.0082.fcs	PL1.0082	PL1	G06	dark	0	6	114	0	30	450	15	Mag_Cre	G	2020-11-20	262.602828979492	174.238906860352	3339	26	48	19	3432	0.0131118881118881	0.0195221445221445	0.0270979020979021	0.00553613053613054	0.0215617715617716	120
PL1.0083.fcs	PL1.0083	PL1	G07	light	60	6	114	5	30	450	15	LiCre	C	2020-11-20	260.15283203125	167.606307983398	3591	32	78	6	3707	0.0102508767197194	0.0226598327488535	0.031292149986512	0.00161855948206097	0.029673590504451	120
PL1.0084.fcs	PL1.0084	PL1	G08	light	60	6	114	5	30	450	15	Mag_Cre	G	2020-11-20	263.801315307617	170.548011779785	3447	45	70	48	3610	0.0257617728531856	0.0326869806094183	0.0451523545706372	0.0132963988919668	0.0318559556786704	120
PL1.0085.fcs	PL1.0085	PL1	H05	dark	0	6	114	0	30	450	15	LiCre	D	2020-11-20	243.753540039062	159.368835449219	3557	11	51	4	3623	0.00414021529119514	0.0151807894010489	0.0182169472812587	0.00110405741098537	0.0171128898702733	120
PL1.0086.fcs	PL1.0086	PL1	H06	dark	0	6	114	0	30	450	15	Mag_Cre	H	2020-11-20	214.243713378906	141.920051574707	3462	20	40	12	3534	0.00905489530277306	0.0147142048670062	0.0203735144312394	0.0033955857385399	0.0169779286926995	120
PL1.0087.fcs	PL1.0087	PL1	H07	light	60	6	114	5	30	450	15	LiCre	D	2020-11-20	240.89533996582	160.898941040039	3514	29	56	4	3603	0.00915903413821815	0.0166527893422148	0.0247016375242853	0.00111018595614765	0.0235914515681377	120
PL1.0088.fcs	PL1.0088	PL1	H08	light	60	6	114	5	30	450	15	Mag_Cre	H	2020-11-20	218.636795043945	141.97477722168	3373	21	55	19	3468	0.0115340253748558	0.0213379469434833	0.0273933102652826	0.00547866205305652	0.0219146482122261	120
