# Supplementary material for: A single-chain and fast-responding light-inducible Cre recombinase as a novel optogenetic switch
Source: eLife. 2021 Feb 23;10:e61268. doi: 10.7554/eLife.61268 (PMC7997657; doi:10.7554/eLife.61268)
Supplement: Figure 3—source data 7. [file elife-61268-fig3-data7.txt]

name	file	plate	well	condition	illumination.duration.min	time.on.s	time.off.s	duty.cycle.value	temperature	LED	illumination.intensity	construct	replicate	date	median_gfsc	median_gssc	n.white	n.greenonly	n.redonly	n.redandgreen	n.total	f.GREEN	f.RED	f.ON	f.DOUBLE	f.SINGLE	period
PL1.0002.fcs	PL1.0002	PL1	A02	dark	0	1	9	0	30	450	255	LiCre	A	2020-09-29	251.55207824707	172.390426635742	3179	173	27	16	3395	0.0556701030927835	0.0126656848306333	0.0636229749631811	0.00471281296023564	0.0589101620029455	10
PL1.0004.fcs	PL1.0004	PL1	A04	light	60	1	9	10	30	450	255	LiCre	A	2020-09-29	258.514755249023	174.198699951172	2108	468	572	314	3462	0.225880993645292	0.255921432697862	0.391103408434431	0.0906990179087233	0.300404390525708	10
PL1.0006.fcs	PL1.0006	PL1	B02	dark	0	1	9	0	30	450	255	LiCre	B	2020-09-29	229.62174987793	157.879531860352	3335	73	30	9	3447	0.023788801856687	0.0113141862489121	0.0324920220481578	0.00261096605744125	0.0298810559907166	10
PL1.0008.fcs	PL1.0008	PL1	B04	light	60	1	9	10	30	450	255	LiCre	B	2020-09-29	228.299751281738	156.328582763672	2051	375	574	438	3438	0.236474694589878	0.29435718440954	0.403432228039558	0.12739965095986	0.276032577079697	10
PL1.0010.fcs	PL1.0010	PL1	C02	dark	0	1	9	0	30	450	255	LiCre	C	2020-09-29	236.29328918457	161.886535644531	3394	92	33	8	3527	0.0283527076835838	0.0116246101502694	0.0377091012191665	0.0022682166146867	0.0354408846044797	10
PL1.0012.fcs	PL1.0012	PL1	C04	light	60	1	9	10	30	450	255	LiCre	C	2020-09-29	232.472534179688	162.837203979492	1643	447	626	672	3388	0.330283353010626	0.383116883116883	0.515053128689492	0.198347107438017	0.316706021251476	10
PL1.0014.fcs	PL1.0014	PL1	D02	dark	0	1	9	0	30	450	255	LiCre	D	2020-09-29	232.625595092773	159.176315307617	3367	71	14	11	3463	0.0236788911348542	0.00721917412647993	0.0277216286456829	0.00317643661565117	0.0245451920300318	10
PL1.0016.fcs	PL1.0016	PL1	D04	light	60	1	9	10	30	450	255	LiCre	D	2020-09-29	227.412673950195	158.288864135742	1998	398	547	556	3499	0.272649328379537	0.315232923692484	0.428979708488139	0.158902543583881	0.270077164904258	10
PL1.0018.fcs	PL1.0018	PL1	E02	dark	0	1	9	0	30	450	255	LiCre	E	2020-09-29	233.562965393066	158.592445373535	3342	76	19	15	3452	0.0263615295480881	0.00984936268829664	0.0318655851680185	0.00434530706836616	0.0275202780996524	10
PL1.0020.fcs	PL1.0020	PL1	E04	light	60	1	9	10	30	450	255	LiCre	E	2020-09-29	230.237548828125	156.338180541992	1759	453	654	741	3607	0.331023010812309	0.386747990019407	0.512337122262268	0.205433878569448	0.30690324369282	10
PL1.0022.fcs	PL1.0022	PL1	F02	dark	0	1	9	0	30	450	255	LiCre	F	2020-09-29	228.600402832031	153.631744384766	3357	71	22	17	3467	0.0253821747908855	0.0112489183732333	0.0317277184886069	0.00490337467551197	0.0268243438130949	10
PL1.0024.fcs	PL1.0024	PL1	F04	light	60	1	9	10	30	450	255	LiCre	F	2020-09-29	218.407531738281	149.212539672852	2124	393	569	451	3537	0.238620299689002	0.288379983036472	0.399491094147583	0.127509188577891	0.271981905569692	10
PL1.0026.fcs	PL1.0026	PL1	G02	dark	0	1	9	0	30	450	255	LiCre	G	2020-09-29	272.275512695312	182.857955932617	2902	392	23	40	3357	0.128686327077748	0.0187667560321716	0.135537682454573	0.011915400655347	0.123622281799226	10
PL1.0028.fcs	PL1.0028	PL1	G04	light	60	1	9	10	30	450	255	LiCre	G	2020-09-29	260.1142578125	171.502975463867	2051	548	422	300	3321	0.255344775669979	0.217404396266185	0.382414935260464	0.0903342366757001	0.292080698584764	10
PL1.0030.fcs	PL1.0030	PL1	H02	dark	0	1	9	0	30	450	255	LiCre	H	2020-09-29	224.345657348633	151.556549072266	3319	103	32	19	3473	0.0351281312985891	0.01468471062482	0.0443420673769076	0.00547077454650158	0.038871292830406	10
PL1.0032.fcs	PL1.0032	PL1	H04	light	60	1	9	10	30	450	255	LiCre	H	2020-09-29	224.772903442383	152.233779907227	1906	467	645	533	3551	0.281610813855252	0.331737538721487	0.46324978879189	0.150098563784849	0.31315122500704	10
PL1.0034.fcs	PL1.0034	PL1	A06	dark	0	5	5	0	30	450	255	LiCre	A	2020-09-29	241.330688476562	165.53923034668	3373	132	32	16	3553	0.0416549394877568	0.0135097101041373	0.0506614128905151	0.00450323670137912	0.0461581761891359	10
PL1.0036.fcs	PL1.0036	PL1	A08	light	60	5	5	50	30	450	255	LiCre	A	2020-09-29	249.031921386719	168.469131469727	1880	514	595	560	3549	0.30262045646661	0.325443786982249	0.470273316427163	0.157790927021696	0.312482389405466	10
PL1.0038.fcs	PL1.0038	PL1	B06	dark	0	5	5	0	30	450	255	LiCre	B	2020-09-29	225.436431884766	154.107582092285	3362	73	25	10	3470	0.0239193083573487	0.0100864553314121	0.0311239193083573	0.00288184438040346	0.0282420749279539	10
PL1.0040.fcs	PL1.0040	PL1	B08	light	60	5	5	50	30	450	255	LiCre	B	2020-09-29	230.303176879883	155.086959838867	2191	369	568	329	3457	0.201909169800405	0.259473531964131	0.366213479895864	0.0951692218686723	0.271044258027191	10
PL1.0042.fcs	PL1.0042	PL1	C06	dark	0	5	5	0	30	450	255	LiCre	C	2020-09-29	226.400009155273	155.233917236328	3490	99	36	8	3633	0.0294522433250757	0.0121112028626479	0.0393614093036059	0.00220203688411781	0.037159372419488	10
PL1.0044.fcs	PL1.0044	PL1	C08	light	60	5	5	50	30	450	255	LiCre	C	2020-09-29	240.349670410156	160.547164916992	1900	502	626	623	3651	0.308134757600657	0.342098055327308	0.479594631607779	0.170638181320186	0.308956450287592	10
PL1.0046.fcs	PL1.0046	PL1	D06	dark	0	5	5	0	30	450	255	LiCre	D	2020-09-29	224.009735107422	150.70768737793	3426	82	34	14	3556	0.0269966254218223	0.0134983127109111	0.0365579302587177	0.00393700787401575	0.0326209223847019	10
PL1.0048.fcs	PL1.0048	PL1	D08	light	60	5	5	50	30	450	255	LiCre	D	2020-09-29	229.662307739258	147.749099731445	2334	450	559	390	3733	0.225020091079561	0.254219126707742	0.374765604071792	0.10447361371551	0.270291990356282	10
PL1.0050.fcs	PL1.0050	PL1	E06	dark	0	5	5	0	30	450	255	LiCre	E	2020-09-29	226.703254699707	157.961936950684	3537	103	25	9	3674	0.0304844855743059	0.00925421883505716	0.0372890582471421	0.00244964616222101	0.0348394120849211	10
PL1.0052.fcs	PL1.0052	PL1	E08	light	60	5	5	50	30	450	255	LiCre	E	2020-09-29	240.914245605469	156.612838745117	1952	483	557	575	3567	0.296607793664144	0.31735351836277	0.452761424165966	0.161199887860948	0.291561536305018	10
PL1.0054.fcs	PL1.0054	PL1	F06	dark	0	5	5	0	30	450	255	LiCre	F	2020-09-29	226.863357543945	151.363815307617	3371	101	56	17	3545	0.0332863187588152	0.0205923836389281	0.049083215796897	0.00479548660084626	0.0442877291960508	10
PL1.0056.fcs	PL1.0056	PL1	F08	light	60	5	5	50	30	450	255	LiCre	F	2020-09-29	232.61247253418	149.220764160156	2234	415	474	333	3456	0.216435185185185	0.233506944444444	0.353587962962963	0.0963541666666667	0.257233796296296	10
PL1.0058.fcs	PL1.0058	PL1	G06	dark	0	5	5	0	30	450	255	LiCre	G	2020-09-29	265.500610351562	176.083053588867	3013	322	25	39	3399	0.106207708149456	0.0188290673727567	0.113562812591939	0.0114739629302736	0.102088849661665	10
PL1.0060.fcs	PL1.0060	PL1	G08	light	60	5	5	50	30	450	255	LiCre	G	2020-09-29	268.096908569336	173.762496948242	1783	567	600	538	3488	0.316800458715596	0.326261467889908	0.488818807339449	0.154243119266055	0.334575688073394	10
PL1.0062.fcs	PL1.0062	PL1	H06	dark	0	5	5	0	30	450	255	LiCre	H	2020-09-29	245.752510070801	165.809852600098	3313	234	26	23	3596	0.07146829810901	0.0136262513904338	0.0786985539488321	0.00639599555061179	0.0723025583982203	10
PL1.0064.fcs	PL1.0064	PL1	H08	light	60	5	5	50	30	450	255	LiCre	H	2020-09-29	245.006057739258	161.920455932617	2126	519	538	496	3679	0.275890187550965	0.281054634411525	0.422125577602609	0.13481924435988	0.287306333242729	10
PL1.0002.fcs	PL1.0002	PL1	A02	dark	0	3600	0	0	30	450	255	LiCre	A	2020-10-02	273.127777099609	194.814804077148	3535	288	21	5	3849	0.0761236684853209	0.00675500129903871	0.0815796310730059	0.0012990387113536	0.0802805923616524	10
PL1.0004.fcs	PL1.0004	PL1	A04	light	60	3600	0	100	30	450	255	LiCre	A	2020-10-02	265.878158569336	184.47875213623	2451	482	510	243	3686	0.196690179055887	0.204286489419425	0.335051546391753	0.0659251220835594	0.269126424308193	10
PL1.0006.fcs	PL1.0006	PL1	B02	dark	0	3600	0	0	30	450	255	LiCre	B	2020-10-02	233.80598449707	161.588272094727	3661	63	28	7	3759	0.0186219739292365	0.00931098696461825	0.0260707635009311	0.00186219739292365	0.0242085661080074	10
PL1.0008.fcs	PL1.0008	PL1	B04	light	60	3600	0	100	30	450	255	LiCre	B	2020-10-02	238.203994750977	158.323692321777	2564	338	506	242	3650	0.158904109589041	0.204931506849315	0.297534246575342	0.0663013698630137	0.231232876712329	10
PL1.0010.fcs	PL1.0010	PL1	C02	dark	0	3600	0	0	30	450	255	LiCre	C	2020-10-02	244.776916503906	169.393661499023	3540	86	16	1	3643	0.0238814164150425	0.00466648366730716	0.0282734010430964	0.000274499039253363	0.027998902003843	10
PL1.0012.fcs	PL1.0012	PL1	C04	light	60	3600	0	100	30	450	255	LiCre	C	2020-10-02	239.236358642578	157.620178222656	2002	426	579	663	3670	0.296730245231608	0.33841961852861	0.45449591280654	0.180653950953678	0.273841961852861	10
PL1.0014.fcs	PL1.0014	PL1	D02	dark	0	3600	0	0	30	450	255	LiCre	D	2020-10-02	259.040710449219	175.405624389648	3479	125	17	6	3627	0.0361180038599393	0.00634132892197408	0.0408050730631376	0.00165425971877585	0.0391508133443617	10
PL1.0016.fcs	PL1.0016	PL1	D04	light	60	3600	0	100	30	450	255	LiCre	D	2020-10-02	258.635162353516	167.083564758301	2557	426	503	282	3768	0.187898089171975	0.208333333333333	0.321390658174098	0.0748407643312102	0.246549893842887	120
PL1.0018.fcs	PL1.0018	PL1	E02	dark	0	3600	0	0	30	450	255	LiCre	E	2020-10-02	252.967712402344	171.243530273438	3560	137	29	13	3739	0.0401176785236694	0.0112329499866274	0.0478737630382455	0.00347686547205135	0.0443968975661942	120
PL1.0020.fcs	PL1.0020	PL1	E04	light	60	3600	0	100	30	450	255	LiCre	E	2020-10-02	249.748123168945	160.116317749023	2219	437	605	356	3617	0.219242466132154	0.265689798175283	0.386508155930329	0.0984241083771081	0.288084047553221	120
PL1.0022.fcs	PL1.0022	PL1	F02	dark	0	3600	0	0	30	450	255	LiCre	F	2020-10-02	240.630996704102	164.665214538574	3564	76	29	9	3678	0.023110386079391	0.010331702011963	0.0309951060358891	0.00244698205546493	0.0285481239804241	120
PL1.0024.fcs	PL1.0024	PL1	F04	light	60	3600	0	100	30	450	255	LiCre	F	2020-10-02	246.60481262207	160.037368774414	2368	418	584	353	3723	0.207091055600322	0.251678753693258	0.363953800698362	0.0948160085952189	0.269137792103143	120
PL1.0026.fcs	PL1.0026	PL1	G02	dark	0	3600	0	0	30	450	255	LiCre	G	2020-10-02	270.538208007812	184.438827514648	3270	388	53	15	3726	0.108158883521202	0.0182501341921632	0.122383252818035	0.00402576489533011	0.118357487922705	120
PL1.0028.fcs	PL1.0028	PL1	G04	light	60	3600	0	100	30	450	255	LiCre	G	2020-10-02	278.985595703125	181.472602844238	2454	554	523	297	3828	0.222309299895507	0.214211076280042	0.358934169278997	0.0775862068965517	0.281347962382445	120
PL1.0030.fcs	PL1.0030	PL1	H02	dark	0	3600	0	0	30	450	255	LiCre	H	2020-10-02	253.382888793945	173.208358764648	3636	181	36	2	3855	0.0474708171206226	0.00985732814526589	0.0568093385214008	0.000518806744487678	0.0562905317769131	120
PL1.0032.fcs	PL1.0032	PL1	H04	light	60	3600	0	100	30	450	255	LiCre	H	2020-10-02	252.671730041504	172.21068572998	2203	561	621	523	3908	0.277379733879222	0.292732855680655	0.436284544524053	0.133828045035824	0.302456499488229	120
PL1.0034.fcs	PL1.0034	PL1	A06	dark	0	0.5	9.5	0	30	450	255	LiCre	A	2020-10-02	293.357727050781	200.036697387695	3571	239	25	9	3844	0.0645161290322581	0.00884495317377731	0.0710197710718002	0.00234131113423517	0.068678459937565	10
PL1.0036.fcs	PL1.0036	PL1	A08	light	60	0.5	9.5	5	30	450	255	LiCre	A	2020-10-02	295.893981933594	205.892684936523	2520	519	511	249	3799	0.202158462753356	0.200052645433009	0.33666754409055	0.0655435640958147	0.271123979994735	10
PL1.0038.fcs	PL1.0038	PL1	B06	dark	0	0.5	9.5	0	30	450	255	LiCre	B	2020-10-02	260.200378417969	174.392692565918	3687	66	23	4	3780	0.0185185185185185	0.00714285714285714	0.0246031746031746	0.00105820105820106	0.0235449735449735	10
PL1.0040.fcs	PL1.0040	PL1	B08	light	60	0.5	9.5	5	30	450	255	LiCre	B	2020-10-02	256.556732177734	173.165802001953	2365	430	614	368	3777	0.211278792692613	0.259994704792163	0.373841673285676	0.0974318241990998	0.276409849086577	10
PL1.0042.fcs	PL1.0042	PL1	C06	dark	0	0.5	9.5	0	30	450	255	LiCre	C	2020-10-02	269.767639160156	182.138305664062	3635	116	19	3	3773	0.0315398886827458	0.00583090379008746	0.0365756692287305	0.000795123244102836	0.0357805459846276	10
PL1.0044.fcs	PL1.0044	PL1	C08	light	60	0.5	9.5	5	30	450	255	LiCre	C	2020-10-02	266.670425415039	179.620269775391	2173	439	610	474	3696	0.24702380952381	0.293290043290043	0.4120670995671	0.128246753246753	0.283820346320346	10
PL1.0046.fcs	PL1.0046	PL1	D06	dark	0	0.5	9.5	0	30	450	255	LiCre	D	2020-10-02	263.64453125	177.413764953613	3555	79	19	1	3654	0.0218938149972633	0.00547345374931582	0.0270935960591133	0.000273672687465791	0.0268199233716475	10
PL1.0048.fcs	PL1.0048	PL1	D08	light	60	0.5	9.5	5	30	450	255	LiCre	D	2020-10-02	277.803039550781	189.082611083984	2251	545	612	446	3854	0.257135443694862	0.274519979242346	0.415931499740529	0.115723923196679	0.300207576543851	10
PL1.0050.fcs	PL1.0050	PL1	E06	dark	0	0.5	9.5	0	30	450	255	LiCre	E	2020-10-02	276.010131835938	187.10326385498	3645	172	23	8	3848	0.0467775467775468	0.00805613305613306	0.0527546777546778	0.00207900207900208	0.0506756756756757	10
PL1.0052.fcs	PL1.0052	PL1	E08	light	60	0.5	9.5	5	30	450	255	LiCre	E	2020-10-02	274.836853027344	186.196807861328	2074	504	559	410	3547	0.257682548632647	0.273188610093036	0.415280518748238	0.115590639977446	0.299689878770792	10
PL1.0054.fcs	PL1.0054	PL1	F06	dark	0	0.5	9.5	0	30	450	255	LiCre	F	2020-10-02	265.718078613281	181.243721008301	3714	86	21	13	3834	0.0258215962441315	0.00886802295253	0.0312989045383412	0.00339071465832029	0.0279081898800209	10
PL1.0056.fcs	PL1.0056	PL1	F08	light	60	0.5	9.5	5	30	450	255	LiCre	F	2020-10-02	260.142639160156	182.226303100586	1718	340	419	246	2723	0.21520381931693	0.244215938303342	0.36907822254866	0.0903415350716122	0.278736687477047	10
PL1.0058.fcs	PL1.0058	PL1	G06	dark	0	0.5	9.5	0	30	450	255	LiCre	G	2020-10-02	266.068984985352	175.495849609375	3115	233	45	7	3400	0.0705882352941176	0.0152941176470588	0.0838235294117647	0.00205882352941176	0.0817647058823529	10
PL1.0060.fcs	PL1.0060	PL1	G08	light	60	0.5	9.5	5	30	450	255	LiCre	G	2020-10-02	265.159301757812	174.762100219727	2008	574	597	504	3683	0.29269617159924	0.298941080640782	0.454792288894923	0.136844963345099	0.317947325549824	10
PL1.0062.fcs	PL1.0062	PL1	H06	dark	0	0.5	9.5	0	30	450	255	LiCre	H	2020-10-02	290.782287597656	187.65315246582	3345	248	32	10	3635	0.0709766162310867	0.0115543328748281	0.0797799174690509	0.00275103163686382	0.0770288858321871	10
PL1.0064.fcs	PL1.0064	PL1	H08	light	60	0.5	9.5	5	30	450	255	LiCre	H	2020-10-02	294.584777832031	191.165603637695	2068	530	529	293	3420	0.240643274853801	0.240350877192982	0.395321637426901	0.085672514619883	0.309649122807018	10
PL1.0002.fcs	PL1.0002	PL1	A02	dark	0	1.2	118.8	0	30	450	255	LiCre	A	2020-10-08	233.858955383301	154.854507446289	3571	35	29	11	3646	0.0126165660998354	0.0109709270433352	0.0205704882062534	0.00301700493691717	0.0175534832693363	120
PL1.0004.fcs	PL1.0004	PL1	A04	light	60	1.2	118.8	1	30	450	255	LiCre	A	2020-10-08	242.30818939209	160.364837646484	3399	114	141	8	3662	0.0333151283451666	0.0406881485527034	0.071818678317859	0.00218459858001092	0.0696340797378482	120
PL1.0006.fcs	PL1.0006	PL1	B02	dark	0	1.2	118.8	0	30	450	255	LiCre	B	2020-10-08	223.09521484375	148.499938964844	3443	27	24	4	3498	0.00886220697541452	0.00800457404230989	0.0157232704402516	0.00114351057747284	0.0145797598627787	120
PL1.0008.fcs	PL1.0008	PL1	B04	light	60	1.2	118.8	1	30	450	255	LiCre	B	2020-10-08	228.383880615234	150.26789855957	3489	113	124	13	3739	0.0336988499598823	0.0366408130516181	0.066862797539449	0.00347686547205135	0.0633859320673977	120
PL1.0010.fcs	PL1.0010	PL1	C02	dark	0	1.2	118.8	0	30	450	255	LiCre	C	2020-10-08	239.092559814453	155.721832275391	3590	43	41	5	3679	0.0130470236477304	0.0125033976624083	0.0241913563468333	0.00135906496330525	0.0228322913835281	120
PL1.0012.fcs	PL1.0012	PL1	C04	light	60	1.2	118.8	1	30	450	255	LiCre	C	2020-10-08	235.686500549316	151.934379577637	3226	150	168	22	3566	0.0482333146382501	0.0532809871003926	0.095344924284913	0.00616937745372967	0.0891755468311834	120
PL1.0014.fcs	PL1.0014	PL1	D02	dark	0	1.2	118.8	0	30	450	255	LiCre	D	2020-10-08	255.235061645508	163.054763793945	3394	41	25	2	3462	0.012420566146736	0.00779896013864818	0.0196418255343732	0.000577700751010976	0.0190641247833622	120
PL1.0016.fcs	PL1.0016	PL1	D04	light	60	1.2	118.8	1	30	450	255	LiCre	D	2020-10-08	251.965621948242	162.165428161621	3123	124	164	15	3426	0.0405720957384705	0.0522475189725628	0.0884413309982487	0.00437828371278459	0.0840630472854641	120
PL1.0018.fcs	PL1.0018	PL1	E02	dark	0	1.2	118.8	0	30	450	255	LiCre	E	2020-10-08	232.151397705078	153.456985473633	3586	28	34	5	3653	0.00903367095537914	0.0106761565836299	0.0183410895154668	0.00136873802354229	0.0169723514919244	120
PL1.0020.fcs	PL1.0020	PL1	E04	light	60	1.2	118.8	1	30	450	255	LiCre	E	2020-10-08	230.242622375488	150.105361938477	3183	117	111	11	3422	0.0374050263004091	0.0356516656925774	0.0698421975452952	0.00321449444769141	0.0666277030976037	120
PL1.0022.fcs	PL1.0022	PL1	F02	dark	0	1.2	118.8	0	30	450	255	LiCre	F	2020-10-08	228.86710357666	149.758071899414	3563	37	47	9	3656	0.012582056892779	0.0153172866520788	0.0254376367614879	0.0024617067833698	0.0229759299781182	120
PL1.0024.fcs	PL1.0024	PL1	F04	light	60	1.2	118.8	1	30	450	255	LiCre	F	2020-10-08	227.178436279297	150.182067871094	3289	135	162	21	3607	0.0432492375935681	0.0507346825616856	0.0881619074022734	0.00582201275298032	0.082339894649293	120
PL1.0026.fcs	PL1.0026	PL1	G02	dark	0	1.2	118.8	0	30	450	255	LiCre	G	2020-10-08	232.493293762207	151.463348388672	3496	43	29	4	3572	0.0131578947368421	0.00923852183650616	0.0212765957446809	0.00111982082866741	0.0201567749160134	120
PL1.0028.fcs	PL1.0028	PL1	G04	light	60	1.2	118.8	1	30	450	255	LiCre	G	2020-10-08	221.471649169922	144.397384643555	3099	73	74	5	3251	0.0239926176561058	0.0243002153183636	0.0467548446631806	0.00153798831128883	0.0452168563518917	120
PL1.0030.fcs	PL1.0030	PL1	H02	dark	0	1.2	118.8	0	30	450	255	LiCre	H	2020-10-08	235.384674072266	156.287902832031	3293	51	19	10	3373	0.0180847909872517	0.0085976875185295	0.0237177586718055	0.00296471983397569	0.0207530388378298	120
PL1.0032.fcs	PL1.0032	PL1	H04	light	60	1.2	118.8	1	30	450	255	LiCre	H	2020-10-08	221.010894775391	145.755416870117	3290	99	118	8	3515	0.0304409672830725	0.0358463726884779	0.0640113798008535	0.00227596017069701	0.0617354196301565	120
PL1.0034.fcs	PL1.0034	PL1	A06	dark	0	12	108	0	30	450	255	LiCre	A	2020-10-08	274.569580078125	181.274017333984	3163	85	20	8	3276	0.0283882783882784	0.00854700854700855	0.0344932844932845	0.00244200244200244	0.032051282051282	120
PL1.0036.fcs	PL1.0036	PL1	A08	light	60	12	108	10	30	450	255	LiCre	A	2020-10-08	284.640213012695	178.999473571777	3055	227	290	32	3604	0.0718645948945616	0.0893451720310766	0.152330743618202	0.00887902330743618	0.143451720310766	120
PL1.0038.fcs	PL1.0038	PL1	B06	dark	0	12	108	0	30	450	255	LiCre	B	2020-10-08	250.054275512695	164.007308959961	3585	38	30	10	3663	0.0131040131040131	0.0109200109200109	0.0212940212940212	0.00273000273000273	0.0185640185640186	120
PL1.0040.fcs	PL1.0040	PL1	B08	light	60	12	108	10	30	450	255	LiCre	B	2020-10-08	237.910949707031	153.911239624023	3085	214	325	50	3674	0.0718562874251497	0.102068590092542	0.16031573217202	0.0136091453456723	0.146706586826347	120
PL1.0042.fcs	PL1.0042	PL1	C06	dark	0	12	108	0	30	450	255	LiCre	C	2020-10-08	256.537002563477	164.062568664551	3496	57	51	8	3612	0.0179955703211517	0.0163344407530454	0.0321151716500554	0.00221483942414175	0.0299003322259136	120
PL1.0044.fcs	PL1.0044	PL1	C08	light	60	12	108	10	30	450	255	LiCre	C	2020-10-08	246.93293762207	157.522727966309	2975	260	333	48	3616	0.0851769911504425	0.105365044247788	0.177267699115044	0.0132743362831858	0.163993362831858	120
PL1.0046.fcs	PL1.0046	PL1	D06	dark	0	12	108	0	30	450	255	LiCre	D	2020-10-08	257.967681884766	165.967742919922	3421	55	31	6	3513	0.0173640762880729	0.0105323085681753	0.0261884429262739	0.00170794192997438	0.0244805009962995	120
PL1.0048.fcs	PL1.0048	PL1	D08	light	60	12	108	10	30	450	255	LiCre	D	2020-10-08	260.00569152832	165.422103881836	2978	221	313	42	3554	0.0740011254924029	0.0998874507597074	0.162070906021384	0.0118176702307259	0.150253235790658	120
PL1.0050.fcs	PL1.0050	PL1	E06	dark	0	12	108	0	30	450	255	LiCre	E	2020-10-08	274.256607055664	174.963523864746	3415	43	17	9	3484	0.0149253731343284	0.00746268656716418	0.019804822043628	0.00258323765786452	0.0172215843857635	120
PL1.0052.fcs	PL1.0052	PL1	E08	light	60	12	108	10	30	450	255	LiCre	E	2020-10-08	268.359085083008	170.261032104492	3103	256	367	74	3800	0.0868421052631579	0.116052631578947	0.183421052631579	0.0194736842105263	0.163947368421053	120
PL1.0054.fcs	PL1.0054	PL1	F06	dark	0	12	108	0	30	450	255	LiCre	F	2020-10-08	223.852127075195	147.789588928223	3679	18	27	4	3728	0.00590128755364807	0.00831545064377682	0.0131437768240343	0.00107296137339056	0.0120708154506438	120
PL1.0056.fcs	PL1.0056	PL1	F08	light	60	12	108	10	30	450	255	LiCre	F	2020-10-08	218.005233764648	147.874755859375	2847	274	455	95	3671	0.100517570144375	0.149822936529556	0.224461999455189	0.0258785072187415	0.198583492236448	120
PL1.0058.fcs	PL1.0058	PL1	G06	dark	0	12	108	0	30	450	255	LiCre	G	2020-10-08	238.071807861328	153.978271484375	3402	40	26	13	3481	0.0152255099109451	0.0112036771042804	0.0226946279804654	0.00373455903476013	0.0189600689457053	120
PL1.0060.fcs	PL1.0060	PL1	G08	light	60	12	108	10	30	450	255	LiCre	G	2020-10-08	250.1826171875	163.950271606445	2883	302	332	65	3582	0.102456728084869	0.110831937465103	0.195142378559464	0.0181462869905081	0.176996091568956	120
PL1.0062.fcs	PL1.0062	PL1	H06	dark	0	12	108	0	30	450	255	LiCre	H	2020-10-08	284.996887207031	190.97834777832	3383	109	34	7	3533	0.0328332861590716	0.0116048683838098	0.0424568355505236	0.00198131899235777	0.0404755165581659	120
PL1.0064.fcs	PL1.0064	PL1	H08	light	60	12	108	10	30	450	255	LiCre	H	2020-10-08	274.178405761719	176.439208984375	2930	260	256	69	3515	0.0935988620199147	0.0924608819345661	0.166429587482219	0.0196301564722617	0.146799431009957	120
PL1.0002.fcs	PL1.0002	PL1	A02	dark	0	6	114	0	30	450	255	LiCre	A	2020-10-06	249.380477905273	169.610809326172	3302	77	42	2	3423	0.0230791703184341	0.0128542214431785	0.0353491089687409	0.00058428279287175	0.0347648261758691	120
PL1.0004.fcs	PL1.0004	PL1	A04	light	60	6	114	5	30	450	255	LiCre	A	2020-10-06	246.14338684082	165.221794128418	3220	192	188	34	3634	0.062190423775454	0.0610897083104018	0.113924050632911	0.00935608145294441	0.104567969179967	120
PL1.0006.fcs	PL1.0006	PL1	B02	dark	0	6	114	0	30	450	255	LiCre	B	2020-10-06	230.601135253906	159.096771240234	3346	26	20	1	3393	0.00795755968169761	0.00618921308576481	0.0138520483348069	0.000294724432655467	0.0135573239021515	120
PL1.0008.fcs	PL1.0008	PL1	B04	light	60	6	114	5	30	450	255	LiCre	B	2020-10-06	220.796516418457	154.406433105469	3168	207	246	31	3652	0.0651697699890471	0.0758488499452355	0.132530120481928	0.00848849945235487	0.124041621029573	120
PL1.0010.fcs	PL1.0010	PL1	C02	dark	0	6	114	0	30	450	255	LiCre	C	2020-10-06	249.254249572754	169.882698059082	3122	39	26	1	3188	0.0125470514429109	0.00846925972396487	0.020702634880803	0.000313676286072773	0.0203889585947302	120
PL1.0012.fcs	PL1.0012	PL1	C04	light	60	6	114	5	30	450	255	LiCre	C	2020-10-06	242.697311401367	164.503646850586	3300	215	246	38	3799	0.0665964727559884	0.0747565148723348	0.131350355356673	0.0100026322716504	0.121347723085022	120
PL1.0014.fcs	PL1.0014	PL1	D02	dark	0	6	114	0	30	450	255	LiCre	D	2020-10-06	233.430366516113	161.461883544922	3620	37	15	2	3674	0.0106151333696244	0.00462710941752858	0.014697876973326	0.000544365813826892	0.0141535111594992	120
PL1.0016.fcs	PL1.0016	PL1	D04	light	60	6	114	5	30	450	255	LiCre	D	2020-10-06	235.750061035156	162.728363037109	3052	218	313	36	3619	0.0701851340149213	0.0964354794142028	0.156673114119923	0.00994749930920144	0.146725614810721	120
PL1.0018.fcs	PL1.0018	PL1	E02	dark	0	6	114	0	30	450	255	LiCre	E	2020-10-06	236.137657165527	161.156021118164	3450	35	16	3	3504	0.0108447488584475	0.00542237442922374	0.0154109589041096	0.000856164383561644	0.0145547945205479	120
PL1.0020.fcs	PL1.0020	PL1	E04	light	60	6	114	5	30	450	255	LiCre	E	2020-10-06	227.850509643555	157.490524291992	3066	207	316	60	3649	0.0731707317073171	0.103041929295697	0.15976979994519	0.0164428610578241	0.143326938887366	120
PL1.0022.fcs	PL1.0022	PL1	F02	dark	0	6	114	0	30	450	255	LiCre	F	2020-10-06	245.349578857422	169.453414916992	3598	59	23	7	3687	0.0179007323026851	0.0081366965012205	0.0241388662869542	0.00189856251695145	0.0222403037700027	120
PL1.0024.fcs	PL1.0024	PL1	F04	light	60	6	114	5	30	450	255	LiCre	F	2020-10-06	236.75553894043	159.773422241211	2997	172	228	40	3437	0.0616816991562409	0.0779749781786442	0.128018620890311	0.0116380564445738	0.116380564445738	120
PL1.0026.fcs	PL1.0026	PL1	G02	dark	0	6	114	0	30	450	255	LiCre	G	2020-10-06	273.728240966797	176.982704162598	3446	161	34	13	3654	0.0476190476190476	0.0128626163108922	0.0569239189928845	0.00355774493705528	0.0533661740558292	120
PL1.0028.fcs	PL1.0028	PL1	G04	light	60	6	114	5	30	450	255	LiCre	G	2020-10-06	266.572845458984	172.402435302734	3013	212	142	26	3393	0.0701444149720012	0.0495137046861185	0.111995284409077	0.00766283524904215	0.104332449160035	120
PL1.0030.fcs	PL1.0030	PL1	H02	dark	0	6	114	0	30	450	255	LiCre	H	2020-10-06	236.850143432617	162.779289245605	3468	71	49	10	3598	0.0225125069483046	0.0163979988882713	0.0361311839911062	0.00277932184546971	0.0333518621456365	120
PL1.0032.fcs	PL1.0032	PL1	H04	light	60	6	114	5	30	450	255	LiCre	H	2020-10-06	240.426467895508	162.759391784668	3067	213	229	51	3560	0.0741573033707865	0.0786516853932584	0.138483146067416	0.0143258426966292	0.124157303370787	120
PL1.0034.fcs	PL1.0034	PL1	A06	dark	0	60	60	0	30	450	255	LiCre	A	2020-10-06	291.693267822266	190.636054992676	3060	126	43	11	3240	0.042283950617284	0.0166666666666667	0.0555555555555556	0.00339506172839506	0.0521604938271605	120
PL1.0036.fcs	PL1.0036	PL1	A08	light	60	60	60	50	30	450	255	LiCre	A	2020-10-06	292.440948486328	188.496383666992	1970	469	593	317	3349	0.234696924455061	0.271722902358913	0.411764705882353	0.0946551209316214	0.317109584950732	120
PL1.0038.fcs	PL1.0038	PL1	B06	dark	0	60	60	0	30	450	255	LiCre	B	2020-10-06	261.506591796875	175.370193481445	3508	77	28	4	3617	0.0223942493779375	0.00884711086535803	0.0301354713851258	0.00110588885816975	0.029029582526956	120
PL1.0040.fcs	PL1.0040	PL1	B08	light	60	60	60	50	30	450	255	LiCre	B	2020-10-06	258.383331298828	169.981552124023	2263	403	511	248	3425	0.19007299270073	0.221605839416058	0.339270072992701	0.0724087591240876	0.266861313868613	120
PL1.0042.fcs	PL1.0042	PL1	C06	dark	0	60	60	0	30	450	255	LiCre	C	2020-10-06	234.064125061035	159.494659423828	3521	67	24	4	3616	0.0196349557522124	0.00774336283185841	0.0262721238938053	0.00110619469026549	0.0251659292035398	120
PL1.0044.fcs	PL1.0044	PL1	C08	light	60	60	60	50	30	450	255	LiCre	C	2020-10-06	247.571113586426	162.217887878418	2412	356	524	224	3516	0.164960182025028	0.212741751990899	0.313993174061433	0.0637087599544937	0.25028441410694	120
PL1.0046.fcs	PL1.0046	PL1	D06	dark	0	60	60	0	30	450	255	LiCre	D	2020-10-06	280.151550292969	186.586578369141	3499	91	17	6	3613	0.0268474951563797	0.00636590091336839	0.0315527262662607	0.00166066980348741	0.0298920564627733	120
PL1.0048.fcs	PL1.0048	PL1	D08	light	60	60	60	50	30	450	255	LiCre	D	2020-10-06	275.989227294922	179.574066162109	2378	455	583	327	3743	0.20892332353727	0.243120491584291	0.364680737376436	0.0873630777451242	0.277317659631312	120
PL1.0050.fcs	PL1.0050	PL1	E06	dark	0	60	60	0	30	450	255	LiCre	E	2020-10-06	274.692657470703	180.081382751465	3528	87	26	9	3650	0.0263013698630137	0.00958904109589041	0.0334246575342466	0.00246575342465753	0.030958904109589	120
PL1.0052.fcs	PL1.0052	PL1	E08	light	60	60	60	50	30	450	255	LiCre	E	2020-10-06	266.827606201172	173.168235778809	2374	462	667	367	3870	0.21421188630491	0.2671834625323	0.38656330749354	0.0948320413436693	0.291731266149871	120
PL1.0054.fcs	PL1.0054	PL1	F06	dark	0	60	60	0	30	450	255	LiCre	F	2020-10-06	262.971038818359	176.319869995117	3421	67	35	7	3530	0.0209631728045326	0.0118980169971671	0.0308781869688385	0.00198300283286119	0.0288951841359773	120
PL1.0056.fcs	PL1.0056	PL1	F08	light	60	60	60	50	30	450	255	LiCre	F	2020-10-06	256.944549560547	168.886611938477	2280	446	541	246	3513	0.196982635923712	0.224025049814973	0.350982066609735	0.0700256191289496	0.280956447480786	120
PL1.0058.fcs	PL1.0058	PL1	G06	dark	0	60	60	0	30	450	255	LiCre	G	2020-10-06	285.985870361328	192.707809448242	3315	228	25	11	3579	0.0667784297289746	0.0100586756077117	0.0737636211232188	0.00307348421346745	0.0706901369097513	120
PL1.0060.fcs	PL1.0060	PL1	G08	light	60	60	60	50	30	450	255	LiCre	G	2020-10-06	285.403900146484	185.77668762207	2051	477	571	330	3429	0.235345581802275	0.26275882181394	0.401866433362496	0.0962379702537183	0.305628463108778	120
PL1.0062.fcs	PL1.0062	PL1	H06	dark	0	60	60	0	30	450	255	LiCre	H	2020-10-06	268.667572021484	177.599151611328	3161	124	27	17	3329	0.0423550615800541	0.0132171823370382	0.0504656052868729	0.00510663863021928	0.0453589666566536	120
PL1.0064.fcs	PL1.0064	PL1	H08	light	60	60	60	50	30	450	255	LiCre	H	2020-10-06	291.880233764648	189.766937255859	2375	482	559	286	3702	0.207455429497569	0.228254997298757	0.358454889249055	0.0772555375472717	0.281199351701783	120
