# Supplementary material for: A single-chain and fast-responding light-inducible Cre recombinase as a novel optogenetic switch
Source: eLife. 2021 Feb 23;10:e61268. doi: 10.7554/eLife.61268 (PMC7997657; doi:10.7554/eLife.61268)
Supplement: Figure 3—source data 8. [file elife-61268-fig3-data8.txt]

construct	transformant.replicate	condition	plate.replicate	cfus
Neg	A	dark	1	55
Neg	A	dark	2	52
Neg	A	dark	3	58
Neg	B	dark	1	66
Neg	B	dark	2	55
Neg	B	dark	3	64
Neg	C	dark	1	53
Neg	C	dark	2	40
Neg	C	dark	3	38
Neg	A	light	1	67
Neg	A	light	2	61
Neg	A	light	3	35
Neg	B	light	1	48
Neg	B	light	2	47
Neg	B	light	3	57
Neg	C	light	1	57
Neg	C	light	2	49
Neg	C	light	3	51
LiCre	A	dark	1	53
LiCre	A	dark	2	68
LiCre	A	dark	3	60
LiCre	B	dark	1	46
LiCre	B	dark	2	53
LiCre	B	dark	3	42
LiCre	C	dark	1	48
LiCre	C	dark	2	57
LiCre	C	dark	3	52
LiCre	A	light	1	44
LiCre	A	light	2	62
LiCre	A	light	3	65
LiCre	B	light	1	55
LiCre	B	light	2	71
LiCre	B	light	3	48
LiCre	C	light	1	57
LiCre	C	light	2	54
LiCre	C	light	3	60
