# Supplementary material for: A single-chain and fast-responding light-inducible Cre recombinase as a novel optogenetic switch
Source: eLife. 2021 Feb 23;10:e61268. doi: 10.7554/eLife.61268 (PMC7997657; doi:10.7554/eLife.61268)
Supplement: Figure 4—source data 1. [file elife-61268-fig4-data1.txt]

Cell	Time.Point	Area	Mean	Mean.Adjusted	StdDev	Min	Max	X	Y
Background	T0	3209	591.31	0	13.463	543	635	216.647	237.433
1	T0	827	617.08	25.77	17.571	571	682	121.271	83.783
2	T0	392	606.972	15.662	13.532	571	649	137.39	108.184
3	T0	625	606.834	15.524	15.732	565	661	310.185	141.863
4	T0	712	601.083	9.773	13.581	560	642	365.527	101.368
5	T0	784	599.633	8.323	15.349	545	662	388.147	79.982
6	T0	594	603.217	11.907	17.237	560	674	406.901	105.301
7	T0	509	602.318	11.008	14.803	560	651	476.759	163.61
8	T0	547	609.605	18.295	17.801	561	662	39.794	194.99
9	T0	438	608.356	17.046	16.44	574	661	66.231	206.925
10	T0	571	611.979	20.669	15.098	567	658	102.162	211.612
11	T0	539	613.946	22.636	18.541	570	680	212.303	237.001
12	T0	405	611.467	20.157	14.789	573	669	287.522	292.535
13	T0	719	608.598	17.288	15.538	570	675	348.248	296.33
14	T0	296	609.882	18.572	13.957	561	652	191.922	299.189
15	T0	934	610.725	19.415	14.193	569	656	212.694	317.909
16	T0	812	612.123	20.813	15.331	572	665	343.748	329.092
17	T0	709	610.78	19.47	17.621	567	671	482.956	386.262
18	T0	356	598.435	7.125	15.096	563	637	488.744	359.831
19	T0	559	593.007	1.697	18.705	535	648	497.123	459.974
20	T0	531	596.166	4.856	13.966	557	641	470.327	450.916
21	T0	719	617.626	26.316	16.565	567	672	298.191	424.917
22	T0	319	608.213	16.903	14.349	564	653	301.773	449.102
Background	T1	3827	593.706	0	13.387	545	641	215.813	214.592
1	T1	760	640.791	47.085	25.552	566	723	347.233	18.492
2	T1	643	604.078	10.372	15.443	561	681	394.884	97.66
3	T1	666	607.399	13.693	15.291	567	655	370.353	121.242
4	T1	628	606.968	13.262	17.382	552	664	412.269	124.487
5	T1	588	684.201	90.495	35.434	602	767	315.645	161.049
6	T1	445	627.279	33.573	18.178	581	684	483.543	185.428
7	T1	923	609.808	16.102	16.84	571	671	126.893	104.288
8	T1	409	637.531	43.825	18.915	593	686	141.664	129.473
9	T1	380	609.305	15.599	14.399	562	664	42.929	214.758
10	T1	475	607.575	13.869	13.523	559	667	71.54	226.755
11	T1	770	609.874	16.168	13.842	565	657	105.757	232.556
12	T1	556	620.444	26.738	16.348	573	665	217.835	256.901
13	T1	280	655.789	62.083	18.127	614	708	196.3	320.154
14	T1	938	665.256	71.55	26.254	597	763	217.613	339.97
15	T1	453	612.826	19.12	14.529	556	655	293.723	312.145
16	T1	596	609.072	15.366	14.291	553	653	354.133	315.985
17	T1	904	641.987	48.281	18.106	579	697	346.482	349.717
18	T1	459	616.765	23.059	17.002	559	675	303.378	442.509
19	T1	468	602.596	8.89	13.867	562	647	306.271	469.299
20	T1	329	610.626	16.92	16.38	576	671	354.351	495.166
21	T1	631	634.349	40.643	20.705	582	704	380.357	490.441
22	T1	396	592.013	-1.693	15.252	549	641	494.073	379.182
Background	T2	5293	595.561	0	13.971	547	647	237.992	261.973
1	T2	755	747.56	151.999	53.929	618	870	346.509	24.492
2	T2	801	617.955	22.394	16.731	568	681	127.378	108.571
3	T2	501	753.994	158.433	56.987	630	887	143.548	134.839
4	T2	544	606.695	11.134	13.508	568	643	43.154	222.171
5	T2	541	607.61	12.049	14.372	561	658	72.287	234.123
6	T2	654	609.505	13.944	12.832	568	657	105.177	239.827
7	T2	591	656.276	60.715	25.33	600	736	218.019	263.559
8	T2	562	864.959	269.398	92.414	687	1101	315.582	168.055
9	T2	645	609.657	14.096	13.224	570	649	371.15	127.97
10	T2	649	605.667	10.106	16.778	558	672	392.371	102.409
11	T2	644	610.172	14.611	18.215	564	667	412.104	131.179
12	T2	288	714.931	119.37	30.944	644	801	471.74	175.792
13	T2	468	719.677	124.116	43.231	618	826	485.404	193.763
14	T2	490	817.676	222.115	63.263	679	976	194.169	324.041
15	T2	834	894.651	299.09	74.089	692	1051	218.444	346.086
16	T2	493	610.477	14.916	14.065	561	655	293.612	319.293
17	T2	609	618.675	23.114	16.699	573	691	350.516	322.045
18	T2	796	850.196	254.635	53.238	698	982	342.545	357.006
19	T2	570	754.814	159.253	49.78	622	881	344.34	389.277
20	T2	580	617.54	21.979	18.595	565	672	304.886	449.529
21	T2	445	600.564	5.003	13.491	563	642	306.81	476.909
22	T2	467	598.475	2.914	15.197	562	649	487.804	386.414
