# Supplementary material for: A single-chain and fast-responding light-inducible Cre recombinase as a novel optogenetic switch
Source: eLife. 2021 Feb 23;10:e61268. doi: 10.7554/eLife.61268 (PMC7997657; doi:10.7554/eLife.61268)
Supplement: Figure 4—source data 2. [file elife-61268-fig4-data2.txt]

# Type: B = before illumination; L = Light (after illumination); D = Darkness (no illumination); DD = Darkness 40min followed by darkness 90 min; LD = Light 40min followed by darkness 90 min
sample	colony	phase	illumination.type	illumination.time.minutes	N.Lox	N.Total
6h30TO-1	1	expo	B	0	823	105512
6h30TO-2	2	expo	B	0	2083	102404
6h30TO-3	3	expo	B	0	1282	102962
6h30TO-4	4	expo	B	0	737	97968
6h30TO-5	5	expo	B	0	557	70668
6h30TO-6	6	expo	B	0	249	145481
6h30TO-7	7	expo	B	0	635	160721
6h30TO-8	8	expo	B	0	1066	119430
6h30TO-9	9	expo	B	0	527	121843
6h30TO-10	10	expo	B	0	1081	153462
6h30Light 40-1	1	expo	L	40	10238	144019
6h30Light 40-2	2	expo	L	40	4879	69416
6h30Light 40-3	3	expo	L	40	6546	106191
6h30Light 40-4	4	expo	L	40	9894	86720
6h30Light 40-5	5	expo	L	40	7063	108716
6h30Light 40-6	6	expo	L	40	8526	79063
6h30Light 40-7	7	expo	L	40	9690	159014
6h30Light 40-8	8	expo	L	40	8628	171592
6h30Light 40-9	9	expo	L	40	10392	157080
6h30Light 40-10	10	expo	L	40	11095	122722
6h30Dark 40-1	1	expo	D	0	705	120338
6h30Dark 40-2	2	expo	D	0	1763	107331
6h30dark 40-3	3	expo	D	0	1779	135815
6h30Dark 40-4	4	expo	D	0	755	123343
6h30Dark 40-5	5	expo	D	0	1826	129028
6h30Dark 40-6	6	expo	D	0	962	140401
6h30Dark 40-7	7	expo	D	0	731	143991
6h30Dark 40-8	8	expo	D	0	1235	137167
6h30Dark 40-9	9	expo	D	0	699	130895
6h30Dark 40-10	10	expo	D	0	462	93343
T01	1	stat	B	0	18794	225536
T02	2	stat	B	0	10164	184975
T03	3	stat	B	0	10410	145056
T04	4	stat	B	0	6039	99140
T05	5	stat	B	0	11809	195785
T06	6	stat	B	0	8203	111673
T07	7	stat	B	0	24876	254312
T08	8	stat	B	0	22511	205195
T09	9	stat	B	0	20309	226246
T10	10	stat	B	0	14085	157047
Light2 1	1	stat	L	2	41914	319175
Light2 2	2	stat	L	2	37321	268329
Light2 3	3	stat	L	2	60180	359372
Light2 4	4	stat	L	2	37494	244027
Light2 5	5	stat	L	2	41273	249875
Light2 6	6	stat	L	2	43244	284606
Light2 7	7	stat	L	2	61493	390224
Light2 8	8	stat	L	2	44239	315848
Light2 9	9	stat	L	2	59671	372953
Light2 10	10	stat	L	2	51280	369917
Light5 1	1	stat	L	5	39589	313671
Light5 2	2	stat	L	5	48082	277537
Light5 3	3	stat	L	5	51221	316445
Light5 4	4	stat	L	5	57193	286401
Light5 5	5	stat	L	5	62209	283415
Light5 6	6	stat	L	5	63665	298911
Light5 7	7	stat	L	5	64307	268160
Light5 8	8	stat	L	5	48623	238016
Light5 9	9	stat	L	5	68294	280461
Light5 10	10	stat	L	5	74254	341815
Light10 1	1	stat	L	10	17958	69952
Light10 2	2	stat	L	10	16858	63231
Light10 3	3	stat	L	10	14063	55538
Light10 4	4	stat	L	10	19413	88199
Light10 5	5	stat	L	10	18751	67447
Light10 6	6	stat	L	10	14493	57964
Light10 7	7	stat	L	10	19593	81618
Light10 8	8	stat	L	10	18642	68314
Light10 9	9	stat	L	10	18998	75386
Light10 10	10	stat	L	10	17642	73498
Light20 1	1	stat	L	20	34671	92109
Light20 2	2	stat	L	20	41624	133112
Light20 3	3	stat	L	20	47989	147663
Light20 4	4	stat	L	20	29715	89371
Light20 5	5	stat	L	20	53276	168081
Light20 6	6	stat	L	20	44858	145818
Light20 7	7	stat	L	20	41833	145451
Light20 8	8	stat	L	20	24269	92457
Light20 9	9	stat	L	20	48268	159736
Light20 10	10	stat	L	20	57926	191363
Light40 1	1	stat	L	40	116996	270248
Light40 2	2	stat	L	40	99349	245052
Light40 3	3	stat	L	40	85345	221414
Light40 4	4	stat	L	40	84364	189925
Light40 5	5	stat	L	40	113661	264311
Light40 6	6	stat	L	40	94273	210906
Light40 7	7	stat	L	40	73457	189885
Light40 8	8	stat	L	40	100971	250609
Light40 9	9	stat	L	40	64406	156620
Light40 10	10	stat	L	40	74772	158635
D90-1	1	stat	DD	0	22239	203761
D90-2	2	stat	DD	0	19153	206570
D90-3	3	stat	DD	0	13098	172187
D90-4	4	stat	DD	0	11998	184390
D90-5	5	stat	DD	0	12700	268177
D90-6	6	stat	DD	0	18183	258838
D90-7	7	stat	DD	0	25161	274516
D90-8	8	stat	DD	0	20672	220321
D90-9	9	stat	DD	0	18753	307042
D90-10	10	stat	DD	0	19850	204418
Light-Dark90-2 1	1	stat	LD	2	62067	372533
Light-Dark90-2 2	2	stat	LD	2	64325	443337
Light-Dark90-2 3	3	stat	LD	2	51745	437307
Light-Dark90-2 4	4	stat	LD	2	64639	449450
Light-Dark90-2 5	5	stat	LD	2	51244	393509
Light-Dark90-2 6	6	stat	LD	2	51410	375848
Light-Dark90-2 7	7	stat	LD	2	139799	714826
Light-Dark90-2 8	8	stat	LD	2	54	314
Light-Dark90-2 9	9	stat	LD	2	90761	513757
Light-Dark90-2 10	10	stat	LD	2	76906	460074
Light-Dark90-5 1	1	stat	LD	5	71602	298266
Light-Dark90-5 2	2	stat	LD	5	42791	306055
Light-Dark90-5 3	3	stat	LD	5	55398	230117
Light-Dark90-5 4	4	stat	LD	5	56213	258005
Light-Dark90-5 5	5	stat	LD	5	37032	210264
Light-Dark90-5 6	6	stat	LD	5	42583	199698
Light-Dark90-5 7	7	stat	LD	5	48886	335492
Light-Dark90-5 8	8	stat	LD	5	62067	288808
Light-Dark90-5 9	9	stat	LD	5	78930	326954
Light-Dark90-5 10	10	stat	LD	5	53802	292083
Light+Dark90-10 1	1	stat	LD	10	32415	160921
Light+Dark90-10 2	2	stat	LD	10	27378	103321
Light+Dark90-10 3	3	stat	LD	10	28652	119926
Light+Dark90-10 4	4	stat	LD	10	17545	90388
Light+Dark90-10 5	5	stat	LD	10	16929	84067
Light+Dark90-10 6	6	stat	LD	10	19721	96872
Light+Dark90-10 7	7	stat	LD	10	38379	164857
Light+Dark90-10 8	8	stat	LD	10	36554	130511
Light+Dark90-10 9	9	stat	LD	10	29121	150634
Light+Dark90-10 10	10	stat	LD	10	29790	139424
Light-Dark90-20 1	1	stat	LD	20	41222	139311
Light-Dark90-20 2	2	stat	LD	20	26503	74920
Light-Dark90-20 3	3	stat	LD	20	9223	36549
Light-Dark90-20 4	4	stat	LD	20	21251	65384
Light-Dark90-20 5	5	stat	LD	20	18361	52181
Light-Dark90-20 6	6	stat	LD	20	24998	85295
Light-Dark90-20 7	7	stat	LD	20	28099	86054
Light-Dark90-20 8	8	stat	LD	20	14415	59311
Light-Dark90-20 9	9	stat	LD	20	21113	72427
Light-Dark90-20 10	10	stat	LD	20	48021	124053
Light-Dark90-40 1	1	stat	LD	40	145355	251642
Light-Dark90-40 2	2	stat	LD	40	102350	193210
Light-Dark90-40 3	3	stat	LD	40	110648	233102
Light-Dark90-40 4	4	stat	LD	40	133151	287415
Light-Dark90-40 5	5	stat	LD	40	119230	242879
Light-Dark90-40 6	6	stat	LD	40	116929	293735
Light-Dark90-40 7	7	stat	LD	40	134019	320436
Light-Dark90-40 8	8	stat	LD	40	95913	283050
Light-Dark90-40 9	9	stat	LD	40	132289	346479
Light-Dark90-40 10	10	stat	LD	40	101688	275624
