# Supplementary material for: A single-chain and fast-responding light-inducible Cre recombinase as a novel optogenetic switch
Source: eLife. 2021 Feb 23;10:e61268. doi: 10.7554/eLife.61268 (PMC7997657; doi:10.7554/eLife.61268)
Supplement: Figure 5—source data 1. [file elife-61268-fig5-data1.txt]

# strain GY2247 with plasmid pGY466
# 2019-05-17
condition	ug.per.g
dark	11,74
dark	13,78
dark	1,5
light	212,38
light	185,91
light	163,62
