# Supplementary material for: A single-chain and fast-responding light-inducible Cre recombinase as a novel optogenetic switch
Source: eLife. 2021 Feb 23;10:e61268. doi: 10.7554/eLife.61268 (PMC7997657; doi:10.7554/eLife.61268)
Supplement: Figure 5—source data 2. [file elife-61268-fig5-data2.txt]

construct	condition	plate.replicate	cfu
empty	dark	1	79
empty	dark	2	88
empty	dark	3	73
empty	light	1	92
empty	light	2	86
empty	light	3	73
CreWT	dark	1	0
CreWT	dark	2	0
CreWT	dark	3	0
CreWT	light	1	0
CreWT	light	2	0
CreWT	light	3	0
LiCre_A	dark	1	76
LiCre_A	dark	2	71
LiCre_A	dark	3	91
LiCre_A	light	1	69
LiCre_A	light	2	70
LiCre_A	light	3	68
LiCre_B	dark	1	90
LiCre_B	dark	2	96
LiCre_B	dark	3	80
LiCre_B	light	1	66
LiCre_B	light	2	56
LiCre_B	light	3	58
