# Supplementary material for: A single-chain and fast-responding light-inducible Cre recombinase as a novel optogenetic switch
Source: eLife. 2021 Feb 23;10:e61268. doi: 10.7554/eLife.61268 (PMC7997657; doi:10.7554/eLife.61268)
Supplement: Figure 6—source data 2. [file elife-61268-fig6-data2.txt]

name	file	plate	well	condition	exposure.time	PAUL.intensity.percent	construct.GFP	replicate	construct.Cre	comment	n.white	n.greenonly	n.redonly	n.redandgreen	n.total	f.GREEN	f.RED	f.ON	f.DOUBLE	f.SINGLE	efficiency
20.0020.fcs	20.002	PL1	A01	dark	no	5	none	A	none	NA	5144	0	16	0	5160	0	0.00310077519379845	0.00310077519379848	0	0.00310077519379845	0.00310077519379845
20.0021.fcs	20.0021	PL1	A02	dark	no	5	none	B	none	NA	4845	1	16	0	4862	0.000205676676264912	0.00329082682023859	0.00349650349650354	0	0.0034965034965035	0.00329082682023859
20.0022.fcs	20.0022	PL1	A03	dark	no	5	none	C	none	NA	4810	0	17	0	4827	0	0.0035218562253988	0.0035218562253988	0	0.0035218562253988	0.0035218562253988
20.0023.fcs	20.0023	PL1	A04	dark	no	5	none	A	577-LiCre-swinglic961	NA	5069	9	362	0	5440	0.00165441176470588	0.0665441176470588	0.0681985294117647	0	0.0681985294117647	0.0665441176470588
20.0024.fcs	20.0024	PL1	A05	dark	no	5	none	B	577-LiCre-swinglic961	NA	4953	2	389	3	5347	0.000935103796521414	0.0733121376472788	0.0736861791658874	0.000561062277912848	0.0731251168879746	0.0733121376472788
20.0025.fcs	20.0025	PL1	A06	dark	no	5	none	C	577-LiCre-swinglic961	NA	5108	8	385	1	5502	0.00163576881134133	0.0701563067975282	0.0716103235187204	0.000181752090149037	0.0714285714285714	0.0701563067975282
20.0029.fcs	20.0029	PL1	A10	dark	no	5	none	A	626-AAV-MagCre-Opti	NA	1282	0	4706	1	5989	0.0001669727834363	0.785940891634664	0.785940891634664	0.0001669727834363	0.785773918851227	0.785940891634664
20.0030.fcs	20.003	PL1	A11	dark	no	5	none	B	626-AAV-MagCre-Opti	NA	1176	0	4412	0	5588	0	0.789549033643522	0.789549033643522	0	0.789549033643522	0.789549033643522
20.0031.fcs	20.0031	PL1	A12	dark	no	5	none	C	626-AAV-MagCre-Opti	NA	1134	0	4375	0	5509	0	0.79415501905972	0.79415501905972	0	0.79415501905972	0.79415501905972
20.0032.fcs	20.0032	PL1	B01	light	20on-20off-20on	5	GFP	A	none	NA	491	4094	7	26	4618	0.892161108705067	0.00714595062797748	0.893676916414032	0.00563014291901256	0.888046773495019	0.00714595062797748
20.0033.fcs	20.0033	PL1	B02	light	20on-20off-20on	5	GFP	B	none	NA	530	4266	1	24	4821	0.88985687616677	0.00518564613150799	0.890064302012031	0.00497822028624767	0.885086081725783	0.00518564613150799
20.0034.fcs	20.0034	PL1	B03	light	20on-20off-20on	5	GFP	C	none	NA	421	4345	3	36	4805	0.911758584807492	0.00811654526534859	0.912382934443288	0.00749219562955255	0.904890738813736	0.00811654526534859
20.0035.fcs	20.0035	PL1	B04	light	20on-20off-20on	5	none	A	577-LiCre-swinglic961	NA	4331	12	1073	3	5419	0.00276803838346558	0.198560620040598	0.20077505074737	0.000553607676693117	0.200221443070677	0.198560620040598
20.0036.fcs	20.0036	PL1	B05	light	20on-20off-20on	5	none	B	577-LiCre-swinglic961	NA	4367	2	1151	1	5521	0.000543379822495925	0.208657851838435	0.209020105053432	0.000181126607498642	0.208838978445934	0.208657851838435
20.0037.fcs	20.0037	PL1	B06	light	20on-20off-20on	5	none	C	577-LiCre-swinglic961	NA	4649	6	1052	0	5707	0.00105134045908533	0.184335027159629	0.185386367618714	0	0.185386367618714	0.184335027159629
20.0038.fcs	20.0038	PL1	B07	light	20on-20off-20on	5	none	A	625-AAV-MagCre	NA	4546	0	1604	0	6150	0	0.260813008130081	0.260813008130081	0	0.260813008130081	0.260813008130081
20.0039.fcs	20.0039	PL1	B08	light	20on-20off-20on	5	none	B	625-AAV-MagCre	NA	3924	0	1379	0	5303	0	0.260041485951348	0.260041485951348	0	0.260041485951348	0.260041485951348
20.0040.fcs	20.004	PL1	B09	light	20on-20off-20on	5	none	C	625-AAV-MagCre	NA	4420	0	1471	0	5891	0	0.249702936683076	0.249702936683076	0	0.249702936683076	0.249702936683076
20.0041.fcs	20.0041	PL1	B10	light	20on-20off-20on	5	none	A	626-AAV-MagCre-Opti	NA	1024	0	4773	1	5798	0.00017247326664367	0.823387374956882	0.823387374956882	0.00017247326664367	0.823214901690238	0.823387374956882
20.0042.fcs	20.0042	PL1	B11	light	20on-20off-20on	5	none	B	626-AAV-MagCre-Opti	NA	1014	0	4479	0	5493	0	0.815401419989077	0.815401419989077	0	0.815401419989077	0.815401419989077
20.0043.fcs	20.0043	PL1	B12	light	20on-20off-20on	5	none	C	626-AAV-MagCre-Opti	NA	775	0	3898	0	4673	0	0.83415364861973	0.83415364861973	0	0.83415364861973	0.83415364861973
gtlenti5.0003.fcs	gtlenti5.0003	PLT1	A01	dark	no	5	none	A	none	NA	14394	1	71	0	14466	6.91276095672612e-05	0.00490806027927554	0.00497718788884283	0	0.0049771878888428	0.00490806027927554
gtlenti5.0004.fcs	gtlenti5.0004	PLT1	A02	dark	no	5	none	B	none	NA	15950	0	74	0	16024	0	0.004618072890664	0.00461807289066396	0	0.004618072890664	0.004618072890664
gtlenti5.0005.fcs	gtlenti5.0005	PLT1	A03	dark	no	5	none	C	none	NA	20003	0	88	1	20092	4.97710531554848e-05	0.00442962373083814	0.00442962373083811	4.97710531554848e-05	0.00437985267768266	0.00442962373083814
gtlenti5.0006.fcs	gtlenti5.0006	PLT1	A04	dark	no	5	none	A	577-LiCre-swinglic961	NA	20580	18	1625	4	22227	0.000989787195752913	0.0732892428127953	0.0740990687002294	0.000179961308318711	0.0739191073919107	0.0732892428127953
gtlenti5.0007.fcs	gtlenti5.0007	PLT1	A05	dark	no	5	none	B	577-LiCre-swinglic961	NA	20124	22	1579	10	21735	0.0014722797331493	0.0731078904991948	0.074120082815735	0.000460087416609156	0.0736599953991258	0.0731078904991948
gtlenti5.0008.fcs	gtlenti5.0008	PLT1	A06	dark	no	5	none	C	577-LiCre-swinglic961	NA	29631	21	2289	5	31946	0.000813873411381707	0.0718086771426783	0.0724660364364865	0.000156514117573405	0.0723095223189132	0.0718086771426783
gtlenti5.0009.fcs	gtlenti5.0009	PLT1	A07	dark	no	5	none	A	625-AAV-MagCre	NA	18210	2	1741	0	19953	0.000100235553550844	0.0872550493660101	0.087355284919561	0	0.087355284919561	0.0872550493660101
gtlenti5.0010.fcs	gtlenti5.0010	PLT1	A08	dark	no	5	none	B	625-AAV-MagCre	NA	19723	1	2126	0	21850	4.5766590389016e-05	0.097299771167048	0.097345537757437	0	0.0973455377574371	0.097299771167048
gtlenti5.0011.fcs	gtlenti5.0011	PLT1	A09	dark	no	5	none	C	625-AAV-MagCre	NA	24143	2	2310	1	26456	0.000113395827033565	0.0873525854248564	0.0874281826428788	3.77986090111884e-05	0.0873903840338675	0.0873525854248564
gtlenti5.0012.fcs	gtlenti5.0012	PLT1	A10	dark	no	5	none	A	626-AAV-MagCre-Opti	NA	6875	0	6335	0	13210	0	0.479560938682816	0.479560938682816	0	0.479560938682816	0.479560938682816
gtlenti5.0013.fcs	gtlenti5.0013	PLT1	A11	dark	no	5	none	B	626-AAV-MagCre-Opti	NA	7863	0	7253	0	15116	0	0.479822704419159	0.479822704419159	0	0.479822704419159	0.479822704419159
gtlenti5.0014.fcs	gtlenti5.0014	PLT1	A12	dark	no	5	none	C	626-AAV-MagCre-Opti	NA	8848	0	11694	0	20542	0	0.569272709570636	0.569272709570636	0	0.569272709570636	0.569272709570636
gtlenti5.0015.fcs	gtlenti5.0015	PLT1	B01	light	20on-20off-20on	5	GFP	A	none	NA	4694	17901	23	61	22679	0.792010229727942	0.00370386701353675	0.793024383791172	0.00268971295030645	0.790334670840866	0.00370386701353675
gtlenti5.0016.fcs	gtlenti5.0016	PLT1	B02	light	20on-20off-20on	5	GFP	B	none	NA	3215	15101	24	73	18413	0.824091674360506	0.00526801716178787	0.825395101287134	0.00396459023515994	0.821430511051974	0.00526801716178787
gtlenti5.0017.fcs	gtlenti5.0017	PLT1	B03	light	20on-20off-20on	5	GFP	C	none	NA	2283	21498	21	143	23945	0.903779494675298	0.00684902902484861	0.904656504489455	0.00597201921069117	0.898684485278764	0.00684902902484861
gtlenti5.0018.fcs	gtlenti5.0018	PLT1	B04	light	20on-20off-20on	5	none	A	577-LiCre-swinglic961	NA	10904	24	3431	9	14368	0.0022967706013363	0.239420935412027	0.24109131403118	0.000626391982182628	0.240464922048998	0.239420935412027
gtlenti5.0019.fcs	gtlenti5.0019	PLT1	B05	light	20on-20off-20on	5	none	B	577-LiCre-swinglic961	NA	15605	24	4850	17	20496	0.00200039032006245	0.237460967993755	0.238631928181108	0.000829430132708821	0.2378024980484	0.237460967993755
gtlenti5.0020.fcs	gtlenti5.0020	PLT1	B06	light	20on-20off-20on	5	none	C	577-LiCre-swinglic961	NA	18336	20	5483	13	23852	0.00138353177930572	0.230420929062552	0.231259433171223	0.000545027670635586	0.230714405500587	0.230420929062552
gtlenti5.0021.fcs	gtlenti5.0021	PLT1	B07	light	20on-20off-20on	5	none	A	625-AAV-MagCre	NA	15588	3	3977	3	19571	0.000306576056409994	0.20336211741863	0.203515405446835	0.000153288028204997	0.20336211741863	0.20336211741863
gtlenti5.0023.fcs	gtlenti5.0023	PLT1	B09	light	20on-20off-20on	5	none	C	625-AAV-MagCre	NA	19811	1	4048	0	23860	4.19111483654652e-05	0.169656328583403	0.169698239731769	0	0.169698239731769	0.169656328583403
gtlenti5.0024.fcs	gtlenti5.0024	PLT1	B10	light	20on-20off-20on	5	none	A	626-AAV-MagCre-Opti	NA	6917	1	8133	0	15051	6.64407680552787e-05	0.540362766593582	0.540429207361637	0	0.540429207361637	0.540362766593582
gtlenti5.0025.fcs	gtlenti5.0025	PLT1	B11	light	20on-20off-20on	5	none	B	626-AAV-MagCre-Opti	NA	12895	1	10496	0	23392	4.2749658002736e-05	0.448700410396717	0.44874316005472	0	0.44874316005472	0.448700410396717
gtlenti5.0026.fcs	gtlenti5.0026	PLT1	B12	light	20on-20off-20on	5	none	C	626-AAV-MagCre-Opti	NA	10994	0	16885	3	27882	0.000107596298687325	0.605695430743849	0.605695430743849	0.000107596298687325	0.605587834445162	0.605695430743849
