# Supplementary material for: A single-chain and fast-responding light-inducible Cre recombinase as a novel optogenetic switch
Source: eLife. 2021 Feb 23;10:e61268. doi: 10.7554/eLife.61268 (PMC7997657; doi:10.7554/eLife.61268)
Supplement: Source code 1. [file elife-61268-code1.zip]

Archive with 53 entries (41 files):
- analysis_code_v1_0_0/
- analysis_code_v1_0_0/data/
- analysis_code_v1_0_0/data/2018-07-20/
- analysis_code_v1_0_0/data/2018-07-20/comments.txt
- analysis_code_v1_0_0/data/2020-10-16/
- analysis_code_v1_0_0/data/2020-10-16/comments.txt
- analysis_code_v1_0_0/data/2020-10-20/
- analysis_code_v1_0_0/data/2020-10-20/comments.txt
- analysis_code_v1_0_0/data/2020-10-23/
- analysis_code_v1_0_0/data/2020-10-23/comments.txt
- analysis_code_v1_0_0/data/2020-11-06/
- analysis_code_v1_0_0/data/2020-11-06/comments.txt
- analysis_code_v1_0_0/data/2020-11-18/
- analysis_code_v1_0_0/data/2020-11-18/comments.txt
- analysis_code_v1_0_0/data/2020-11-22/
- analysis_code_v1_0_0/data/2020-11-22/comments.txt
- analysis_code_v1_0_0/data/README.txt
- analysis_code_v1_0_0/LICENSE
- analysis_code_v1_0_0/README.md
- analysis_code_v1_0_0/results/
- analysis_code_v1_0_0/results/2020-12-03/
- analysis_code_v1_0_0/results/2020-12-03/filter_debris.conf
- analysis_code_v1_0_0/results/2020-12-03/proc_conditions_spot.conf
- analysis_code_v1_0_0/results/2020-12-03/proc_lenti_1.conf
- analysis_code_v1_0_0/results/2020-12-03/proc_lenti_2.conf
- analysis_code_v1_0_0/results/2020-12-03/proc_lenti_3.conf
- analysis_code_v1_0_0/src/
- analysis_code_v1_0_0/src/barplots.with.dots.R
- analysis_code_v1_0_0/src/dyn.profile.labels.R
- analysis_code_v1_0_0/src/extract_and_gate_facs_data.R
- analysis_code_v1_0_0/src/fig_barplots.R
- analysis_code_v1_0_0/src/fig_carotenedosage.R
- analysis_code_v1_0_0/src/fig_cfu.Rnw
- analysis_code_v1_0_0/src/fig_dutycycle.R
- analysis_code_v1_0_0/src/fig_fluofig3.Rnw
- analysis_code_v1_0_0/src/fig_intensities_spot.R
- analysis_code_v1_0_0/src/fig_lenti.R
- analysis_code_v1_0_0/src/fig_qpcr.Rnw
- analysis_code_v1_0_0/src/gate_facs_HTS_data.R
- analysis_code_v1_0_0/src/proc_cibcrycre_paul.Rnw
- analysis_code_v1_0_0/src/proc_conditions_PAUL.Rnw
- analysis_code_v1_0_0/src/proc_conditions_spot.Rnw
- analysis_code_v1_0_0/src/proc_cremutants.Rnw
- analysis_code_v1_0_0/src/proc_fusions.Rnw
- analysis_code_v1_0_0/src/proc_lenti_1.Rnw
- analysis_code_v1_0_0/src/proc_lenti_2.Rnw
- analysis_code_v1_0_0/src/proc_lenti_3.Rnw
- analysis_code_v1_0_0/src/proc_magcre_paul.Rnw
- analysis_code_v1_0_0/src/README.txt
- analysis_code_v1_0_0/src/sort.data.frame.r
- analysis_code_v1_0_0/src/Sweave.sh
- analysis_code_v1_0_0/src/tex.table.R
- analysis_code_v1_0_0/src/twocol_macsquant.Rnw
