# Supplementary material for: A single-chain and fast-responding light-inducible Cre recombinase as a novel optogenetic switch
Source: eLife. 2021 Feb 23;10:e61268. doi: 10.7554/eLife.61268 (PMC7997657; doi:10.7554/eLife.61268)
Supplement: Source code 1. [file elife-61268-code1.zip › analysis_code_v1_0_0/data/2018-07-20/comments.txt]

#constructs tested in dataset 2020-07-20:
ID	plasmid	variant
24F	pGY459	iLID_QIK_Cre32
24I	pGY460	iLID_QIL_Cre32
25C	pGY461	iLID_QIIL_Cre32
25F	pGY462	iLID_QIVV_Cre32
25X	pGY463	iLID_QIAI_Cre32
26R	pGY464	iLID_QIQPG_Cre32
iLID_Cre32	pGY415	iLID_QIA_Cre32
iLID_CreAA20	pGY416	iLID_CreAA20
iLID_CreAA21	NA	iLID_CreAA21
iLID_CreAA22	NA	iLID_CreAA22
CreWT	pSH63	Cre
Neg	pRS314	none
