# Supplementary material for: A single-chain and fast-responding light-inducible Cre recombinase as a novel optogenetic switch
Source: eLife. 2021 Feb 23;10:e61268. doi: 10.7554/eLife.61268 (PMC7997657; doi:10.7554/eLife.61268)
Supplement: Source code 1. [file elife-61268-code1.zip › analysis_code_v1_0_0/data/2020-10-16/comments.txt]

# Comments on dataset of 2020-10-16
We observed that, unexpectedly, positive controls where the strain
was transformed with Cre displayed no fluorescence at all.
We interprete this as a loss of the reporters in the strain prior to 
the experiment and we therefore discard the corresponding samples 
from the analysis. These samples are:
PL1.0019.fcs
PL1.0020.fcs
PL1.0021.fcs
PL1.0022.fcs
PL1.0023.fcs
PL1.0024.fcs
PL1.0040.fcs
PL1.0041.fcs
PL1.0042.fcs
PL1.0055.fcs
PL1.0056.fcs
PL1.0057.fcs

We also observed that one sample where the strain was transformed 
with LiCre and illuminated (full intensity) displayed 
no fluorescent cells at all. 
Given that 
i) all other illuminated LiCre samples display positive cells
ii) absence of fluorescenec also occurred with Cre controls in this experiment
, we interprete this as a loss of the reporters in this particular sample 
and we discard it from the analysis.
This sample is:
PL1.0006.fcs
