# Supplementary material for: A single-chain and fast-responding light-inducible Cre recombinase as a novel optogenetic switch
Source: eLife. 2021 Feb 23;10:e61268. doi: 10.7554/eLife.61268 (PMC7997657; doi:10.7554/eLife.61268)
Supplement: Source code 1. [file elife-61268-code1.zip › analysis_code_v1_0_0/data/2020-10-23/comments.txt]

# Comments on dataset of 2020-10-23
The annotation file denotes some samples with 
illumination.duration = 0 and non-zero illumination.intensity
These samples are "dark" controls processed in parallel of the
set of other samples that were illuminated at the indicated intensity.
Their actual intensity is therefore zero.
