# Supplementary material for: A single-chain and fast-responding light-inducible Cre recombinase as a novel optogenetic switch
Source: eLife. 2021 Feb 23;10:e61268. doi: 10.7554/eLife.61268 (PMC7997657; doi:10.7554/eLife.61268)
Supplement: Source code 1. [file elife-61268-code1.zip › analysis_code_v1_0_0/data/2020-11-06/comments.txt]

# Comments on dataset of 2020-11-06
We observed that, unexpectedly, all samples of replicate A of Mag_Cre
displayed nearly 100% of positive mCherry cells, even in the dark condition.
We interprete this as an excision of the floxed terminator in this clone prior to the experiment.
This corresponds to the following samples:
PL1.0003.fcs
PL1.0006.fcs
PL1.0027.fcs
PL1.0030.fcs
