# Supplementary material for: A single-chain and fast-responding light-inducible Cre recombinase as a novel optogenetic switch
Source: eLife. 2021 Feb 23;10:e61268. doi: 10.7554/eLife.61268 (PMC7997657; doi:10.7554/eLife.61268)
Supplement: Source code 1. [file elife-61268-code1.zip › analysis_code_v1_0_0/data/2020-11-18/comments.txt]

# Comments on dataset of 2020-11-18
We observed that, in three wells, the culture medium had become yellow. In flow-cytometry, the corresponding cells have very different FSC/SSC values (lower FSC and very high SSC). This corresponds to the following samples:
20.0026.fcs
20.0027.fcs
20.0028.fcs
