# Supplementary material for: A single-chain and fast-responding light-inducible Cre recombinase as a novel optogenetic switch
Source: eLife. 2021 Feb 23;10:e61268. doi: 10.7554/eLife.61268 (PMC7997657; doi:10.7554/eLife.61268)
Supplement: Source code 1. [file elife-61268-code1.zip › analysis_code_v1_0_0/data/README.txt]

####################
#
# Description of Data
# of Duplus et al. publication 
# describing LiCre development
#
# Directories contain raw datasets
# and are organized by acquisition dates
#
####################
20160115	FlowCytometry	YEAST	strain GY1761, AsLOV2-Cre fusions directly tested, expressed by galactose induction.
20160122	FlowCytometry	YEAST	strain GY1761, AsLOV2-Cre fusions, re-transformed in yeast and re-tested, expressed by galactose induction.
20160301	FlowCytometry	YEAST	strain GY1761, Cre mutants and Cre-VVD fusions expressed by galactose induction.
2018-07-18	FlowCytometry	YEAST	strain GY1761, Cre mutants expressed by galactose induction.
2018-07-20	FlowCytometry	YEAST	strain GY1761, AsLOV2-Cre fusions, re-transformed in yeast and re-tested, expressed by galactose induction.
2018-08-24	MolecularSimulations	SIMULATED	Calculations of free energies from structural data (Fig 1).
2018-09-20	FlowCytometry	YEAST	strain GY1761, LiCre and LOV-Cre32, 30min illumination on PAUL at various intensities, expressed by release from methionine repression.
2018-10-04	FlowCytometry	YEAST	strain GY1761, LiCre and LOV-Cre32, 30min illumination on PAUL at various intensities, expressed by release from methionine repression.
2018-10-15	FlowCytometry	YEAST	strain GY1761, LiCre and LOV-Cre32, full illumination on PAUL and various durations, expressed by release from methionine repression.
2019-01-21_ERG9cfu	ColonyCounting	YEAST	strain GY2236 with LiCre or controls, illuminated or not on PAUL at full intensity during 90min.
2019-01-24	FlowCytometry	YEAST	strain GY1761, nMag/pMag split Cre and LiCre, tested on PAUL. 
2019-01-29	FlowCytometry	YEAST	strain GY1761, Cib/Cry split Cre and LiCre, tested on PAUL. 
2020-09-29	FlowCytometry	YEAST	strain GY2214, LiCre at periodic stimulations, period = 10 s,  dutycycles 10% and 50%, under LED spot, full intensity (255), during 1 hour.
2020-10-02	FlowCytometry	YEAST	strain GY2214, LiCre at periodic stimulations, period = 10 s,  dutycycles 5% and 100%, under LED spot, full intensity (255), during 1 hour.
2020-10-02_cfus	ColonyCounting	YEAST	strain GY2214, LiCre or empty plasmid, at intensity 255 under LED spot during 1 hour.
2020-10-06	FlowCytometry	YEAST	strain GY2214, LiCre at periodic stimulations, period = 2 min, dutycycles 5% and 50%,  under LED spot, full intensity (255), during 1 hour.
2020-10-08	FlowCytometry	YEAST	strain GY2214, LiCre at periodic stimulations, period = 2 min, dutycycles 1% and 10%,  under LED spot, full intensity (255), during 1 hour.
2020-10-09	FlowCytometry	HUMAN	cell line T4-2PURE infected with [AAV-LiCre + AAV-GFP] or [AAV-MagCre + AAV-GFP] or [AAV-optiMagCre + AAV-GFP] or [AAV-GFP only]; illumination on PAUL 10% intensity (3.6 mW/cm2).
2020-10-16	FlowCytometry	YEAST	strain GY2214, LiCre,Mag_Cre,CIB/CRY_Cre at intensities 0, 15, 45 and 255, continuous light under LED spot, during 30 minutes. 
2020-10-20	FlowCytometry	YEAST	strain GY2214, LiCre,Mag_Cre,CIB/CRY_Cre at intensities 0, 5, 10, and 30, continuous light under LED spot, during 30 minutes.
2020-10-23	FlowCytometry	YEAST	strain GY2214, LiCre,Mag_Cre,CIB/CRY_Cre at intensities 0, 30, 130, and 255, continuous light under LED spot, during 30 minutes.
2020-11-06	FlowCytometry	YEAST	strain GY2214, LiCre,Mag_Cre at periodic stimulations, period = 2 min, dutycycles 5% and 50%,  under LED spot, intensity 15, during 1 hour.
2020-11-10	FlowCytometry	YEAST	strain GY2214, LiCre,Mag_Cre at periodic stimulations, period = 2 min, dutycycles 75% and 100%,  under LED spot, intensity 15, during 1 hour.
2020-11-13	FlowCytometry	YEAST	strain GY2214, LiCre,Mag_Cre at periodic stimulations, period = 2 min, dutycycles 50% and 100%,  under LED spot, intensity 15, during 1 hour.
2020-11-18	FlowCytometry	HUMAN	cell line T4-2PURE infected with AAV-LiCre or AAV-MagCre or AAV-optiMagCre or AAV-GFP; illumination on PAUL 5% intensity (1.8 mW/cm2).
2020-11-20	FlowCytometry	YEAST	strain GY2214, LiCre,Mag_Cre at periodic stimulations, period = 2 min, dutycycles 5% and 10%,  under LED spot, intensity 15, during 1 hour.
2020-11-22	FlowCytometry	HUMAN	cell line T4-2PURE infected with AAV-LiCre or AAV-MagCre or AAV-optiMagCre or AAV-GFP; illumination on PAUL 5% intensity (1.8 mW/cm2).
