# Supplementary material for: A single-chain and fast-responding light-inducible Cre recombinase as a novel optogenetic switch
Source: eLife. 2021 Feb 23;10:e61268. doi: 10.7554/eLife.61268 (PMC7997657; doi:10.7554/eLife.61268)
Supplement: Source code 1. [file elife-61268-code1.zip › analysis_code_v1_0_0/results/2020-12-03/filter_debris.conf]

# Configuration file defining a filter to apply before gating
CHANNEL	MIN	MAX
FSC-H	100	Inf
SSC-H	50	Inf
