# Supplementary material for: A single-chain and fast-responding light-inducible Cre recombinase as a novel optogenetic switch
Source: eLife. 2021 Feb 23;10:e61268. doi: 10.7554/eLife.61268 (PMC7997657; doi:10.7554/eLife.61268)
Supplement: Source code 1. [file elife-61268-code1.zip › analysis_code_v1_0_0/results/2020-12-03/proc_conditions_spot.conf]

# Configuration file for yeast_count_redgreen.Rnw script
# Tab-delimited
#
# SERIES: Name of the series of experiments dedicated to one question (or set of questions)
# DATADATE: This is the subdirectory of data/ containing the data to be analysed. In format yyyy-mm-dd
# THRESHOLD_METHOD: One of "NegOnly", "NegAndPos", specifying if only the negative control samples must be used to define fluorescence thresholds or if both negative and positive controls should be used.
# PERCENTILE_NEG: Percentile to use from negative cells to set fluo thresholds
# PERCENTILE_POS: Percentile to use from positive cells to set fluo thresholds
# PREGATING_FILTER: If provided, this configuration file is used as a filter to be applied prior to gating
SERIES	DATADATE	THRESHOLD_METHOD	PERCENTILE_NEG	PERCENTILE_POS	PREGATING_FILTER
intensities_spot	2020-10-16	NegOnly	99.5	NA	filter_debris.conf
intensities_spot	2020-10-20	NegOnly	99.5	NA	filter_debris.conf
intensities_spot	2020-10-23	NegOnly	99.5	NA	filter_debris.conf
dutycycle	2020-09-29	NegAndPos	99.5	5	filter_debris.conf
dutycycle	2020-10-02	NegAndPos	99.5	5	filter_debris.conf
dutycycle	2020-10-08	NegAndPos	99.5	5	filter_debris.conf
dutycycle	2020-10-06	NegAndPos	99.5	5	filter_debris.conf
dutycycle	2020-11-06	NegOnly	99.5	NA	filter_debris.conf
dutycycle	2020-11-10	NegOnly	99.5	NA	filter_debris.conf
dutycycle	2020-11-13	NegOnly	99.5	NA	filter_debris.conf
dutycycle	2020-11-20	NegOnly	99.5	NA	filter_debris.conf
