# Supplementary material for: A single-chain and fast-responding light-inducible Cre recombinase as a novel optogenetic switch
Source: eLife. 2021 Feb 23;10:e61268. doi: 10.7554/eLife.61268 (PMC7997657; doi:10.7554/eLife.61268)
Supplement: Source code 1. [file elife-61268-code1.zip › analysis_code_v1_0_0/results/2020-12-03/proc_lenti_1.conf]

# Configuration file for redgreen.Rnw script
# Tab-delimited
#
# DATADATE: This is the subdirectory of data/ containing the data to be analysed. In format yyyy-mm-dd
# THRESHOLD_METHOD: One of "NegOnly", "NegAndPos", specifying if only the negative control samples must be used to define the threshold or if both negative and positive controls should be used.
DATADATE	2020-10-09
THRESHOLD_METHOD	NegOnly
