# Supplementary material for: A single-chain and fast-responding light-inducible Cre recombinase as a novel optogenetic switch
Source: eLife. 2021 Feb 23;10:e61268. doi: 10.7554/eLife.61268 (PMC7997657; doi:10.7554/eLife.61268)
Supplement: Source code 1. [file elife-61268-code1.zip › analysis_code_v1_0_0/src/dyn.profile.labels.R]

#
# Author: Gael Yvert, CNRS
#  Gael.Yvert@ens-lyon.fr
#


# x: a value between 0 and 1
# n: an integer indicating the number of bins between 0 and 1
#
# value: the index of the bin containing x, or NA if x > 1 or x > 0;
x2i <- function(x,n){
  seg <- seq(0,1,length.out=n+1);
  if (x == 0)
   out = 1
  else if (x > 1)
   out = NA
  else if (x < 0)
   out = NA
  else
   out = max(which(seg<x))
  return(out);
}

# d: a density function, as returned by density()
# x: a numerical value
#
# value: the estimated ordinate value of the density at position x
density.value <- function(x, d){
  n = length(d$x);
  if (x > max(d$x) | x < min(d$x) ) #out of bounds
    out = 0
  else if (x == min(d$x))
    out = d$y[which.min(d$x)]
  else{
    i = max(which(d$x < x))
    out = 0.5*(d$y[i+1] + d$y[i])
 }
 return(out);
} 

#
draw.one.density <- function(d, ylim = range(d$x), xlim = c(0,1), nstripes = 1000, colors = c("white", "darkblue"), ncolors = 100){
	
	# coordinates of rectangles to draw
	xleft  = rep(xlim[1], times = nstripes)
	xright = rep(xlim[2], times = nstripes)
	y.all = seq(from = ylim[1], to = ylim[2], length.out = nstripes + 1)
	ybottom = y.all[1:nstripes]
	ytop = y.all[2:(nstripes + 1)]
	
	# prepare the palette
	colR <- colorRampPalette(colors)
	col <- colR(ncolors)
	
	# translate density into color
	ymid = 0.5*(ybottom+ytop) # the GFP intensity value to consider for every stripe
	yval <- sapply(ymid, FUN = density.value, d) # the density fo cells at these GFP values
	yval <- yval/max(yval) # scaling to have densities from 0 to 1
	coloridx <- sapply(yval, FUN = x2i, n = ncolors) # index of color corresponding to the density value
	rect.col = col[coloridx]
	
	# draw
	rect(xleft, ybottom, xright, ytop, border = NA, col = rect.col);
}

# ld: a list of density functions
# colors : the colors to use to construct the ramp, default is c("white", "darkblue")
# ncolors  : (integer) the number of gradual colors of the ramp
# nstripes : (integer) the number of horizontal stripes to plot per experiment
# xpos: vector of positions on the x-axis to plot each experiment.
#       If NULL (default), then experiments are plotted side by side in their index order
# ...: additional arguments to pass to the plot() function
dyn.profile <- function(ld, colors = c("white", "darkblue"), ncolors = 100, nstripes = 1000, xpos = NULL, ylim = NULL, labels.cex = 1, labels.srt = 90, ...){
    n = length(ld);
    # get the y-axis limits
    if (is.null(ylim)){
      ranges <- NULL
      for (i in 1:n)
        ranges <- c(ranges, range(ld[[i]]$x))
      ylim = range(ranges)
    }
    # get the x-axis limits
    if (is.null(xpos))
      xlim = c(0,n)
    else{
      if ( length(unique(xpos)) != length(xpos))
         stop("the following vector of positions has tied values:\n", paste(xpos, collapse = ";"), "\n dyn.profile() aborted", sep = " ");
      #determine width of vertical bands
      sx <- sort(xpos)
      x1 = c(NA, sx)
      x2 = c(sx, NA)
      bw = 0.5*min(x2-x1, na.rm = TRUE);
      #set limits
      xlim = c(min(xpos) - bw, max(xpos) + bw);
    }
    
    # draw
    if (is.null(xpos)){
      # initialize plot
      plot(1:2, xlim = xlim, ylim = ylim, type = "n", ...)
      for (i in 1:n){
       draw.one.density(ld[[i]], ylim = ylim, xlim = c(i-1,i), nstripes = nstripes, colors = colors, ncolors = ncolors)
       text(x=mean(c(i-1,i)), y = ylim[1] + 0.10*(ylim[2] - ylim[1]), cex = labels.cex, labels = names(ld)[i], srt = labels.srt)
      }
    }
    else{
      # initialize plot
      plot(1:2, xlim = xlim, ylim = ylim, type = "n", ...)
      for (i in 1:n){
       draw.one.density(ld[[i]], ylim = ylim, xlim = c(xpos[i] - bw, xpos[i] + bw), nstripes = nstripes, colors = colors, ncolors = ncolors)
      }
    }
}
