# Supplementary material for: A single-chain and fast-responding light-inducible Cre recombinase as a novel optogenetic switch
Source: eLife. 2021 Feb 23;10:e61268. doi: 10.7554/eLife.61268 (PMC7997657; doi:10.7554/eLife.61268)
Supplement: Source code 1. [file elife-61268-code1.zip › analysis_code_v1_0_0/src/fig_cfu.Rnw]

%%%% 
\documentclass[english]{article}
\usepackage[T1]{fontenc}
\usepackage[latin9]{inputenc}
\usepackage{textcomp}
\usepackage{pdfpages}
\usepackage{graphicx}


\makeatletter
%%%%%%%%%%%%%%%%%%%%%%%%%%%%%% Textclass specific LaTeX commands.
\usepackage{Sweave}
\newcommand{\Rcode}[1]{{\texttt{#1}}}
\newcommand{\Robject}[1]{{\texttt{#1}}}
\newcommand{\Rcommand}[1]{{\texttt{#1}}}
\newcommand{\Rfunction}[1]{{\texttt{#1}}}
\newcommand{\Rfunarg}[1]{{\textit{#1}}}
\newcommand{\Rpackage}[1]{{\textit{#1}}}
\newcommand{\Rmethod}[1]{{\textit{#1}}}
\newcommand{\Rclass}[1]{{\textit{#1}}}

\makeatother

\usepackage{babel}
\begin{document}

\title{Colony forming units (cfu) counting and stats}


\author{Helene Duplus-Bottin, Gael Yvert}

\maketitle
\tableofcontents{}

\newpage{}


\section{Settings and sourcing useful functions}

When and where we are :

<<dir-and-date, echo=FALSE, results=verbatim>>=
rm(list=ls())
date();
R.Version()$version.string;
setwd(".")
getwd();
library(ggplot2)
source("../../src/sort.data.frame.r");
source("../../src/tex.table.R");

for (subdir in c("figs/")){ 
  if (! (subdir %in% dir()) ) system(paste("mkdir -p ", subdir, sep = " "));
};

@


\section{ ERG9 lethality }
\subsection{ load data }

<<>>=
datafile = "../../data/2019-01-21_ERG9cfu/cfu.txt"
dat = read.table(datafile, header = TRUE, sep = "\t")
print(dat)
@


\subsection{ Bar plots of CFUs }

<<>>=
sem <- function(x) return(sd(x)/sqrt(length(x)))

getsample <- function(x, construct, condition){
   i = which(x$construct == construct & x$condition == condition) 
   return(i)
}

dat$meancfu = ave(dat$cfu, dat$construct, dat$condition, FUN = mean)
dat$semcfu  = ave(dat$cfu, dat$construct, dat$condition, FUN = sem)

x = getsample(dat, "LiCre_A", "dark")
y = getsample(dat, "LiCre_A", "light")
 
X = dat$cfu[x]
Y = dat$cfu[y]
print(X)
print(Y)

print( var.test(X,Y))
print( t.test(X, Y))
print( wilcox.test(X,Y))

x = getsample(dat, "LiCre_B", "dark")
y = getsample(dat, "LiCre_B", "light")
 
X = dat$cfu[x]
Y = dat$cfu[y]
print(X)
print(Y)

print( var.test(X,Y))
print( t.test(X, Y))
print( wilcox.test(X,Y))

@


Let's group clones A and B of LiCre

<<fig=TRUE>>=
gdat=dat
gdat$construct = as.character(gdat$construct)
gdat$construct[ gdat$construct == "LiCre_A" ] <- "LiCre"
gdat$construct[ gdat$construct == "LiCre_B" ] <- "LiCre"
gdat$construct = as.factor(gdat$construct)

gdat$meancfu = ave(gdat$cfu, gdat$construct, gdat$condition, FUN = mean)
gdat$semcfu  = ave(gdat$cfu, gdat$construct, gdat$condition, FUN = sem)

pdwidth = 0.7

p <- ggplot(gdat, aes(x=construct, y=cfu, fill=condition, colour = condition))           +
        theme(panel.grid.major.x = element_blank(),panel.grid.minor.x = element_blank()) + 
        scale_fill_manual(values = c("darkgrey", "cyan"))               +
        scale_colour_manual(values = c("black", "blue"))               +
        stat_summary(fun.y=mean, geom="bar", width = 0.5, position= position_dodge(width=pdwidth)) +

        geom_errorbar(aes(ymin=meancfu-semcfu,ymax=meancfu+semcfu), width = 0.2, position = position_dodge(pdwidth)) +
        geom_jitter(shape = 1, size = 2, position = position_dodge(width=pdwidth))

print(p)
@


<<>>=
x = getsample(gdat, "LiCre", "dark")
y = getsample(gdat, "LiCre", "light")
 
X = gdat$cfu[x]
Y = gdat$cfu[y]
print(X)
print(Y)

print( var.test(X,Y))
print( t.test(X, Y))
print( wilcox.test(X,Y))

@

\section{ Phototoxicity }

\subsection { load data }

<<>>=
datafile = "../../data/2020-10-02_cfus/2020-10-02-cfus.txt"
dat = read.table(datafile, header = TRUE, sep = "\t")
print(dat)


dat$meancfu = ave(dat$cfus, dat$construct, dat$condition, dat$transformant.replicate, FUN = mean)
dat$semcfu  = ave(dat$cfus, dat$construct, dat$condition, dat$transformant.replicate, FUN = sem)

@


<<fig=TRUE>>=
pdwidth = 0.7

p <- ggplot(dat, aes(x=construct, y=cfus, fill=condition, colour = transformant.replicate))           +
        theme(panel.grid.major.x = element_blank(),panel.grid.minor.x = element_blank()) + 
        scale_fill_manual(values = c("darkgrey", "cyan"))               +
        scale_colour_manual(values = c("black", "green", "magenta"))               +
        stat_summary(fun.y=mean, geom="bar", width = 0.5, position= position_dodge(width=pdwidth)) +

        geom_errorbar(aes(ymin=meancfu-semcfu,ymax=meancfu+semcfu), width = 0.2, position = position_dodge(pdwidth)) +
        geom_jitter(shape = 1, size = 2, position = position_dodge(width=pdwidth))

print(p)

@

<<>>=
date();
@

\end{document}
