# Supplementary material for: A single-chain and fast-responding light-inducible Cre recombinase as a novel optogenetic switch
Source: eLife. 2021 Feb 23;10:e61268. doi: 10.7554/eLife.61268 (PMC7997657; doi:10.7554/eLife.61268)
Supplement: Source code 1. [file elife-61268-code1.zip › analysis_code_v1_0_0/src/fig_fluofig3.Rnw]

%%%% 
\documentclass[english]{article}
\usepackage[T1]{fontenc}
\usepackage[latin9]{inputenc}
\usepackage{textcomp}
\usepackage{pdfpages}
\usepackage{graphicx}


\makeatletter
%%%%%%%%%%%%%%%%%%%%%%%%%%%%%% Textclass specific LaTeX commands.
\usepackage{Sweave}
\newcommand{\Rcode}[1]{{\texttt{#1}}}
\newcommand{\Robject}[1]{{\texttt{#1}}}
\newcommand{\Rcommand}[1]{{\texttt{#1}}}
\newcommand{\Rfunction}[1]{{\texttt{#1}}}
\newcommand{\Rfunarg}[1]{{\textit{#1}}}
\newcommand{\Rpackage}[1]{{\textit{#1}}}
\newcommand{\Rmethod}[1]{{\textit{#1}}}
\newcommand{\Rclass}[1]{{\textit{#1}}}

\makeatother

\usepackage{babel}
\begin{document}

\title{ Fluo of microscopy  images} 


\author{Helene Duplus-Bottin, Fabien Duveau Gael Yvert}

\maketitle
\tableofcontents{}

\newpage{}


\section{Settings and sourcing useful functions}

Initialize and inform on when and where we are :

<<dir-and-date, echo = FALSE>>=
rm(list=ls());
date();
R.Version()$version.string;
setwd(".")
getwd();
@

<<>>=
library(ggplot2)

for (subdir in c("figs/")){ 
  if (! (subdir %in% dir()) ) system(paste("mkdir -p ", subdir, sep = " "));
};
@


\section{Read data}
<<>>=
datafile  = "../../data/2020-05-07/Fluorescence.Levels.Single.Cells.txt"
z = read.table(datafile, sep = "\t", header = T)
i.bckg = which(z$Cell == "Background")
z = z[-i.bckg,]
par(mfcol = c(1,1))
@

\section{ Plot }

<<fig=TRUE>>=
#pdwidth = 0.7
p <- ggplot(z, aes(x=Time.Point, y=Mean.Adjusted))            +
        #stat_summary(fun.y=mean, geom="tick") + 
        geom_jitter(shape = 1, size = 2, position = position_jitter(0.1))
print(p)

pdf(file = "figs/fluoquantif.pdf")
print(p)
dev.off()
@

\end{document}
