# Supplementary material for: A single-chain and fast-responding light-inducible Cre recombinase as a novel optogenetic switch
Source: eLife. 2021 Feb 23;10:e61268. doi: 10.7554/eLife.61268 (PMC7997657; doi:10.7554/eLife.61268)
Supplement: Source code 1. [file elife-61268-code1.zip › analysis_code_v1_0_0/src/fig_qpcr.Rnw]

%%%% 
\documentclass[english]{article}
\usepackage[T1]{fontenc}
\usepackage[latin9]{inputenc}
\usepackage{textcomp}
\usepackage{pdfpages}
\usepackage{graphicx}


\makeatletter
%%%%%%%%%%%%%%%%%%%%%%%%%%%%%% Textclass specific LaTeX commands.
\usepackage{Sweave}
\newcommand{\Rcode}[1]{{\texttt{#1}}}
\newcommand{\Robject}[1]{{\texttt{#1}}}
\newcommand{\Rcommand}[1]{{\texttt{#1}}}
\newcommand{\Rfunction}[1]{{\texttt{#1}}}
\newcommand{\Rfunarg}[1]{{\textit{#1}}}
\newcommand{\Rpackage}[1]{{\textit{#1}}}
\newcommand{\Rmethod}[1]{{\textit{#1}}}
\newcommand{\Rclass}[1]{{\textit{#1}}}

\makeatother

\usepackage{babel}
\begin{document}

\title{ qPCR analysis of Light-Inducible Cre activity }


\author{Helene Duplus-Bottin, Gael Yvert}

\maketitle
\tableofcontents{}

\newpage{}


\section{Settings and sourcing useful functions}

When and where we are :

<<dir-and-date, echo=FALSE, results=verbatim>>=
rm(list=ls())
date();
R.Version()$version.string;
setwd(".")
getwd();
for (subdir in c("outputs/", "cache/", "figs/")){ 
  if (! (subdir %in% dir()) ) system(paste("mkdir -p ", subdir, sep = " "))
}
@

<<eval=TRUE, echo=TRUE, results=hide>>=
library(ggplot2)
library(flowCore)
library(flowViz)

source("../../src/extract_and_gate_facs_data.R");
source("../../src/dyn.profile.labels.R")
source("../../src/sort.data.frame.r");
source("../../src/tex.table.R");
@

\section{ qPCR measurement of efficiencies }

\subsection{ load data }

Illumination type:
\begin{itemize}
\item B = Before illumination.
\item L = Light (immediately after illumination)
\item D = Darkness (no illumination)
\item DD = Darkness 40min followed by darkness 90 min
\item LD = Light 40min followed by darkness 90 min
\end{itemize}

<<>>=
datafile = "../../data/2018-08-20/qPCR_data.txt"
qPCR = read.table(datafile, sep = "\t", header = TRUE)
qPCR$efficiency = qPCR$N.Lox / qPCR$N.Total

x=qPCR
x$meanEff = ave(x$efficiency, x$phase, x$illumination.type, x$illumination.time.minutes, FUN = mean)
x$sdEff   = ave(x$efficiency, x$phase, x$illumination.type, x$illumination.time.minutes, FUN = sd)
x$nObs    = ave(x$efficiency, x$phase, x$illumination.type, x$illumination.time.minutes, FUN = length)
x$sem     = x$sdEff/sqrt(x$nObs)
j = which(names(x) %in% c("phase", "illumination.type", "illumination.time.minutes", "meanEff", "sem", "sdEff", "nObs"))
sx = unique(x[,j])
@

\subsection{ plot data }

<<Fig3-qPCR-1, fig=TRUE>>=
X = subset(sx, phase == "stat" & illumination.type %in% c("B","L"))

p <- ggplot(X, aes(x=illumination.time.minutes, y=meanEff))  +
        #geom_ribbon(aes(ymin = meanEff - sem, ymax= meanEff + sem), alpha = 0.2, linetype = "dotted", colour = "blue" )  +
        geom_line(colour = "blue") +
        geom_point(colour = "blue") +
        geom_errorbar(aes(ymin=meanEff-sem,ymax=meanEff+sem), colour = "blue") +
        ggtitle("kinetics of excision, on stationary cultures")
print(p)
@

<<>>=
postscript(file="figs/Fig3-1.ps")
print(p)
dev.off()
@

<<Fig3-qPCR-2, fig=TRUE>>=
init = rep(NA, times = 6)
df = data.frame(duration=init, L.meanEff=init, L.sem=init, LD.meanEff=init, LD.sem=init)
i=1
X = subset(sx, phase == "stat")
for (t in c(2,5,10,20,40)){
   df$duration[i] = t

   idx.L = X$illumination.time.minutes == t & X$illumination.type == "L"
   stopifnot(sum(idx.L) == 1)
   df$L.meanEff[i] = X$meanEff[ idx.L ]
   df$L.sem[i]     = X$sem    [ idx.L ]
   
   idx.LD = X$illumination.time.minutes == t & X$illumination.type == "LD"
   stopifnot(sum(idx.LD) == 1)
   df$LD.meanEff[i] = X$meanEff[ idx.LD ]
   df$LD.sem[i]     = X$sem    [ idx.LD ]

   i = i+1
}
# add no-illumination controls (B and DD)
t = 0
df$duration[i] = t
idx.L = X$illumination.time.minutes == t & X$illumination.type == "B"
stopifnot(sum(idx.L) == 1)
df$L.meanEff[i] = X$meanEff[ idx.L ]
df$L.sem[i]     = X$sem    [ idx.L ]

idx.LD = X$illumination.time.minutes == t & X$illumination.type == "DD"
stopifnot(sum(idx.LD) == 1)
df$LD.meanEff[i] = X$meanEff[ idx.LD ]
df$LD.sem[i]     = X$sem    [ idx.LD ]

df$duration = as.factor(df$duration)

pal = c("#999999", "blue", "green", "orange", "red", "purple")
p <- ggplot(df, aes(x=L.meanEff, y=LD.meanEff, colour = duration))  +
        scale_colour_manual(values = pal) +
        geom_point() +
        geom_errorbarh(aes(xmin=L.meanEff -L.sem , xmax=L.meanEff +L.sem)) +
        geom_errorbar (aes(ymin=LD.meanEff-LD.sem, ymax=LD.meanEff+LD.sem), width = .01) +
        geom_abline(slope = 1, intercept = 0, linetype = "dotted") +
        ggtitle("after or not waiting 90 minutes post illumination")
print(p)
@

<<>>=
postscript(file="figs/Fig3-2.ps")
print(p)
dev.off()
@

<<Fig3-qPCR-3, fig=TRUE>>=
Y = subset(sx, illumination.time.minutes %in% c(0,40) & illumination.type %in% c("B", "L", "D"))

pdwidth = 0.7 
p <- ggplot(Y, aes(x=phase, y=meanEff, fill=illumination.type))            +
        theme(panel.grid.major.x = element_blank(),panel.grid.minor.x = element_blank()) + 
        geom_bar(width = 0.5, position= position_dodge(width=pdwidth), stat = "identity", colour = "black") +
        scale_fill_manual(values = c("darkgrey", "black", "cyan"))               +
        geom_errorbar(aes(ymin=meanEff-sem,ymax=meanEff+sem), width = 0.2, position = position_dodge(pdwidth))

print(p)
@

<<>>=
postscript(file="figs/Fig3-3.ps")
print(p)
dev.off()
@

<<>>=
date();
@

\end{document}
