# Supplementary material for: A single-chain and fast-responding light-inducible Cre recombinase as a novel optogenetic switch
Source: eLife. 2021 Feb 23;10:e61268. doi: 10.7554/eLife.61268 (PMC7997657; doi:10.7554/eLife.61268)
Supplement: Source code 1. [file elife-61268-code1.zip › analysis_code_v1_0_0/src/proc_cibcrycre_paul.Rnw]

%%%% 
\documentclass[english]{article}
\usepackage[T1]{fontenc}
\usepackage[latin9]{inputenc}
\usepackage{textcomp}
\usepackage{pdfpages}
\usepackage{graphicx}


\makeatletter
%%%%%%%%%%%%%%%%%%%%%%%%%%%%%% Textclass specific LaTeX commands.
\usepackage{Sweave}
\newcommand{\Rcode}[1]{{\texttt{#1}}}
\newcommand{\Robject}[1]{{\texttt{#1}}}
\newcommand{\Rcommand}[1]{{\texttt{#1}}}
\newcommand{\Rfunction}[1]{{\texttt{#1}}}
\newcommand{\Rfunarg}[1]{{\textit{#1}}}
\newcommand{\Rpackage}[1]{{\textit{#1}}}
\newcommand{\Rmethod}[1]{{\textit{#1}}}
\newcommand{\Rclass}[1]{{\textit{#1}}}

\makeatother

\usepackage{babel}
\begin{document}

\title{ Quantitative analysis of CIB1/CRY2-Cre activity illuminated with PAUL apparatus }


\author{Helene Duplus-Bottin, Gael Yvert}

\maketitle
\tableofcontents{}

\newpage{}


\section{Settings and sourcing useful functions}

When and where we are :

<<dir-and-date, echo=FALSE, results=verbatim>>=
rm(list=ls())
date();
R.Version()$version.string;
setwd(".")
getwd();
for (subdir in c("outputs/", "cache/")){ 
  if (! (subdir %in% dir()) ) system(paste("mkdir -p ", subdir, sep = " "))
}

library(ggplot2)
library(flowCore)
library(flowViz)

source("../../src/extract_and_gate_facs_data.R");
source("../../src/dyn.profile.labels.R")
source("../../src/sort.data.frame.r");
source("../../src/tex.table.R");
@


\section{ CIB1-CRY splitCre from Tucker's laboratory }

\subsection{ load data 0 }
<<>>=
datadate.tuck = c("2019-01-29/")
datadir.tuck  = "../../data/"
data_filename.tuck = "./cache/data_tuck.rda"
date.tuck = gsub("/", "", datadate.tuck)

datapath.tuck = paste(datadir.tuck, datadate.tuck, "dat/", sep = "")
fs = read.flowSet(path = datapath.tuck)

annofile.tuck = paste(datadir.tuck, datadate.tuck, "anno_Tucker.txt", sep = "")
anno.not.ordered = read.table(annofile.tuck, header = TRUE, sep = "\t", stringsAsFactors = FALSE)
anno.not.ordered$file = paste(anno.not.ordered$file , ".fcs", sep = "")

pd = pData(phenoData(fs))
pd2a = match(pd$name, anno.not.ordered$file)
anno.tuck = cbind(pd, anno.not.ordered[pd2a,])
@


\subsection { Clean data }

<<>>=
n = 500
@

Helene Duplus and David Cluet saw that, when acquiring data from plates on the MacsQuant, the first events have weird FSC/SSC values. They are likely due to small bubles. We remove the first \Sexpr{n} events from the data.

<<>>=
remove.first.events <- function(x, n){
  # x: a flowFrame
  # n: number of first events to remove from the flowFrame
  # value: a flowFrame corresponding to x without events 1:n
  dat = exprs(x)
  sdat = dat[-(1:n), ]
  ret = x
  exprs(ret) <- sdat
  return(ret)
}

dat.tuck = fsApply(fs, FUN = remove.first.events, n = n)
@


<<fig=TRUE>>=
par(mfcol = c(1,2))
i=1
title = paste("sample", i)
flowPlot(fs[[i]], plotParameters = c("FSC-H", "SSC-H"), logx = FALSE, logy = FALSE, main = paste(title, "All events"))
flowPlot(dat.tuck[[i]], plotParameters = c("FSC-H", "SSC-H"), logx = FALSE, logy = FALSE, main = paste(title, "without first", n, "events"))
par(mfcol = c(1,1))
@

<<>>=
rm(fs)
#remove samples with no more events
count.events = function(x){
    #x: a flowFrame
    return( dim(exprs(x)) [1] )
}
n.events = fsApply(dat.tuck, FUN = count.events)

i.empty = which(n.events < 1)
if(length(i.empty)>0){
   print("The following samples are being discarded because they do not contain enough events:")
   for (i in i.empty)
     print(anno$name[i])
  dat.tuck  = dat.tuck [-i.empty]
  anno.tuck = anno.tuck[ -i.empty,]
}
@

<<>>=
#reformat data for compatibility with HTS functions

#initialize
data.tuck = list()

#add data
flowframe.2.dataframe <- function(x){
  return( as.data.frame(exprs(x)) )
}
l = fsApply(dat.tuck, FUN = flowframe.2.dataframe)

#convert names of channels, keep only FSC.H, SSC.H and FL1.H (green), in this order.
fsc.channel = "FSC-H"
j.fsc       = match(fsc.channel, colnames( l[[1]] ))
ssc.channel = "SSC-H"
j.ssc       = match(ssc.channel, colnames( l[[1]] ))
fl1.channel = "B1-H"
j.fl1       = match(fl1.channel, colnames( l[[1]] ))

subset.channels <- function(x, channels.idx, channels.names){
   out = x[, channels.idx]
   names(out) <- channels.names
   return(out)
}

data.tuck$alldat = lapply(l, FUN = subset.channels, channels.idx = c(j.fsc, j.ssc, j.fl1), channels.names = c("FSC.H", "SSC.H", "FL1.H"))

#add annotations
data.tuck$anno = anno.tuck
@

\subsection { Gating }

<<eval=TRUE, echo=FALSE, results=hide>>=
frac_cells=0.4
graphics=FALSE
pre_gating_rm_rate=0.05
verbose=TRUE
hard_lim=c(0,1000,0,1000) #for macsquant data
if (!file.exists(data_filename.tuck)){
  data.tuck = gate_facs_yeast_HTS_data(data.tuck, frac_cells=frac_cells, graphics=graphics, pre_gating_rm_rate=pre_gating_rm_rate, hard_lim=hard_lim)
  save(data.tuck, file=data_filename.tuck)
}
load(data_filename.tuck);
@

Quality control after gating:
<<eval=TRUE, echo=FALSE, results=hide, fig=TRUE, width=32, height=18>>=
layout(matrix(1:4,4))
for(key in c("median_gfl1", "median_gfsc", "median_gssc", "nb_gcells")) {
  plot(1:length(data.tuck$anno[[key]]), data.tuck$anno[[key]], main="",  xaxt='n', xlab="", ylab=key, cex=2, pch=16)
  axis(side = 1, at = 1:length(data.tuck$anno[[key]]), labels = paste(data.tuck$anno$plate,data.tuck$anno$well,data.tuck$anno$time,data.tuck$anno$gal, data.tuck$anno$strain), tck = -0.01, las=2)
}
@

Filtering after gating:
<<eval=TRUE, echo=TRUE, results=hide,>>=
idx = data.tuck$anno$nb_gcells > 2000
data.tuck$anno = data.tuck$anno[idx,]
data.tuck$alldat = data.tuck$alldat[idx]
data.tuck$gdat = data.tuck$gdat[idx]
data.tuck$gate = data.tuck$gate[idx]
#Nothing to filter
@

Quality control after gating and filtering

<<eval=TRUE, echo=FALSE, results=hide, fig=TRUE, width=32, height=18>>=
layout(matrix(1:4,4))
for(key in c("median_gfl1", "median_gfsc", "median_gssc", "nb_gcells")) {
  plot(1:length(data.tuck$anno[[key]]), data.tuck$anno[[key]], main="",  xaxt='n', xlab="", ylab=key, cex=2, pch=16)
  axis(side = 1, at = 1:length(data.tuck$anno[[key]]), labels = paste(data.tuck$anno$plate,data.tuck$anno$well,data.tuck$anno$time,data.tuck$anno$gal, data.tuck$anno$strain), tck = -0.01, las=2)
}
@

Examine gating of one sample:
<<eval=TRUE, echo=FALSE, results=hide, fig=TRUE, width=10, height=6>>=
i = 5
tmp_data = list()
tmp_data$anno = data.tuck$anno[i,]
tmp_data$alldat = data.tuck$alldat[i]
#Nothing to filter
layout(matrix(1:3,1), respect=TRUE)
foo = gate_facs_yeast_HTS_data(tmp_data, frac_cells=frac_cells, graphics=TRUE, pre_gating_rm_rate=pre_gating_rm_rate, hard_lim=hard_lim)
@

Visualize all gates:
<<eval=TRUE, echo=FALSE, results=hide, fig=TRUE, width=10, height=6>>=
# FACS data
data.tuck$anno$key = paste(data.tuck$anno$condition, data.tuck$anno$construct, data.tuck$anno$replicate, data.tuck$anno$plate, sep="_")
data.tuck$anno$col = 2 #sapply(data$anno$bckg, function(bg) {cols[[bg]]})
data.tuck$anno$pch = 16 #sapply(data$anno$bckg, function(bg) {pchs[[bg]]})
bar = lapply(data.tuck$gate, function(g){
  list(rx = range(g[[1]]$x), ry = range(g[[1]]$y))
})
bar = do.call(rbind, bar)
bar = data.frame((lapply(data.frame(bar, stringsAsFactors=FALSE), unlist)), stringsAsFactors=FALSE)
layout(matrix(1:1,1), respect=TRUE)
plot(0,0,col=0, xlim=range(bar$rx), ylim=range(bar$ry), xlab="FSC", ylab="SSC")
bar = sapply(1:length(data.tuck$gate), function(i){
  g = data.tuck$gate[[i]]
  col = data.tuck$anno$col[i]
  lines(g[[1]]$x, g[[1]]$y, lwd=3, col=adjustcolor(col, alpha.f=0.3))  
})
# legend("bottomright", legend=sort(unique(data0$anno$bckg)), col=unlist(cols[sort(unique(data0$anno$bckg))]), pch=15)
@

\subsection{ Cutoff value to define GFP+ / GFP- cells }

We pool all cells from the negative control (empty vector), and we consider the 99.9 percentile of the FL1 values of these cells as the cutoff for GFP.
<<>>=
ctrl = which(data.tuck$anno$construct == "Neg" & data.tuck$anno$condition == "dark")
negcells = NULL
for (i in ctrl){
  x = data.tuck$gdat[[i]]$FL1.H
  negcells = c(negcells,x)
}

Nnegcells = length(negcells)
q = quantile(negcells, probs = seq(0, 1, 0.001))
cutoff = q[996]
@

So, based on \Sexpr{Nnegcells} cells carrying the empty plasmid, we choose a cutoff FL1 value of \Sexpr{cutoff} to distinguish GFP+ cells.


<<fig=TRUE>>=
i=1; 
x = log(data.tuck$gdat[[i]]$FL1.H);
ann = data.tuck$anno[i,]
title = paste(ann$construct, ann$illumination.duration.min, "min," , ann$illumination.intensity.percent, "%, replicate " , ann$transformant.replicate) 
hist(x,nclass = 1000, main = title)
abline(v = log(cutoff), col = "red", lty = 2)
@

<<fig=TRUE>>=
i=10; 
x = log(data.tuck$gdat[[i]]$FL1.H);
ann = data.tuck$anno[i,]
title = paste(ann$construct, ann$illumination.duration.min, "min," , ann$illumination.intensity.percent, "%, replicate " , ann$transformant.replicate) 
hist(x,nclass = 1000, main = title)
abline(v = log(cutoff), col = "red", lty = 2)
@


\subsection{ Compute efficiency (fraction of ON cells) in all samples}
<<>>=
# x: a dataframe of gated cells data, such as data0$gdat[[1]]
efficiency <- function(x, c){
  npos = sum(x$FL1.H > c)
  eff = npos / length(x$FL1.H)
  return(eff)
}

eff = lapply(X = data.tuck$gdat, FUN = efficiency, c = cutoff)
data.tuck$anno$efficiency = unlist(eff)
@

\subsection{ Export values }

Export results in a table:

<<>>=
res.filename = paste("./outputs/", date.tuck, "_efficiencies_tuck.txt", sep = "")
res.tuck = sort.data.frame(~construct, data.tuck$anno)
write.table(res.tuck, file = res.filename, quote = FALSE, sep = "\t");
@

\subsection{ Figure: Bar plots of LiCre, MagCre and CIB1-CRY2-Cre }
<<fig = TRUE>>=
sem = function(x) return(sd(x)/sqrt(length(x)))

x = res.tuck
{
   sx = x 
   sx$meanEff = ave(sx$efficiency, sx$construct, sx$condition, FUN = mean)
   sx$sem     = ave(sx$efficiency, sx$construct, sx$condition, FUN = sem)
   j = which(names(sx) %in% c("construct", "condition","meanEff", "sem"))
   y = unique(sx[,j])
   pdwidth = 0.7

   p <- ggplot(y, aes(x=construct, y=meanEff, fill = condition))            +
        theme(panel.grid.major.x = element_blank(),panel.grid.minor.x = element_blank()) + 
        scale_x_discrete()                             +
        geom_bar(width = 0.5, position= position_dodge(width=pdwidth), stat = "identity", colour = "black") +
        geom_errorbar(aes(ymin=meanEff-sem,ymax=meanEff+sem), width = 0.2, position = position_dodge(pdwidth)) +
        ylim(0, 0.7)
   print(p)
}


<<>>=
X = subset(res.tuck, construct == "CIB1_CRY2" & illumination.duration.min == 0)
Y = subset(res.tuck, construct == "Neg"       & illumination.duration.min == 0)
Xeff = X$efficiency
Yeff = Y$efficiency

print(   var.test(Xeff,Yeff))
print(     t.test(Xeff,Yeff))
@


We compute p-values invalidating the photo-activation of the Tucker system:

<<>>=
X   = subset(res.tuck, construct == "CIB1_CRY2" & illumination.duration.min == 0 )$efficiency
Y   = subset(res.tuck, construct == "CIB1_CRY2" & illumination.duration.min == 90)$efficiency
print(t.test(X,Y))
@


@

<<>>=
date();
@

\end{document}
