# Supplementary material for: A single-chain and fast-responding light-inducible Cre recombinase as a novel optogenetic switch
Source: eLife. 2021 Feb 23;10:e61268. doi: 10.7554/eLife.61268 (PMC7997657; doi:10.7554/eLife.61268)
Supplement: Source code 1. [file elife-61268-code1.zip › analysis_code_v1_0_0/src/proc_conditions_PAUL.Rnw]

%%%% 
\documentclass[english]{article}
\usepackage[T1]{fontenc}
\usepackage[latin9]{inputenc}
\usepackage{textcomp}
\usepackage{pdfpages}
\usepackage{graphicx}


\makeatletter
%%%%%%%%%%%%%%%%%%%%%%%%%%%%%% Textclass specific LaTeX commands.
\usepackage{Sweave}
\newcommand{\Rcode}[1]{{\texttt{#1}}}
\newcommand{\Robject}[1]{{\texttt{#1}}}
\newcommand{\Rcommand}[1]{{\texttt{#1}}}
\newcommand{\Rfunction}[1]{{\texttt{#1}}}
\newcommand{\Rfunarg}[1]{{\textit{#1}}}
\newcommand{\Rpackage}[1]{{\textit{#1}}}
\newcommand{\Rmethod}[1]{{\textit{#1}}}
\newcommand{\Rclass}[1]{{\textit{#1}}}

\makeatother

\usepackage{babel}
\begin{document}

\title{  activity under various illumination conditions using the PAUL apparatus: processing of flow cytometry data }


\author{Helene Duplus-Bottin, Gael Yvert}

\maketitle
\tableofcontents{}

\newpage{}


\section{Settings and sourcing useful functions}

When and where we are :

<<dir-and-date, echo=FALSE, results=verbatim>>=
rm(list=ls())
date();
R.Version()$version.string;
setwd(".")
getwd();
for (subdir in c("outputs/", "cache/")){ 
  if (! (subdir %in% dir()) ) system(paste("mkdir -p ", subdir, sep = " "))
}
@

<<eval=TRUE, echo=TRUE, results=hide>>=
library(ggplot2)
library(flowCore)
library(flowViz)

source("../../src/extract_and_gate_facs_data.R");
source("../../src/dyn.profile.labels.R")
source("../../src/sort.data.frame.r");
source("../../src/tex.table.R");

efficiency <- function(x, c){
  npos = sum(x$FL1.H > c)
  eff = npos / length(x$FL1.H)
  return(eff)
}

barplot.these <- function(x, variants = c("none", "WT"), conditions = c("dark", "light")){
   sx = subset(x, variant %in% variants & condition %in% conditions)
   sx$variant   = as.factor(sx$variant)
   sx$condition = as.factor(sx$condition)
   sx$meanEff = ave(sx$efficiency, sx$variant, sx$condition, FUN = mean)
   sx$sdEff   = ave(sx$efficiency, sx$variant, sx$condition, FUN = sd)
   sx$nObs    = ave(sx$efficiency, sx$variant, sx$condition, FUN = length)
   sx$sem = sx$sdEff/sqrt(sx$nObs)
   pdwidth = 0.7

   p <- ggplot(sx, aes(x=variant, y=efficiency, fill=condition))            +
        theme(panel.grid.major.x = element_blank(),panel.grid.minor.x = element_blank()) + 
        scale_x_discrete(limits = variants)                             +
        scale_fill_manual(values = c("darkgrey", "cyan"))               +
        stat_summary(fun.y=mean, geom="bar", width = 0.5, colour = "black") +
        geom_errorbar(aes(ymin=meanEff-sem,ymax=meanEff+sem), width = 0.2, position = position_dodge(pdwidth)) +
        geom_jitter(shapeshape = 1, size = 2, position = position_jitter(0.1))
   return(p)
}
@
\section{ Test various illumination intensities }

\subsection { load data 6 }

<<>>=
datadate6 = c("2018-09-20/")
datadir6  = "../../data/"
data_filename6 = "./cache/data6.rda"
date6 = gsub("/", "", datadate6)

datapath6 = paste(datadir6, datadate6, "dat/", sep = "")
fs = read.flowSet(path = datapath6)
annofile6 = paste(datadir6, datadate6, "anno.txt", sep = "")
anno.not.ordered = read.table(annofile6, header = TRUE, sep = "\t", stringsAsFactors = FALSE)
anno.not.ordered$file = paste(anno.not.ordered$file , ".fcs", sep = "")

pd = pData(phenoData(fs))
pd2a = match(pd$name, anno.not.ordered$file)
anno6 = cbind(pd, anno.not.ordered[pd2a,])
@

\subsection { Clean data }

<<>>=
n = 2000
@

Helene Duplus and David Cluet saw that, when acquiring data from plates on the MacsQuant, the first events have weird FSC/SSC values. They are likely due to small bubles. We remove the first \Sexpr{n} events from the data.

<<>>=
remove.first.events <- function(x, n){
  # x: a flowFrame
  # n: number of first events to remove from the flowFrame
  # value: a flowFrame corresponding to x without events 1:n
  dat = exprs(x)
  sdat = dat[-(1:n), ]
  ret = x
  exprs(ret) <- sdat
  return(ret)
}

dat6 = fsApply(fs, FUN = remove.first.events, n = n)
@


<<fig=TRUE>>=
par(mfcol = c(1,2))
i=1
title = paste("sample", i)
flowPlot(fs[[i]], plotParameters = c("FSC-H", "SSC-H"), logx = FALSE, logy = FALSE, main = paste(title, "All events"))
flowPlot(dat6[[i]], plotParameters = c("FSC-H", "SSC-H"), logx = FALSE, logy = FALSE, main = paste(title, "without first", n, "events"))
par(mfcol = c(1,1))
@

<<>>=
rm(fs)
#remove samples with no more events
count.events = function(x){
    #x: a flowFrame
    return( dim(exprs(x)) [1] )
}
n.events = fsApply(dat6, FUN = count.events)

i.empty = which(n.events < 1)
if(length(i.empty)>0){
   print("The following samples are being discarded because they do not contain enough events:")
   for (i in i.empty)
     print(anno$name[i])
  dat6  = dat6 [-i.empty]
  anno6 = anno6[ -i.empty,]
}
@

<<>>=
#reformat data for compatibility with HTS functions

#initialize
data6 = list()

#add data
flowframe.2.dataframe <- function(x){
  return( as.data.frame(exprs(x)) )
}
l = fsApply(dat6, FUN = flowframe.2.dataframe)

#convert names of channels, keep only FSC.H, SSC.H and FL1.H (green), in this order.
fsc.channel = "FSC-H"
j.fsc       = match(fsc.channel, colnames( l[[1]] ))
ssc.channel = "SSC-H"
j.ssc       = match(ssc.channel, colnames( l[[1]] ))
fl1.channel = "B1-H"
j.fl1       = match(fl1.channel, colnames( l[[1]] ))

subset.channels <- function(x, channels.idx, channels.names){
   out = x[, channels.idx]
   names(out) <- channels.names
   return(out)
}

data6$alldat = lapply(l, FUN = subset.channels, channels.idx = c(j.fsc, j.ssc, j.fl1), channels.names = c("FSC.H", "SSC.H", "FL1.H"))

#add annotations
data6$anno = anno6
@

\subsection { Gating }

<<eval=TRUE, echo=FALSE, results=hide>>=
frac_cells=0.4
graphics=FALSE
pre_gating_rm_rate=0.05
verbose=TRUE
hard_lim=c(0,1000,0,1000) #for macsquant data
if (!file.exists(data_filename6)){
  data6 = gate_facs_yeast_HTS_data(data6, frac_cells=frac_cells, graphics=graphics, pre_gating_rm_rate=pre_gating_rm_rate, hard_lim=hard_lim)
  save(data6, file=data_filename6)
}
load(data_filename6);
@

Quality control after gating:
<<eval=TRUE, echo=FALSE, results=hide, fig=TRUE, width=32, height=18>>=
layout(matrix(1:4,4))
for(key in c("median_gfl1", "median_gfsc", "median_gssc", "nb_gcells")) {
  plot(1:length(data6$anno[[key]]), data6$anno[[key]], main="",  xaxt='n', xlab="", ylab=key, cex=2, pch=16)
  axis(side = 1, at = 1:length(data6$anno[[key]]), labels = paste(data6$anno$plate,data6$anno$well), tck = -0.01, las=2)
}
@

Filtering after gating:
<<eval=TRUE, echo=TRUE, results=hide,>>=
idx = data6$anno$nb_gcells > 2000
data6$anno = data6$anno[idx,]
data6$alldat = data6$alldat[idx]
data6$gdat = data6$gdat[idx]
data6$gate = data6$gate[idx]
#Nothing to filter
@

Quality control after gating and filtering

<<eval=TRUE, echo=FALSE, results=hide, fig=TRUE, width=32, height=18>>=
layout(matrix(1:4,4))
for(key in c("median_gfl1", "median_gfsc", "median_gssc", "nb_gcells")) {
  plot(1:length(data6$anno[[key]]), data6$anno[[key]], main="",  xaxt='n', xlab="", ylab=key, cex=2, pch=16)
  axis(side = 1, at = 1:length(data6$anno[[key]]), labels = paste(data6$anno$plate,data6$anno$well), tck = -0.01, las=2)
}
@
%%%%jesuisici

Examine gating of one sample:
<<eval=TRUE, echo=FALSE, results=hide, fig=TRUE, width=10, height=6>>=
i = 5
tmp_data = list()
tmp_data$anno = data6$anno[i,]
tmp_data$alldat = data6$alldat[i]
#Nothing to filter
layout(matrix(1:3,1), respect=TRUE)
foo = gate_facs_yeast_HTS_data(tmp_data, frac_cells=frac_cells, graphics=TRUE, pre_gating_rm_rate=pre_gating_rm_rate, hard_lim=hard_lim)
@

Visualize all gates:
<<eval=TRUE, echo=FALSE, results=hide, fig=TRUE, width=10, height=6>>=
# FACS data
data6$anno$key = paste(data6$anno$condition, data6$anno$construct, data6$anno$replicate, data6$anno$plate, sep="_")
data6$anno$col = 2 #sapply(data$anno$bckg, function(bg) {cols[[bg]]})
data6$anno$pch = 16 #sapply(data$anno$bckg, function(bg) {pchs[[bg]]})
bar = lapply(data6$gate, function(g){
  list(rx = range(g[[1]]$x), ry = range(g[[1]]$y))
})
bar = do.call(rbind, bar)
bar = data.frame((lapply(data.frame(bar, stringsAsFactors=FALSE), unlist)), stringsAsFactors=FALSE)
layout(matrix(1:1,1), respect=TRUE)
plot(0,0,col=0, xlim=range(bar$rx), ylim=range(bar$ry), xlab="FSC", ylab="SSC")
bar = sapply(1:length(data6$gate), function(i){
  g = data6$gate[[i]]
  col = data6$anno$col[i]
  lines(g[[1]]$x, g[[1]]$y, lwd=3, col=adjustcolor(col, alpha.f=0.3))  
})
# legend("bottomright", legend=sort(unique(data6$anno$bckg)), col=unlist(cols[sort(unique(data6$anno$bckg))]), pch=15)
@

So we see that some samples have very large FSC values (clumps?).

<<fig=TRUE>>=
x = data6$anno;
plot(x$median_gfsc)
maxgfsc = 110
abline(h=maxgfsc, lty = 2)
@


<<>>=
i.badfsc = which(data6$anno$median_gfsc > maxgfsc)
print(x[i.badfsc,c(3,4,5,8,9,11)])
@

We see that these problematic samples are all of colony (transformant) B from CreWT. We discard them because higher size will give higher GFP signal and therefore aberrant thresholding for GFP+ classification in other samples.

\subsection{ Discard WT transformant B samples having aberrant FSC values }

<<>>=
data6$alldat = data6$alldat[ -i.badfsc ]
data6$gdat   = data6$gdat[   -i.badfsc ]
data6$gate   = data6$gate[   -i.badfsc ]
data6$anno   = data6$anno[   -i.badfsc,]
@

We replot the gates:
<<eval=TRUE, echo=FALSE, results=hide, fig=TRUE, width=10, height=6>>=
# FACS data
data6$anno$key = paste(data6$anno$condition, data6$anno$construct, data6$anno$replicate, data6$anno$plate, sep="_")
data6$anno$col = 2 #sapply(data$anno$bckg, function(bg) {cols[[bg]]})
data6$anno$pch = 16 #sapply(data$anno$bckg, function(bg) {pchs[[bg]]})
bar = lapply(data6$gate, function(g){
  list(rx = range(g[[1]]$x), ry = range(g[[1]]$y))
})
bar = do.call(rbind, bar)
bar = data.frame((lapply(data.frame(bar, stringsAsFactors=FALSE), unlist)), stringsAsFactors=FALSE)
layout(matrix(1:1,1), respect=TRUE)
plot(0,0,col=0, xlim=range(bar$rx), ylim=range(bar$ry), xlab="FSC", ylab="SSC")
bar = sapply(1:length(data6$gate), function(i){
  g = data6$gate[[i]]
  col = data6$anno$col[i]
  lines(g[[1]]$x, g[[1]]$y, lwd=3, col=adjustcolor(col, alpha.f=0.3))  
})
@

\subsection{ Cutoff value to define GFP+ / GFP- cells }

We pool all cells from the negative control (empty vector), and we consider the 99.5 percentile of the FL1 values of these cells as the cutoff for GFP.
<<>>=
ctrl = which(data6$anno$construct == "Neg")
negcells = NULL
for (i in ctrl){
  x = data6$gdat[[i]]$FL1.H
  negcells = c(negcells,x)
}

Nnegcells = length(negcells)
q = quantile(negcells, probs = seq(0, 1, 0.001))
cutoff = q[996]
@
So, based on \Sexpr{Nnegcells} cells carrying the empty plasmid, we choose a cutoff FL1 value of \Sexpr{cutoff} to distinguish GFP+ cells.

\subsection { visualize a few constructs }


<<>>=
show.one <- function(dt, construct, condition, intensity, colors = c("white", "green", "darkblue"), cutoff = NA, ...){
  x = dt$anno
  idx = which(x$construct == construct & x$condition == condition & x$illumination.intensity.percent == intensity )
  i = idx[1]
  hist(log(dt$gdat[[i]]$FL1.H), xlab = "log(FL1)", main = paste("sample ",i), ...) 
  if (!is.na(cutoff))
     abline(v=log(cutoff), col = 2, lty = 2, lwd = 1.5)
}
@


<<fig = TRUE>>=
show.one(data6, construct = "Neg", condition = "light", intensity = 10, cutoff = cutoff, nclass = 100);
@

<<fig = TRUE>>=
show.one(data6, construct = "WT", condition = "light", intensity = 10, cutoff = cutoff, nclass = 100);
@

<<fig = TRUE>>=
show.one(data6, construct = "CreAA20", condition = "light", intensity = 10, cutoff = cutoff, nclass = 100);
@

<<fig = TRUE>>=
show.one(data6, construct = "Cre32", condition = "light", intensity = 10, cutoff = cutoff, nclass = 100);
@


\subsection{ Compute efficiency (fraction of ON cells) in all samples}
<<>>=
# x: a dataframe of gated cells data, such as data0$gdat[[1]]
efficiency <- function(x, c){
  npos = sum(x$FL1.H > c)
  eff = npos / length(x$FL1.H)
  return(eff)
}

eff = lapply(X = data6$gdat, FUN = efficiency, c = cutoff)
data6$anno$efficiency = unlist(eff)
@

\subsection{ Export values }

Export results in a table:

<<>>=
res.filename = paste("./outputs/", date6, "_efficiencies_6.txt", sep = "")
res6 = sort.data.frame(~construct, data6$anno)
write.table(res6, file = res.filename, quote = FALSE, sep = "\t");
@

<<>>=

sem = function(x) return(sd(x)/sqrt(length(x)))

barplot.intensities <- function(x, cons = "WT", conditions = c("dark", "light"), intensities = NULL, ylim = NULL){
   sx = subset(x, construct == cons & condition %in% conditions)
   if(!is.null(intensities))
      sx = subset(sx, illumination.intensity.percent %in% intensities)
   sx$condition = as.factor(sx$condition)
   sx$intensity = as.factor(sx$illumination.intensity.percent)
   sx$meanEff = ave(sx$efficiency, sx$condition, sx$intensity, FUN = mean)
   sx$sem  = ave(sx$efficiency, sx$condition, sx$intensity, FUN = sem)
   
   j = which(names(sx) %in% c("construct", "condition", "intensity", "meanEff", "sem"))
   y = unique(sx[,j])
   pdwidth = 0.7

   p <- ggplot(y, aes(x=intensity, y=meanEff, fill=condition))            +
         theme(panel.grid.major.x = element_blank(),panel.grid.minor.x = element_blank()) + 
         #scale_x_discrete(limits = intensity)                             +
         geom_bar(width = 0.5, position= position_dodge(width=pdwidth), stat = "identity", colour = "black") +
         scale_fill_manual(values = c("darkgrey", "cyan"))               +
         geom_errorbar(aes(ymin=meanEff-sem,ymax=meanEff+sem), width = 0.2, position = position_dodge(pdwidth))
   
    if (!is.null(ylim))
      p = p +  scale_y_continuous(limits = ylim)

   return(p)
}
@

<<Fig3-4, fig=TRUE>>=
print(barplot.intensities(res6, cons = "CreAA20", conditions = c("dark", "light"), ylim = c(0,0.7)))
@

<<fig=TRUE>>=
print(barplot.intensities(res6, cons = "Cre32", conditions = c("dark", "light")))
@
<<fig=TRUE>>=
print(barplot.intensities(res6, cons = "WT", conditions = c("dark", "light")))
@

<<fig=TRUE>>=
print(barplot.intensities(res6, cons = "Neg", conditions = c("dark", "light"), ylim = c(0,0.7)))
@


We test if CreAA20 in dark gives significantly different fON cells as compared to the negative control (empty plasmid)

<<>>=
df = subset(res6, construct %in% c("Neg", "CreAA20", "Cre32") & condition == "dark" & illumination.intensity.percent == 0.156)

x = df$efficiency[ df$construct == "Neg" ]
y = df$efficiency[ df$construct == "CreAA20" ]

print(var.test(x,y))
print(t.test(x,y))


@

\subsection { load data 7 of low illumination intensities }

<<>>=
datadate7 = c("2018-10-04/")
datadir7  = "../../data/"
data_filename7 = "./cache/data7.rda"
date7 = gsub("/", "", datadate7)

datapath7 = paste(datadir7, datadate7, "dat/", sep = "")
fs = read.flowSet(path = datapath7)
annofile7 = paste(datadir7, datadate7, "anno.txt", sep = "")
anno.not.ordered = read.table(annofile7, header = TRUE, sep = "\t", stringsAsFactors = FALSE)
anno.not.ordered$file = paste(anno.not.ordered$file , ".fcs", sep = "")

pd = pData(phenoData(fs))
pd2a = match(pd$name, anno.not.ordered$file)
anno7 = cbind(pd, anno.not.ordered[pd2a,])
@

\subsection { Clean data }

<<>>=
n = 2000
@

Helene Duplus and David Cluet saw that, when acquiring data from plates on the MacsQuant, the first events have weird FSC/SSC values. They are likely due to small bubles. We remove the first \Sexpr{n} events from the data.

<<>>=
remove.first.events <- function(x, n){
  # x: a flowFrame
  # n: number of first events to remove from the flowFrame
  # value: a flowFrame corresponding to x without events 1:n
  dat = exprs(x)
  sdat = dat[-(1:n), ]
  ret = x
  exprs(ret) <- sdat
  return(ret)
}

dat7 = fsApply(fs, FUN = remove.first.events, n = n)
@

<<fig=TRUE>>=
par(mfcol = c(1,2))
i=1
title = paste("sample", i)
flowPlot(fs[[i]], plotParameters = c("FSC-H", "SSC-H"), logx = FALSE, logy = FALSE, main = paste(title, "All events"))
flowPlot(dat7[[i]], plotParameters = c("FSC-H", "SSC-H"), logx = FALSE, logy = FALSE, main = paste(title, "without first", n, "events"))
par(mfcol = c(1,1))
@


<<>>=
rm(fs)
#remove samples with no more events
count.events = function(x){
    #x: a flowFrame
    return( dim(exprs(x)) [1] )
}
n.events = fsApply(dat7, FUN = count.events)

i.empty = which(n.events < 1)
if(length(i.empty)>0){
   print("The following samples are being discarded because they do not contain enough events:")
   for (i in i.empty)
     print(anno$name[i])
  dat7  = dat7 [-i.empty]
  anno7 = anno7[ -i.empty,]
}
@


<<>>=
#reformat data for compatibility with HTS functions

#initialize
data7 = list()

#add data
flowframe.2.dataframe <- function(x){
  return( as.data.frame(exprs(x)) )
}
l = fsApply(dat7, FUN = flowframe.2.dataframe)

#convert names of channels, keep only FSC.H, SSC.H and FL1.H (green), in this order.
fsc.channel = "FSC-H"
j.fsc       = match(fsc.channel, colnames( l[[1]] ))
ssc.channel = "SSC-H"
j.ssc       = match(ssc.channel, colnames( l[[1]] ))
fl1.channel = "B1-H"
j.fl1       = match(fl1.channel, colnames( l[[1]] ))

subset.channels <- function(x, channels.idx, channels.names){
   out = x[, channels.idx]
   names(out) <- channels.names
   return(out)
}

data7$alldat = lapply(l, FUN = subset.channels, channels.idx = c(j.fsc, j.ssc, j.fl1), channels.names = c("FSC.H", "SSC.H", "FL1.H"))

#add annotations
data7$anno = anno7
@


\subsection { Gating }

<<eval=TRUE, echo=FALSE, results=hide>>=
frac_cells=0.4
graphics=FALSE
pre_gating_rm_rate=0.05
verbose=TRUE
hard_lim=c(0,1000,0,1000) #for macsquant data
if (!file.exists(data_filename7)){
  data7 = gate_facs_yeast_HTS_data(data7, frac_cells=frac_cells, graphics=graphics, pre_gating_rm_rate=pre_gating_rm_rate, hard_lim=hard_lim)
  save(data7, file=data_filename7)
}
load(data_filename7);
@

Quality control after gating:
<<eval=TRUE, echo=FALSE, results=hide, fig=TRUE, width=32, height=18>>=
layout(matrix(1:4,4))
for(key in c("median_gfl1", "median_gfsc", "median_gssc", "nb_gcells")) {
  plot(1:length(data7$anno[[key]]), data7$anno[[key]], main="",  xaxt='n', xlab="", ylab=key, cex=2, pch=16)
  axis(side = 1, at = 1:length(data7$anno[[key]]), labels = paste(data7$anno$plate,data7$anno$well), tck = -0.01, las=2)
}
@

Filtering after gating:
<<eval=TRUE, echo=TRUE, results=hide,>>=
idx = data7$anno$nb_gcells > 2000
data7$anno = data7$anno[idx,]
data7$alldat = data7$alldat[idx]
data7$gdat = data7$gdat[idx]
data7$gate = data7$gate[idx]
#Nothing to filter
@

Quality control after gating and filtering

<<eval=TRUE, echo=FALSE, results=hide, fig=TRUE, width=32, height=18>>=
layout(matrix(1:4,4))
for(key in c("median_gfl1", "median_gfsc", "median_gssc", "nb_gcells")) {
  plot(1:length(data7$anno[[key]]), data7$anno[[key]], main="",  xaxt='n', xlab="", ylab=key, cex=2, pch=16)
  axis(side = 1, at = 1:length(data7$anno[[key]]), labels = paste(data7$anno$plate,data7$anno$well), tck = -0.01, las=2)
}
@


We see that a few samples have unexpectedly high median FSC values, reflecting abnormally high cell size. We need to identify them and probably discard these samples.

<<fig=TRUE>>=
x = data7$anno;
plot(x$median_gfsc)
maxgfsc = 100
abline(h=maxgfsc, lty = 2)
@


<<>>=
i.badfsc = which(data7$anno$median_gfsc > maxgfsc)
print(x[i.badfsc,c(3,4,5,8,9,11)])
@

We see that these large FSC samples correspond to WT construct, mostly replicate D and also 2 from replicate B.
We simply discard them, since we have enough replicates.

<<>>=
data7$alldat = data7$alldat[ -i.badfsc ]
data7$gdat   = data7$gdat[   -i.badfsc ]
data7$gate   = data7$gate[   -i.badfsc ]
data7$anno   = data7$anno[   -i.badfsc,]
@

We plot the gates:
<<eval=TRUE, echo=FALSE, results=hide, fig=TRUE, width=10, height=6>>=
# FACS data
data7$anno$key = paste(data7$anno$condition, data7$anno$construct, data7$anno$replicate, data7$anno$plate, sep="_")
data7$anno$col = 2 #sapply(data$anno$bckg, function(bg) {cols[[bg]]})
data7$anno$pch = 16 #sapply(data$anno$bckg, function(bg) {pchs[[bg]]})
bar = lapply(data7$gate, function(g){
  list(rx = range(g[[1]]$x), ry = range(g[[1]]$y))
})
bar = do.call(rbind, bar)
bar = data.frame((lapply(data.frame(bar, stringsAsFactors=FALSE), unlist)), stringsAsFactors=FALSE)
layout(matrix(1:1,1), respect=TRUE)
plot(0,0,col=0, xlim=range(bar$rx), ylim=range(bar$ry), xlab="FSC", ylab="SSC")
bar = sapply(1:length(data7$gate), function(i){
  g = data7$gate[[i]]
  col = data7$anno$col[i]
  lines(g[[1]]$x, g[[1]]$y, lwd=3, col=adjustcolor(col, alpha.f=0.3))  
})
@

\subsection{ Cutoff value to define GFP+ / GFP- cells }

We pool all cells from the negative control (empty vector), and we consider the 99.5 percentile of the FL1 values of these cells as the cutoff for GFP.
<<>>=
ctrl = which(data7$anno$construct == "Neg")
negcells = NULL
for (i in ctrl){
  x = data7$gdat[[i]]$FL1.H
  negcells = c(negcells,x)
}

Nnegcells = length(negcells)
q = quantile(negcells, probs = seq(0, 1, 0.001))
cutoff = q[996]
@
So, based on \Sexpr{Nnegcells} cells carrying the empty plasmid, we choose a cutoff FL1 value of \Sexpr{cutoff} to distinguish GFP+ cells.

\subsection { visualize a few constructs }


<<>>=
show.one <- function(dt, construct, condition, intensity, colors = c("white", "green", "darkblue"), cutoff = NA, ...){
  x = dt$anno
  idx = which(x$construct == construct & x$condition == condition & x$illumination.intensity.percent == intensity )
  i = idx[1]
  hist(log(dt$gdat[[i]]$FL1.H), xlab = "log(FL1)", main = paste("sample ",i), ...) 
  if (!is.na(cutoff))
     abline(v=log(cutoff), col = 2, lty = 2, lwd = 1.5)
}
@


<<fig = TRUE>>=
show.one(data7, construct = "Neg", condition = "light", intensity = 100, cutoff = cutoff, nclass = 100);
@

<<fig = TRUE>>=
show.one(data7, construct = "WT", condition = "light", intensity = 100, cutoff = cutoff, nclass = 100);
@

<<fig = TRUE>>=
show.one(data7, construct = "CreAA20", condition = "light", intensity = 100, cutoff = cutoff, nclass = 100);
@

<<fig = TRUE>>=
show.one(data7, construct = "Cre32", condition = "light", intensity = 100, cutoff = cutoff, nclass = 100);
@


\subsection{ Compute efficiency (fraction of ON cells) in all samples}
<<>>=
# x: a dataframe of gated cells data, such as data0$gdat[[1]]
efficiency <- function(x, c){
  npos = sum(x$FL1.H > c)
  eff = npos / length(x$FL1.H)
  return(eff)
}

eff = lapply(X = data7$gdat, FUN = efficiency, c = cutoff)
data7$anno$efficiency = unlist(eff)
@

\subsection{ Export values }

Export results in a table:

<<>>=
res.filename = paste("./outputs/", date7, "_efficiencies_7.txt", sep = "")
res7 = sort.data.frame(~construct, data7$anno)
write.table(res7, file = res.filename, quote = FALSE, sep = "\t");
@

<<>>=

sem = function(x) return(sd(x)/sqrt(length(x)))

barplot.intensities <- function(x, cons = "WT", conditions = c("dark", "light"), intensities = NULL){
   sx = subset(x, construct == cons & condition %in% conditions)
   if(!is.null(intensities))
      sx = subset(sx, illumination.intensity.percent %in% intensities)
   sx$condition = as.factor(sx$condition)
   sx$intensity = as.factor(sx$illumination.intensity.percent)
   sx$meanEff = ave(sx$efficiency, sx$condition, sx$intensity, FUN = mean)
   sx$sem  = ave(sx$efficiency, sx$condition, sx$intensity, FUN = sem)
   
   j = which(names(sx) %in% c("construct", "condition", "intensity", "meanEff", "sem"))
   y = unique(sx[,j])
   pdwidth = 0.7

   p <- ggplot(y, aes(x=intensity, y=meanEff, fill=condition))            +
         theme(panel.grid.major.x = element_blank(),panel.grid.minor.x = element_blank()) + 
         #scale_x_discrete(limits = intensity)                             +
         geom_bar(width = 0.5, position= position_dodge(width=pdwidth), stat = "identity", colour = "black") +
         scale_fill_manual(values = c("darkgrey", "cyan"))               +
         geom_errorbar(aes(ymin=meanEff-sem,ymax=meanEff+sem), width = 0.2, position = position_dodge(pdwidth))
   return(p)
}
@

<<fig=TRUE>>=
print(barplot.intensities(res7, cons = "CreAA20", conditions = c("dark", "light")))
@

<<fig=TRUE>>=
print(barplot.intensities(res7, cons = "Cre32", conditions = c("dark", "light")))
@
<<fig=TRUE>>=
print(barplot.intensities(res7, cons = "WT", conditions = c("dark", "light")))
@

<<fig=TRUE>>=
print(barplot.intensities(res7, cons = "Neg", conditions = c("dark", "light")))
@
\subsection { load data 8 of various illumination durations }

<<>>=
datadate8 = c("2018-10-15/")
datadir8  = "../../data/"
data_filename8 = "./cache/data8.rda"
date8 = gsub("/", "", datadate8)

datapath8 = paste(datadir8, datadate8, "dat/", sep = "")
fs = read.flowSet(path = datapath8)
annofile8 = paste(datadir8, datadate8, "anno.txt", sep = "")
anno.not.ordered = read.table(annofile8, header = TRUE, sep = "\t", stringsAsFactors = FALSE)
anno.not.ordered$file = paste(anno.not.ordered$file , ".fcs", sep = "")

pd = pData(phenoData(fs))
pd2a = match(pd$name, anno.not.ordered$file)
anno8 = cbind(pd, anno.not.ordered[pd2a,])
@

\subsection { Clean data }

<<>>=
n = 2000
@

Helene Duplus and David Cluet saw that, sometimes, when acquiring data from plates on the MacsQuant, the first events have weird FSC/SSC values. They are likely due to small bubles. We remove the first \Sexpr{n} events from the data.

<<>>=
remove.first.events <- function(x, n){
  # x: a flowFrame
  # n: number of first events to remove from the flowFrame
  # value: a flowFrame corresponding to x without events 1:n
  dat = exprs(x)
  sdat = dat[-(1:n), ]
  ret = x
  exprs(ret) <- sdat
  return(ret)
}

dat8 = fsApply(fs, FUN = remove.first.events, n = n)
@

<<fig=TRUE>>=
par(mfcol = c(1,2))
i=1
title = paste("sample", i)
flowPlot(fs[[i]], plotParameters = c("FSC-H", "SSC-H"), logx = FALSE, logy = FALSE, main = paste(title, "All events"))
flowPlot(dat8[[i]], plotParameters = c("FSC-H", "SSC-H"), logx = FALSE, logy = FALSE, main = paste(title, "without first", n, "events"))
par(mfcol = c(1,1))
@


<<>>=
rm(fs)
#remove samples with no more events
count.events = function(x){
    #x: a flowFrame
    return( dim(exprs(x)) [1] )
}
n.events = fsApply(dat8, FUN = count.events)

i.empty = which(n.events < 1)
if(length(i.empty)>0){
   print("The following samples are being discarded because they do not contain enough events:")
   for (i in i.empty)
     print(anno$name[i])
  dat8  = dat8 [-i.empty]
  anno8 = anno8[ -i.empty,]
}
@


<<>>=
#reformat data for compatibility with HTS functions

#initialize
data8 = list()

#add data
flowframe.2.dataframe <- function(x){
  return( as.data.frame(exprs(x)) )
}
l = fsApply(dat8, FUN = flowframe.2.dataframe)

#convert names of channels, keep only FSC.H, SSC.H and FL1.H (green), in this order.
fsc.channel = "FSC-H"
j.fsc       = match(fsc.channel, colnames( l[[1]] ))
ssc.channel = "SSC-H"
j.ssc       = match(ssc.channel, colnames( l[[1]] ))
fl1.channel = "B1-H"
j.fl1       = match(fl1.channel, colnames( l[[1]] ))

subset.channels <- function(x, channels.idx, channels.names){
   out = x[, channels.idx]
   names(out) <- channels.names
   return(out)
}

data8$alldat = lapply(l, FUN = subset.channels, channels.idx = c(j.fsc, j.ssc, j.fl1), channels.names = c("FSC.H", "SSC.H", "FL1.H"))

#add annotations
data8$anno = anno8
@


\subsection { Gating }

<<eval=TRUE, echo=FALSE, results=hide>>=
frac_cells=0.4
graphics=FALSE
pre_gating_rm_rate=0.05
verbose=TRUE
hard_lim=c(0,1000,0,1000) #for macsquant data
if (!file.exists(data_filename8)){
  data8 = gate_facs_yeast_HTS_data(data8, frac_cells=frac_cells, graphics=graphics, pre_gating_rm_rate=pre_gating_rm_rate, hard_lim=hard_lim)
  save(data8, file=data_filename8)
}
load(data_filename8);
@

Quality control after gating:
<<eval=TRUE, echo=FALSE, results=hide, fig=TRUE, width=32, height=18>>=
layout(matrix(1:4,4))
for(key in c("median_gfl1", "median_gfsc", "median_gssc", "nb_gcells")) {
  plot(1:length(data8$anno[[key]]), data8$anno[[key]], main="",  xaxt='n', xlab="", ylab=key, cex=2, pch=16)
  axis(side = 1, at = 1:length(data8$anno[[key]]), labels = paste(data8$anno$plate,data8$anno$well), tck = -0.01, las=2)
}
@

Filtering after gating:
<<eval=TRUE, echo=TRUE, results=hide,>>=
idx = data8$anno$nb_gcells > 2000
data8$anno = data8$anno[idx,]
data8$alldat = data8$alldat[idx]
data8$gdat = data8$gdat[idx]
data8$gate = data8$gate[idx]
#Nothing to filter
@

Quality control after gating and filtering

<<eval=TRUE, echo=FALSE, results=hide, fig=TRUE, width=32, height=18>>=
layout(matrix(1:4,4))
for(key in c("median_gfl1", "median_gfsc", "median_gssc", "nb_gcells")) {
  plot(1:length(data8$anno[[key]]), data8$anno[[key]], main="",  xaxt='n', xlab="", ylab=key, cex=2, pch=16)
  axis(side = 1, at = 1:length(data8$anno[[key]]), labels = paste(data8$anno$plate,data8$anno$well), tck = -0.01, las=2)
}
@

We see that slight decrease of GFP intensities in the last samples, no obvious patterns in FSC and SSC.

We plot the gates:
<<eval=TRUE, echo=FALSE, results=hide, fig=TRUE, width=10, height=6>>=
# FACS data
data8$anno$key = paste(data8$anno$condition, data8$anno$construct, data8$anno$replicate, data8$anno$plate, sep="_")
data8$anno$col = 2 #sapply(data$anno$bckg, function(bg) {cols[[bg]]})
data8$anno$pch = 16 #sapply(data$anno$bckg, function(bg) {pchs[[bg]]})
bar = lapply(data8$gate, function(g){
  list(rx = range(g[[1]]$x), ry = range(g[[1]]$y))
})
bar = do.call(rbind, bar)
bar = data.frame((lapply(data.frame(bar, stringsAsFactors=FALSE), unlist)), stringsAsFactors=FALSE)
layout(matrix(1:1,1), respect=TRUE)
plot(0,0,col=0, xlim=range(bar$rx), ylim=range(bar$ry), xlab="FSC", ylab="SSC")
bar = sapply(1:length(data8$gate), function(i){
  g = data8$gate[[i]]
  col = data8$anno$col[i]
  lines(g[[1]]$x, g[[1]]$y, lwd=3, col=adjustcolor(col, alpha.f=0.3))  
})
@

\subsection{ Cutoff value to define GFP+ / GFP- cells }

We pool all cells from the negative control (empty vector), and we consider the 99.5 percentile of the FL1 values of these cells as the cutoff for GFP.
<<>>=
ctrl = which(data8$anno$construct == "Neg")
negcells = NULL
for (i in ctrl){
  x = data8$gdat[[i]]$FL1.H
  negcells = c(negcells,x)
}

Nnegcells = length(negcells)
q = quantile(negcells, probs = seq(0, 1, 0.001))
cutoff = q[996]
@
So, based on \Sexpr{Nnegcells} cells carrying the empty plasmid, we choose a cutoff FL1 value of \Sexpr{cutoff} to distinguish GFP+ cells.

\subsection { visualize a few constructs }


<<>>=
show.one <- function(dt, construct, condition, intensity, duration, colors = c("white", "green", "darkblue"), cutoff = NA, ...){
  x = dt$anno
  idx = which(x$construct == construct & x$condition == condition & x$illumination.intensity.percent == intensity & x$illumination.duration.min == duration)
  i = idx[1]
  hist(log(dt$gdat[[i]]$FL1.H), xlab = "log(FL1)", main = paste("sample ",i), ...) 
  if (!is.na(cutoff))
     abline(v=log(cutoff), col = 2, lty = 2, lwd = 1.5)
}
@


<<fig = TRUE>>=
show.one(data8, construct = "Neg", condition = "light", intensity = 100, duration = 180, cutoff = cutoff, nclass = 100);
@

<<fig = TRUE>>=
show.one(data8, construct = "WT", condition = "light", intensity = 100, duration = 180, cutoff = cutoff, nclass = 100);
@

<<fig = TRUE>>=
show.one(data8, construct = "CreAA20", condition = "light", intensity = 100, duration = 180, cutoff = cutoff, nclass = 100);
@

<<fig = TRUE>>=
show.one(data8, construct = "Cre32", condition = "light", intensity = 100, duration = 180, cutoff = cutoff, nclass = 100);
@

\subsection{ Compute efficiency (fraction of ON cells) in all samples}
<<>>=
# x: a dataframe of gated cells data, such as data0$gdat[[1]]
efficiency <- function(x, c){
  npos = sum(x$FL1.H > c)
  eff = npos / length(x$FL1.H)
  return(eff)
}

eff = lapply(X = data8$gdat, FUN = efficiency, c = cutoff)
data8$anno$efficiency = unlist(eff)
@

\subsection{ Export values }

Export results in a table:

<<>>=
res.filename = paste("./outputs/", date8, "_efficiencies_8.txt", sep = "")
res8 = sort.data.frame(~construct, data8$anno)
write.table(res8, file = res.filename, quote = FALSE, sep = "\t");
@

<<>>=

sem = function(x) return(sd(x)/sqrt(length(x)))

barplot.durations <- function(x, cons = "WT", conditions = c("dark", "light"), durations = NULL, ylim = NULL){
   sx = subset(x, construct == cons & condition %in% conditions)
   if(!is.null(durations))
      sx = subset(sx, illumination.duration.min %in% durations)
   sx$condition = as.factor(sx$condition)
   sx$duration  = as.factor(sx$illumination.duration.min)
   sx$meanEff   = ave(sx$efficiency, sx$condition, sx$duration, FUN = mean)
   sx$sem       = ave(sx$efficiency, sx$condition, sx$duration, FUN = sem)
   
   j = which(names(sx) %in% c("construct", "condition", "duration", "meanEff", "sem"))
   y = unique(sx[,j])
   pdwidth = 0.7

   p <- ggplot(y, aes(x=duration, y=meanEff, fill=condition))            +
         theme(panel.grid.major.x = element_blank(),panel.grid.minor.x = element_blank()) + 
         #scale_x_discrete(limits = intensity)                             +
         geom_bar(width = 0.5, position= position_dodge(width=pdwidth), stat = "identity", colour = "black") +
         scale_fill_manual(values = c("darkgrey", "cyan"))               +
         geom_errorbar(aes(ymin=meanEff-sem,ymax=meanEff+sem), width = 0.2, position = position_dodge(pdwidth))
   
   if (!is.null(ylim))
      p = p +  scale_y_continuous(limits = ylim)
   return(p)
}
@

<<Fig3-5, fig=TRUE>>=
print(barplot.durations(res8, cons = "CreAA20", conditions = c("dark", "light"), ylim = c(0,0.7)))
@

<<fig=TRUE>>=
print(barplot.durations(res8, cons = "Cre32", conditions = c("dark", "light")))
@
<<fig=TRUE>>=
print(barplot.durations(res8, cons = "WT", conditions = c("dark", "light")))
@

<<fig=TRUE>>=
print(barplot.durations(res8, cons = "Neg", conditions = c("dark", "light")))
@

We add one more figure to show the background activity in the dark, compared to empty plasmid (Neg samples):

<<Fig3-6, fig=TRUE>>=
df = subset(res8, construct %in% c("Neg", "CreAA20", "Cre32") & condition == "dark")

barplot.background <- function(x, ylim = NULL){
   sx = x
   sx$construct = as.factor(sx$construct)
   sx$meanEff   = ave(sx$efficiency, sx$construct, FUN = mean)
   sx$sem       = ave(sx$efficiency, sx$construct, FUN = sem)
   
   j = which(names(sx) %in% c("construct", "meanEff", "sem"))
   y = unique(sx[,j])
   pdwidth = 0.7

   p <- ggplot(y, aes(x=construct, y=meanEff))            +
         theme(panel.grid.major.x = element_blank(),panel.grid.minor.x = element_blank()) + 
         #scale_x_discrete(limits = intensity)                             +
         geom_bar(width = 0.5, position= position_dodge(width=pdwidth), stat = "identity", colour = "black") +
         scale_fill_manual(values = c("darkgrey"))               +
         geom_errorbar(aes(ymin=meanEff-sem,ymax=meanEff+sem), width = 0.2, position = position_dodge(pdwidth))
 
   if (!is.null(ylim))
      p = p +  scale_y_continuous(limits = ylim)

   return(p)
}

print(barplot.background(df, ylim = c(0,0.7)))
@

We test if the CreAA20 background is significantly different from the Neg background:

<<>>=
x = df$efficiency[ df$construct == "Neg" ]
y = df$efficiency[ df$construct == "CreAA20" ]

print(var.test(x,y))
print(t.test(x,y))
@


We test if 2min or 5min illuminations are significantly higher than 0min.
<<>>=
df = subset(res8, construct %in% c("CreAA20"))
X  = df$efficiency[ df$illumination.duration.min == 0 ]
Y2 = df$efficiency[ df$illumination.duration.min == 2 ]
Y5 = df$efficiency[ df$illumination.duration.min == 5 ]

print(t.test(X, Y2))
print(var.test(X,Y2))

print(t.test(X, Y5))
print(var.test(X,Y5))
@

<<>>=
date();
@

\end{document}
