# Supplementary material for: A single-chain and fast-responding light-inducible Cre recombinase as a novel optogenetic switch
Source: eLife. 2021 Feb 23;10:e61268. doi: 10.7554/eLife.61268 (PMC7997657; doi:10.7554/eLife.61268)
Supplement: Source code 1. [file elife-61268-code1.zip › analysis_code_v1_0_0/src/proc_conditions_spot.Rnw]

%%%% 
\documentclass[english]{article}
\usepackage[T1]{fontenc}
\usepackage[latin9]{inputenc}
\usepackage{textcomp}
\usepackage{pdfpages}
\usepackage{graphicx}
\usepackage{verbatim}


\makeatletter
%%%%%%%%%%%%%%%%%%%%%%%%%%%%%% Textclass specific LaTeX commands.
\usepackage{Sweave}
\newcommand{\Rcode}[1]{{\texttt{#1}}}
\newcommand{\Robject}[1]{{\texttt{#1}}}
\newcommand{\Rcommand}[1]{{\texttt{#1}}}
\newcommand{\Rfunction}[1]{{\texttt{#1}}}
\newcommand{\Rfunarg}[1]{{\textit{#1}}}
\newcommand{\Rpackage}[1]{{\textit{#1}}}
\newcommand{\Rmethod}[1]{{\textit{#1}}}
\newcommand{\Rclass}[1]{{\textit{#1}}}

\makeatother

\usepackage{babel}
\begin{document}

\title{ GFP and mCherry excisions, analysed on MacsQuant cytometer }


\author{Helene Duplus-Bottin, Gael Yvert}

\maketitle
\tableofcontents{}

\newpage{}


\section{Settings and sourcing useful functions}

Initialize and inform on when and where we are :

<<dir-and-date, echo = FALSE>>=
### clean session
rm(list=ls())

### When and where we are #####
date();
setwd(".")
getwd();

### create subdirectories #####
for (subdir in c("outputs/", "tmp/", "plots/gates/", "plots/thresholds/", "plots/samples/")){ 
  if (! (subdir %in% dir()) ) system(paste("mkdir -p ", subdir, sep = " "));
};

### load libraries ###
library(flowCore)
library(flowViz)
library(ggplot2)

### source utilities ###
source("../../src/gate_facs_HTS_data.R");
source("../../src/sort.data.frame.r");

### Report on the status of this session ####
print(sessionInfo())

### Read configurtation file ####
configfile = "proc_conditions_spot.conf"
config = read.table(configfile, sep = "\t", header =TRUE)
print("Configuration parameters:")
print(config)

### Print git log to see the commit ID of current code ###
cmd = "git log --oneline --graph --decorate -1 > commitID.txt"
system(cmd) 
@

Here is the last commit of the git repository for this project:
 
\verbatiminput{commitID.txt}
   

\section{Read raw cytometry data and process it to compute efficiencies}

A useful function
<<>>=
count.redgreen <- function(x, j.red, j.green, thres.red, thres.green){
  green = (x[,j.green] > thres.green)
  red   = (x[,j.red]   > thres.red)
  
  n.white      = sum( !green & !red )
  n.green.only = sum( green  & !red )
  n.red.only   = sum( !green & red )
  n.red.and.green = sum(green & red)

  return(c(n.white, n.green.only, n.red.only, n.red.and.green))
}
@

<<>>=

datadir  = "../../data/"
data = list()
for (e in 1:dim(config)[1]){
   # init
   data[[e]] = list()
   
   # read data and annotations
   date = config$DATADATE[e]
   datadate = paste(date, "/", sep = "")
   datapath = paste(datadir, datadate, "dat/", sep = "")
   fs = read.flowSet(path = datapath)
   annofile = paste(datadir, datadate, "anno.txt", sep = "")
   anno.not.ordered = read.table(annofile, header = TRUE, sep = "\t", stringsAsFactors = FALSE)
   pd = pData(phenoData(fs))
   pd2a = match(pd$name, paste(anno.not.ordered$file, ".fcs", sep = ""))
   anno = cbind(pd, anno.not.ordered[pd2a,])
   anno$date = rep(date, times = dim(anno)[1])
 
   # reformat
   data[[e]]$alldat = fsApply(fs, FUN = exprs, simplify = FALSE)
   data[[e]]$anno   = anno

   # apply filters prior to gating, if any
   filterfile = as.character(config$PREGATING_FILTER[e])
   if (!is.na(filterfile)){
     filt = read.table(filterfile, header = TRUE, sep = "\t")
     filter <- function(x, filt){
         nch = dim(filt)[1]
         cond = matrix(TRUE, nrow = dim(x)[1], ncol = nch)
         colnames(cond) = as.character(1:nch)
         for (i in 1:nch){
             ch = as.character(filt$CHANNEL[i])
             colnames(cond)[i] = ch
             cond[,i] = x[,ch] > filt$MIN[i] & x[,ch] < filt$MAX[i]
         }
         keep = rowSums(cond) == dim(cond)[2]
         return( x[keep,] )
     }
     fdata = lapply(data[[e]]$alldat, FUN = filter, filt = filt)
     data[[e]]$alldat <- fdata
   }

   # gate on FSC,SSC
   data[[e]] = gate_facs_HTS_data(data[[e]], frac_cells=0.4, graphics=FALSE, pre_gating_rm_rate=0.05, verbose=TRUE, hard_lim=NULL)

   # store median FSC, SSC values of gated cells
   # (for downstream quality-control)
   data[[e]]$anno$median_gfsc = sapply( data[[e]]$gdat, FUN = function(x) return(median(x[,"FSC-H"])) ) 
   data[[e]]$anno$median_gssc = sapply( data[[e]]$gdat, FUN = function(x) return(median(x[,"SSC-H"])) ) 

   # set green and red thresholds 
   # based on percentiles of negative and positive controls
   #    - see what method is chosen in config
   method=config$THRESHOLD_METHOD[e]
   if( ! method %in% c("NegOnly", "NegAndPos")) stop("parameter THRESHOLD_METHOD has invalid value")
   #    - identify channels
   red.channel = "Y2-H"
   j.red       = match(red.channel, colnames(data[[e]]$gdat[[1]]))
   green.channel = "B1-H"
   j.green       = match(green.channel, colnames(data[[e]]$gdat[[1]]))
   data[[e]]$channels = list(green = j.green, red = j.red)
   #    - identify samples with no fluorescence
   i.neg = which(data[[e]]$anno$construct == "Neg" )
   #    - pool negative cells
   red.neg   = NULL
   green.neg = NULL
   for (i in i.neg){
     red.neg   = c(red.neg,   data[[e]]$gdat[[i]][,j.red])
     green.neg = c(green.neg, data[[e]]$gdat[[i]][,j.green])
   }
   q.neg.red   = quantile(red.neg,   probs = seq(0,1,0.001))
   q.neg.green = quantile(green.neg, probs = seq(0,1,0.001))
   #    - if needed, analyse positive controls
   red.pos   = NULL
   green.pos = NULL
   if (method == "NegAndPos"){
         # - identify samples with ~100% fluorescence
         i.pos = which(data[[e]]$anno$construct == "Cre" )
         # - pool positive cells
         for (i in i.pos){
           red.pos   = c(red.pos,   data[[e]]$gdat[[i]][,j.red])
           green.pos = c(green.pos, data[[e]]$gdat[[i]][,j.green])
         }
         q.pos.red   = quantile(red.pos,   probs = seq(0,1,0.001))
         q.pos.green = quantile(green.pos, probs = seq(0,1,0.001))
   } else {
         q.pos.red   = NA
         q.pos.green = NA
   }
   data[[e]]$controls   = list(green.neg = green.neg, green.pos = green.pos, red.neg = red.neg, red.pos = red.pos)

   #   - compute thresholds
   p.neg = config$PERCENTILE_NEG[e]*10 + 1
   p.pos = config$PERCENTILE_POS[e]*10 + 1
   if (method == "NegOnly") {
       thres.red   = q.neg.red[p.neg]
       thres.green = q.neg.green[p.neg]
   } else if (method == "NegAndPos") {
       thres.red   = mean(c(q.neg.red[p.neg],   q.pos.red[p.pos]),  na.rm = TRUE)
       thres.green = mean(c(q.neg.green[p.neg], q.pos.green[p.pos]),na.rm = TRUE)
   }
   data[[e]]$thresholds = list(red = thres.red, green = thres.green)

   # count red and green cells
   counts = t( sapply(data[[e]]$gdat, FUN = count.redgreen, j.red = j.red, j.green = j.green, thres.red = thres.red, thres.green = thres.green) )
   counts = as.data.frame(counts)
   names(counts)   = c("n.white", "n.greenonly", "n.redonly", "n.redandgreen")
   counts$n.total  = counts$n.white + counts$n.greenonly + counts$n.redonly + counts$n.redandgreen
   counts$f.GREEN  =  (counts$n.greenonly + counts$n.redandgreen)/counts$n.total
   counts$f.RED    =  (counts$n.redonly   + counts$n.redandgreen)/counts$n.total
   counts$f.ON     = 1 - counts$n.white/counts$n.total
   counts$f.DOUBLE = counts$n.redandgreen/counts$n.total
   counts$f.SINGLE = (counts$n.redonly + counts$n.greenonly)/counts$n.total
   data[[e]]$anno = cbind(data[[e]]$anno, counts)
}
@

Export efficiencies in a text file (one file per series of experiments).
<<>>=
for(series in unique(as.character(config$SERIES))){
  idx = which(config$SERIES == series)
  res = data[[ idx[1] ]]$anno
  if (length(idx) > 1){
     for (e in 2:length(idx)){
        res = rbind(res, data[[ idx[e] ]]$anno);
     }
  }
  print(summary(res))
  res.filename = paste("./outputs/", series, "_twocolors-counts.txt", sep = "");
  write.table(file = res.filename, res, quote = FALSE, sep = "\t")
}
@


\section{ Visualize }

\subsection{ Show FSC/SSC gates }

<<fig=TRUE>>=
e = 1
plot_gates(data[[e]], main = paste(config[e,1], config[e,2]))
points(median_gssc ~ median_gfsc, data[[e]]$anno)
@

<<>>=
for (e in 1:length(data)){
   file = paste("plots/gates/experiment_", e, ".pdf", sep = "")
   pdf(file = file)
   par(mfcol = c(2,2))
   plot_gates(data[[e]], main = paste(config[e,1], config[e,2]))
   points(median_gssc ~ median_gfsc, data[[e]]$anno)
   for(j in 1:3)
     plot_gates(data[[e]], j, main = paste("sample", j))
   dev.off()
}
@


\subsection{ Show thresholds }

<<>>=
display.thresholds <- function(e){
    ## init ##
    green.neg = data[[e]]$controls$green.neg
    green.pos = data[[e]]$controls$green.pos
    red.neg   = data[[e]]$controls$red.neg
    red.pos   = data[[e]]$controls$red.pos
    q.pos.green = quantile(green.pos, probs = seq(0,1,0.001))
    q.pos.red   = quantile(red.pos, probs = seq(0,1,0.001))
    thres.green = data[[e]]$thresholds$green
    thres.red   = data[[e]]$thresholds$red
    title = config$DATADATE[e]
    par(mfcol = c(2,2))
    ## green ##
    # set x-axis limits
    xmax.green = log(q.pos.green[998])
    if( !is.na(xmax.green) ){
      xlim = c(0,xmax.green)
    } else  xlim = NULL;
    # plot
    if (!is.null(xlim)){
      hist(log(green.neg), nclass = 200, xlim = xlim, main = title)
      abline(abline(v=log(thres.green), col = "green"))
      hist(log(green.pos), nclass = 200, xlim = xlim, main = title)
      abline(abline(v=log(thres.green), col = "green"))
    } else{
      hist(log(green.neg), nclass = 200, main = title)
      abline(abline(v=log(thres.green), col = "green"))
    }
    ## red ##
    # set x-axis limits
    xmax.red = log(q.pos.red[998])
    if( !is.na(xmax.red) ){
      xlim = c(0,xmax.red)
    } else  xlim = NULL
    # plot
    if (!is.null(xlim)){
      hist(log(red.neg), nclass = 200, xlim = xlim, main = title)
      abline(abline(v=log(thres.red), col = "red"))
      hist(log(red.pos), nclass = 200, xlim = xlim, main = title)
      abline(abline(v=log(thres.red), col = "red"))
    } else {
      hist(log(red.neg), nclass = 200, main = title)
      abline(abline(v=log(thres.red), col = "red"))
    }
    par(mfcol = c(1,1))
}
@

<<fig=TRUE>>=
display.thresholds(1);
@

<<>>=
for (e in 1:length(data)){
   file = paste("plots/thresholds/experiment_", e, ".pdf", sep = "")
   pdf(file = file)
   display.thresholds(e);
   dev.off()
}
@

\subsection{ Show samples }

<<>>=
plot.one.sample <- function(e, i){
   # e: index of experiment
   # i: index of sample in experiment e
   x = data[[e]]$gdat[[i]];
   a = data[[e]]$anno[i,];
   j.green = data[[e]]$channels$green;
   j.red   = data[[e]]$channels$red
   thres.green = data[[e]]$thresholds$green
   thres.red   = data[[e]]$thresholds$red
   title = paste(a$date, a$construct, a$condition, "intensity", a$illumination.intensity, a$replicate)
   lg = log(x[,j.green])
   lr = log(x[,j.red])
   par(mfcol = c(2,2))
   plot(lg,lr, pch = ".", main = title, xlab = "log(GFP)", ylab = "log(mCherry)")
   abline(v=log(thres.green), col = "green")
   abline(h=log(thres.red), col = "red")

   hist(lg, nclass = 500, xlab = "log(GFP)", main = "")
   abline(v=log(thres.green), col = "green", lwd = 2)

   hist(lr, nclass = 500, xlab = "log(mCherry)", main = "")
   abline(v=log(thres.red), col = "red", lwd = 2)

   par(mfcol = c(1,1))
}
@


<<fig=TRUE>>=
plot.one.sample(1, 1)
@
<<fig=TRUE>>=
plot.one.sample(1, 5)
@
<<fig=TRUE>>=
plot.one.sample(1, 6)
@

<<>>=
for (e in 1:length(data)){
 nsamples = dim(data[[e]]$anno)[1]
 for (s in 1:nsamples){
   file = paste("plots/samples/experiment_", e, "_sample_", s, ".pdf", sep = "")
   pdf(file = file)
   plot.one.sample(e,s)
   dev.off()
 }
}
@


<<>>=
date();
@

\end{document}
