# Supplementary material for: A single-chain and fast-responding light-inducible Cre recombinase as a novel optogenetic switch
Source: eLife. 2021 Feb 23;10:e61268. doi: 10.7554/eLife.61268 (PMC7997657; doi:10.7554/eLife.61268)
Supplement: Source code 1. [file elife-61268-code1.zip › analysis_code_v1_0_0/src/proc_cremutants.Rnw]

%%%% 
\documentclass[english]{article}
\usepackage[T1]{fontenc}
\usepackage[latin9]{inputenc}
\usepackage{textcomp}
\usepackage{pdfpages}
\usepackage{graphicx}


\makeatletter
%%%%%%%%%%%%%%%%%%%%%%%%%%%%%% Textclass specific LaTeX commands.
\usepackage{Sweave}
\newcommand{\Rcode}[1]{{\texttt{#1}}}
\newcommand{\Robject}[1]{{\texttt{#1}}}
\newcommand{\Rcommand}[1]{{\texttt{#1}}}
\newcommand{\Rfunction}[1]{{\texttt{#1}}}
\newcommand{\Rfunarg}[1]{{\textit{#1}}}
\newcommand{\Rpackage}[1]{{\textit{#1}}}
\newcommand{\Rmethod}[1]{{\textit{#1}}}
\newcommand{\Rclass}[1]{{\textit{#1}}}

\makeatother

\usepackage{babel}
\begin{document}

\title{ Cre mutants and Cre-VVDII activity: processing of flow cytometry data }


\author{Helene Duplus-Bottin, Gael Yvert}

\maketitle
\tableofcontents{}

\newpage{}


\section{Settings and sourcing useful functions}

When and where we are :

<<dir-and-date, echo=FALSE, results=verbatim>>=
rm(list=ls())
date();
R.Version()$version.string;
setwd(".")
getwd();
for (subdir in c("outputs/", "cache/")){ 
  if (! (subdir %in% dir()) ) system(paste("mkdir -p ", subdir, sep = " "))
}
@

<<eval=TRUE, echo=TRUE, results=hide>>=
library(ggplot2)
library(flowCore)
library(flowViz)

source("../../src/extract_and_gate_facs_data.R");
source("../../src/dyn.profile.labels.R")
source("../../src/sort.data.frame.r");
source("../../src/tex.table.R");
@


\section{ Cre Cter and Nter mutants, and Cre-VVDII fusions }

\subsection{ load data 0 }
<<>>=
datadate0 = c("2018-07-18/")
datadir0  = "../../data/"
data_filename0 = "./cache/data0.rda"
date0 = gsub("/", "", datadate0)

datapath0 = paste(datadir0, datadate0, "dat/", sep = "")
fs = read.flowSet(path = datapath0)

annofile0 = paste(datadir0, datadate0, "annos.txt", sep = "")
anno.not.ordered = read.table(annofile0, header = TRUE, sep = "\t", stringsAsFactors = FALSE)
anno.not.ordered$file = paste(anno.not.ordered$file , ".fcs", sep = "")

pd = pData(phenoData(fs))
pd2a = match(pd$name, anno.not.ordered$file)
anno0 = cbind(pd, anno.not.ordered[pd2a,])
@


\subsection { Clean data }

<<>>=
n = 2000
@

Helene Duplus and David Cluet saw that, when acquiring data from plates on the MacsQuant, the first events have weird FSC/SSC values. They are likely due to small bubles. We remove the first \Sexpr{n} events from the data.

<<>>=
remove.first.events <- function(x, n){
  # x: a flowFrame
  # n: number of first events to remove from the flowFrame
  # value: a flowFrame corresponding to x without events 1:n
  dat = exprs(x)
  sdat = dat[-(1:n), ]
  ret = x
  exprs(ret) <- sdat
  return(ret)
}

dat0 = fsApply(fs, FUN = remove.first.events, n = n)
@


<<fig=TRUE>>=
par(mfcol = c(1,2))
i=1
title = paste("sample", i)
flowPlot(fs[[i]], plotParameters = c("FSC-H", "SSC-H"), logx = FALSE, logy = FALSE, main = paste(title, "All events"))
flowPlot(dat0[[i]], plotParameters = c("FSC-H", "SSC-H"), logx = FALSE, logy = FALSE, main = paste(title, "without first", n, "events"))
par(mfcol = c(1,1))
@

<<>>=
rm(fs)
#remove samples with no more events
count.events = function(x){
    #x: a flowFrame
    return( dim(exprs(x)) [1] )
}
n.events = fsApply(dat0, FUN = count.events)

i.empty = which(n.events < 1)
if(length(i.empty)>0){
   print("The following samples are being discarded because they do not contain enough events:")
   for (i in i.empty)
     print(anno$name[i])
  dat0  = dat0 [-i.empty]
  anno0 = anno0[ -i.empty,]
}
@

<<>>=
#reformat data for compatibility with HTS functions

#initialize
data0 = list()

#add data
flowframe.2.dataframe <- function(x){
  return( as.data.frame(exprs(x)) )
}
l = fsApply(dat0, FUN = flowframe.2.dataframe)

#convert names of channels, keep only FSC.H, SSC.H and FL1.H (green), in this order.
fsc.channel = "FSC-H"
j.fsc       = match(fsc.channel, colnames( l[[1]] ))
ssc.channel = "SSC-H"
j.ssc       = match(ssc.channel, colnames( l[[1]] ))
fl1.channel = "B1-H"
j.fl1       = match(fl1.channel, colnames( l[[1]] ))

subset.channels <- function(x, channels.idx, channels.names){
   out = x[, channels.idx]
   names(out) <- channels.names
   return(out)
}

data0$alldat = lapply(l, FUN = subset.channels, channels.idx = c(j.fsc, j.ssc, j.fl1), channels.names = c("FSC.H", "SSC.H", "FL1.H"))

#add annotations
data0$anno = anno0
@

\subsection { Gating }

<<eval=TRUE, echo=FALSE, results=hide>>=
frac_cells=0.4
graphics=FALSE
pre_gating_rm_rate=0.05
verbose=TRUE
hard_lim=c(0,1000,0,1000) #for macsquant data
if (!file.exists(data_filename0)){
  data0 = gate_facs_yeast_HTS_data(data0, frac_cells=frac_cells, graphics=graphics, pre_gating_rm_rate=pre_gating_rm_rate, hard_lim=hard_lim)
  save(data0, file=data_filename0)
}
load(data_filename0);
@

Quality control after gating:
<<eval=TRUE, echo=FALSE, results=hide, fig=TRUE, width=32, height=18>>=
layout(matrix(1:4,4))
for(key in c("median_gfl1", "median_gfsc", "median_gssc", "nb_gcells")) {
  plot(1:length(data0$anno[[key]]), data0$anno[[key]], main="",  xaxt='n', xlab="", ylab=key, cex=2, pch=16)
  axis(side = 1, at = 1:length(data0$anno[[key]]), labels = paste(data0$anno$plate,data0$anno$well,data0$anno$time,data0$anno$gal, data0$anno$strain), tck = -0.01, las=2)
}
@

Filtering after gating:
<<eval=TRUE, echo=TRUE, results=hide,>>=
idx = data0$anno$nb_gcells > 2000
data0$anno = data0$anno[idx,]
data0$alldat = data0$alldat[idx]
data0$gdat = data0$gdat[idx]
data0$gate = data0$gate[idx]
#Nothing to filter
@

Quality control after gating and filtering

<<eval=TRUE, echo=FALSE, results=hide, fig=TRUE, width=32, height=18>>=
layout(matrix(1:4,4))
for(key in c("median_gfl1", "median_gfsc", "median_gssc", "nb_gcells")) {
  plot(1:length(data0$anno[[key]]), data0$anno[[key]], main="",  xaxt='n', xlab="", ylab=key, cex=2, pch=16)
  axis(side = 1, at = 1:length(data0$anno[[key]]), labels = paste(data0$anno$plate,data0$anno$well,data0$anno$time,data0$anno$gal, data0$anno$strain), tck = -0.01, las=2)
}
@

Examine gating of one sample:
<<eval=TRUE, echo=FALSE, results=hide, fig=TRUE, width=10, height=6>>=
i = 5
tmp_data = list()
tmp_data$anno = data0$anno[i,]
tmp_data$alldat = data0$alldat[i]
#Nothing to filter
layout(matrix(1:3,1), respect=TRUE)
foo = gate_facs_yeast_HTS_data(tmp_data, frac_cells=frac_cells, graphics=TRUE, pre_gating_rm_rate=pre_gating_rm_rate, hard_lim=hard_lim)
@

Visualize all gates:
<<eval=TRUE, echo=FALSE, results=hide, fig=TRUE, width=10, height=6>>=
# FACS data
data0$anno$key = paste(data0$anno$condition, data0$anno$construct, data0$anno$replicate, data0$anno$plate, sep="_")
data0$anno$col = 2 #sapply(data$anno$bckg, function(bg) {cols[[bg]]})
data0$anno$pch = 16 #sapply(data$anno$bckg, function(bg) {pchs[[bg]]})
bar = lapply(data0$gate, function(g){
  list(rx = range(g[[1]]$x), ry = range(g[[1]]$y))
})
bar = do.call(rbind, bar)
bar = data.frame((lapply(data.frame(bar, stringsAsFactors=FALSE), unlist)), stringsAsFactors=FALSE)
layout(matrix(1:1,1), respect=TRUE)
plot(0,0,col=0, xlim=range(bar$rx), ylim=range(bar$ry), xlab="FSC", ylab="SSC")
bar = sapply(1:length(data0$gate), function(i){
  g = data0$gate[[i]]
  col = data0$anno$col[i]
  lines(g[[1]]$x, g[[1]]$y, lwd=3, col=adjustcolor(col, alpha.f=0.3))  
})
# legend("bottomright", legend=sort(unique(data0$anno$bckg)), col=unlist(cols[sort(unique(data0$anno$bckg))]), pch=15)
@

\subsection{ Cutoff value to define GFP+ / GFP- cells }

We pool all cells from the negative control (empty vector), and we consider the 99.9 percentile of the FL1 values of these cells as the cutoff for GFP.
<<>>=
ctrl = which(data0$anno$construct == "pGY44")
negcells = NULL
for (i in ctrl){
  x = data0$gdat[[i]]$FL1.H
  negcells = c(negcells,x)
}

Nnegcells = length(negcells)
q = quantile(negcells, probs = seq(0, 1, 0.001))
cutoff = q[1000]
@

So, based on \Sexpr{Nnegcells} cells carrying the empty plasmid, we choose a cutoff FL1 value of \Sexpr{cutoff} to distinguish GFP+ cells.


\subsection{ Visualize a few samples }

<<>>=
show.one <- function(dt, construct, colors = c("white", "green", "darkblue"), cutoff = NA, ...){
  key = construct
  label = paste(dt$anno$construct, dt$anno$condition, dt$anno$replicate, sep = "_")
  idx = which(dt$anno$construct == construct)
  ld = list()
  xpos = NULL
  for (i in 1:length(idx)){
    ld[[i]] <- density(dt$gdat[[idx[i]]]$FL1.H)
    names(ld)[i] = label[ idx[i] ]
    #xpos[i] <- dt$anno$spore[idx[i]]
  }
  # ncell = dim(dt$gdat[[idx[1]]])[1]
  dyn.profile(ld, xpos = xpos, xlab = "ID", ylab = "FL1.H", main =key, colors = colors, ...)
  if (!is.na(cutoff))
     abline(h=cutoff, col = 2, lty = 2, lwd = 1.5)
}
@
<<fig = TRUE>>=
show.one(data0, "pGY44", labels.cex = 0.7, labels.srt = 90, cutoff = cutoff);
@

<<fig = TRUE>>=
show.one(data0, "pGY115", labels.cex = 0.7, labels.srt = 90, cutoff = cutoff);
@

<<fig = TRUE>>=
show.one(data0, "pGY372", labels.cex = 0.7, labels.srt = 90, cutoff = cutoff);
@

<<fig = TRUE>>=
show.one(data0, "pGY401", labels.cex = 0.7, labels.srt = 90, cutoff = cutoff);
@

\subsection{ Compute efficiency (fraction of ON cells) in all samples}
<<>>=
# x: a dataframe of gated cells data, such as data0$gdat[[1]]
efficiency <- function(x, c){
  npos = sum(x$FL1.H > c)
  eff = npos / length(x$FL1.H)
  return(eff)
}

eff = lapply(X = data0$gdat, FUN = efficiency, c = cutoff)
data0$anno$efficiency = unlist(eff)
@

\subsection{ Export values }

Export results in a table:

<<>>=
res.filename = paste("./outputs/", date0, "_efficiencies_0.txt", sep = "")
res0 = sort.data.frame(~construct, data0$anno)
write.table(res0, file = res.filename, quote = FALSE, sep = "\t");
@


\subsection{ Figure: Bar plots of CreWT, CreAA and CreDelta2-37 }

<<>>=
barplot.these <- function(x, variants = c("none", "WT"), conditions = c("dark", "light")){
   sx = subset(x, variant %in% variants & condition %in% conditions)
   sx$variant   = as.factor(sx$variant)
   sx$condition = as.factor(sx$condition)
   sx$meanEff = ave(sx$efficiency, sx$variant, sx$condition, FUN = mean)
   sx$sdEff   = ave(sx$efficiency, sx$variant, sx$condition, FUN = sd)
   sx$nObs    = ave(sx$efficiency, sx$variant, sx$condition, FUN = length)
   sx$sem = sx$sdEff/sqrt(sx$nObs)
   pdwidth = 0.7

   p <- ggplot(sx, aes(x=variant, y=efficiency, fill=condition))            +
        theme(panel.grid.major.x = element_blank(),panel.grid.minor.x = element_blank()) + 
        scale_x_discrete(limits = variants)                             +
        scale_fill_manual(values = c("darkgrey", "cyan"))               +
        stat_summary(fun.y=mean, geom="bar", width = 0.5, colour = "black") +
        geom_errorbar(aes(ymin=meanEff-sem,ymax=meanEff+sem), width = 0.2, position = position_dodge(pdwidth)) +
        geom_jitter(shapeshape = 1, size = 2, position = position_jitter(0.1))
   return(p)
}
@

<<Fig1-0, fig=TRUE>>=
print(barplot.these(res0, variants = c("empty", "CreWT", "CreAA", "CreWT_Delta37", "CreAA_Delta37"), conditions = c("dark")))
@

\subsection{ Statistical test for the reduced activity of CreAA relative to WT}

Tests on two proportions are based on Z-scores. Here, because of the large number of cells in each sample, a Z-score between biological replicate significantly deviate from Gaussian(0,1) even if proportions are only slightly different between the replicates. Instead, we simply apply a t-test on proportions, benefiting from the presence of replicates.

<<>>=
getsample <- function(res, variant, condition){
   i = which(res$variant == variant & res$condition == condition)
   return(i)
}

x = getsample(res0, "CreWT", "dark")
y = getsample(res0, "CreAA", "dark")

print(var.test(res0$efficiency[x], res0$efficiency[y]))
print(  t.test(res0$efficiency[x], res0$efficiency[y]))
print(wilcox.test(res0$efficiency[x], res0$efficiency[y]))

x = getsample(res0, "empty", "dark")
y = getsample(res0, "CreAA_Delta37", "dark")

print(var.test(res0$efficiency[x], res0$efficiency[y]))
print(  t.test(res0$efficiency[x], res0$efficiency[y]))
print(wilcox.test(res0$efficiency[x], res0$efficiency[y]))
@


\subsection{load data 1}
<<>>=
datadate1 = c("20160301/")
annofile1 = "annos.csv"
datadir1  = "../../data/"
date1 = gsub("/", "", datadate1)
data_filename1 = "cache/data1.rda"
if (file.exists(data_filename1)){
  load(data_filename1);
} else {
  data1 = read_facs_yeast_HTS_gal_data(datadir1, datadate1, annofile1)    
}
@

\subsection{quality control, gating and filtering}

Raw data:
<<eval=TRUE, echo=FALSE, results=hide, fig=TRUE, width=32, height=18>>=
layout(matrix(1:4,4))
for(key in c("median_fl1", "median_fsc", "median_ssc", "nb_cells")) {
  plot(1:length(data1$anno[[key]]), data1$anno[[key]], main="",  xaxt='n', xlab="", ylab=key, cex=2, pch=16)
  axis(side = 1, at = 1:length(data1$anno[[key]]), labels = paste(data1$anno$plate,data1$anno$well,data1$anno$time,data1$anno$gal, data1$anno$strain), tck = -0.01, las=2)
}
@

Filtering before gating:
<<eval=TRUE, echo=TRUE, results=hide,>>=
idx = data1$anno$nb_cells > 2000
data1$anno = data1$anno[idx,]
data1$alldat = data1$alldat[idx]
@

Gating:
<<eval=TRUE, echo=FALSE, results=hide>>=
frac_cells=0.4
graphics=FALSE
pre_gating_rm_rate=0.05
verbose=TRUE
hard_lim=c(0,1024,0,1024)
if (!file.exists(data_filename1)){
  data1 = gate_facs_yeast_HTS_data(data1, frac_cells=frac_cells, graphics=graphics, pre_gating_rm_rate=pre_gating_rm_rate, hard_lim=hard_lim)
  save(data1, file=data_filename1)
}
load(data_filename1);
@

Quality control after gating:
<<eval=TRUE, echo=FALSE, results=hide, fig=TRUE, width=32, height=18>>=
layout(matrix(1:4,4))
for(key in c("median_gfl1", "median_gfsc", "median_gssc", "nb_gcells")) {
  plot(1:length(data1$anno[[key]]), data1$anno[[key]], main="",  xaxt='n', xlab="", ylab=key, cex=2, pch=16)
  axis(side = 1, at = 1:length(data1$anno[[key]]), labels = paste(data1$anno$plate,data1$anno$well,data1$anno$time,data1$anno$gal, data1$anno$strain), tck = -0.01, las=2)
}
@

Filtering after gating:
<<eval=TRUE, echo=TRUE, results=hide,>>=
idx = data1$anno$nb_cells > 2000
data1$anno = data1$anno[idx,]
data1$alldat = data1$alldat[idx]
data1$gdat = data1$gdat[idx]
data1$gate = data1$gate[idx]
#Nothing to filter
@

Quality control after gating and filtering

<<eval=TRUE, echo=FALSE, results=hide, fig=TRUE, width=32, height=18>>=
layout(matrix(1:4,4))
for(key in c("median_gfl1", "median_gfsc", "median_gssc", "nb_gcells")) {
  plot(1:length(data1$anno[[key]]), data1$anno[[key]], main="",  xaxt='n', xlab="", ylab=key, cex=2, pch=16)
  axis(side = 1, at = 1:length(data1$anno[[key]]), labels = paste(data1$anno$plate,data1$anno$well,data1$anno$time,data1$anno$gal, data1$anno$strain), tck = -0.01, las=2)
}
@

Examine gating of one sample:
<<eval=TRUE, echo=FALSE, results=hide, fig=TRUE, width=10, height=6>>=
i = 5
tmp_data = list()
tmp_data$anno = data1$anno[i,]
tmp_data$alldat = data1$alldat[i]
#Nothing to filter
layout(matrix(1:3,1), respect=TRUE)
foo = gate_facs_yeast_HTS_data(tmp_data, frac_cells=frac_cells, graphics=TRUE, pre_gating_rm_rate=pre_gating_rm_rate, hard_lim=hard_lim)
@

Visualize all gates:
<<eval=TRUE, echo=FALSE, results=hide, fig=TRUE, width=10, height=6>>=
# FACS data
data1$anno$key = paste(data1$anno$condition, data1$anno$construct, data1$anno$replicate, data1$anno$plate, sep="_")
data1$anno$col = 2 #sapply(data$anno$bckg, function(bg) {cols[[bg]]})
data1$anno$pch = 16 #sapply(data$anno$bckg, function(bg) {pchs[[bg]]})
bar = lapply(data1$gate, function(g){
  list(rx = range(g[[1]]$x), ry = range(g[[1]]$y))
})
bar = do.call(rbind, bar)
bar = data.frame((lapply(data.frame(bar, stringsAsFactors=FALSE), unlist)), stringsAsFactors=FALSE)
layout(matrix(1:1,1), respect=TRUE)
plot(0,0,col=0, xlim=range(bar$rx), ylim=range(bar$ry), xlab="FSC", ylab="SSC")
bar = sapply(1:length(data1$gate), function(i){
  g = data1$gate[[i]]
  col = data1$anno$col[i]
  lines(g[[1]]$x, g[[1]]$y, lwd=3, col=adjustcolor(col, alpha.f=0.3))  
})
# legend("bottomright", legend=sort(unique(data1$anno$bckg)), col=unlist(cols[sort(unique(data1$anno$bckg))]), pch=15)
@


\subsection{ Get plasmid correspondence }

The annotation file contains the exact plasmid ID (e.g pGY44) and we want the correspondance with plasmid names (e.g 314, CreWT etc...), which is in table \verb plasmids.tab .

<<>>=
plasmidfile = paste(datadir1, datadate1, "plasmids.tab", sep = "")
plasmidsID = read.table(plasmidfile, header = TRUE);
@


<<results=tex, echo=FALSE>>=
tex.table(plasmidsID, caption = "plasmid names");
@


<<>>=
data1$anno$pGYnumber = data1$anno$construct
i = match(data1$anno$pGYnumber, plasmidsID$ID)
data1$anno$construct = plasmidsID$plasmid[i]
data1$anno$variant   = plasmidsID$variant[i]
@

<<results=tex, echo=FALSE>>=
df = data.frame(ID=data1$anno$pGYnumber, Construct.Name = data1$anno$construct)
tex.table(plasmidsID, caption = "Verif that entry of plasmid names is correct");
@

\subsection{ Cutoff value to define GFP+ / GFP- cells }

We pool all cells from the negative control (empty vector), and we consider the 99.9 percentile of the FL1 values of these cells as the cutoff for GFP.
<<>>=
ctrl = which(data1$anno$construct == "pRS314")
negcells = NULL
for (i in ctrl){
  x = data1$gdat[[i]]$FL1.H
  negcells = c(negcells,x)
}

Nnegcells = length(negcells)
q = quantile(negcells, probs = seq(0, 1, 0.001))
cutoff = q[1000]
@

So, based on \Sexpr{Nnegcells} cells carrying the empty plasmid, we choose a cutoff FL1 value of \Sexpr{cutoff} to distinguish GFP+ cells.

\subsection{ Visualize a few samples }

<<>>=
show.one <- function(construct, colors = c("white", "green", "darkblue"), cutoff = NA, ...){
  key = construct
  label = paste(data1$anno$construct, data1$anno$condition, data1$anno$replicate, sep = "_")
  idx = which(data1$anno$construct == construct)
  ld = list()
  xpos = NULL
  for (i in 1:length(idx)){
    ld[[i]] <- density(data1$gdat[[idx[i]]]$FL1.H)
    names(ld)[i] = label[ idx[i] ]
    #xpos[i] <- data1$anno$spore[idx[i]]
  }
  # ncell = dim(data1$gdat[[idx[1]]])[1]
  dyn.profile(ld, xpos = xpos, xlab = "ID", ylab = "FL1.H", main =key, colors = colors, ...)
  if (!is.na(cutoff))
     abline(h=cutoff, col = 2, lty = 2, lwd = 1.5)
}
@
<<fig = TRUE>>=
show.one("pRS314", labels.cex = 0.7, labels.srt = 90, cutoff = cutoff);
@

<<fig = TRUE>>=
show.one("pSH63", labels.cex = 0.7, labels.srt = 90, cutoff = cutoff);
@


<<fig = TRUE>>=
show.one("pSHCreAA", labels.cex = 0.7, labels.srt = 90, cutoff = cutoff);
@

<<fig = TRUE>>=
show.one("pSHCre_Delta2to28Nter", labels.cex = 0.7, labels.srt = 90, cutoff = cutoff);
@

<<fig = TRUE>>=
show.one("pSHCreAA_Delta2to21Nter", labels.cex = 0.7, labels.srt = 90, cutoff = cutoff);
@
<<fig = TRUE>>=
show.one("pSHCreAA_Delta2to28Nter", labels.cex = 0.7, labels.srt = 90, cutoff = cutoff);
@
<<fig = TRUE>>=
show.one("pSHCreAA_Delta2to37Nter", labels.cex = 0.7, labels.srt = 90, cutoff = cutoff);
@

<<fig = TRUE>>=
show.one("pSHLov2Cre", labels.cex = 0.7, labels.srt = 90, cutoff = cutoff);
@

\subsection{ Compute efficiency (fraction of ON cells) in all samples}
<<>>=
# x: a dataframe of gated cells data, such as data1$gdat[[1]]
efficiency <- function(x, c){
  npos = sum(x$FL1.H > c)
  eff = npos / length(x$FL1.H)
  return(eff)
}

eff = lapply(X = data1$gdat, FUN = efficiency, c = cutoff)
data1$anno$efficiency = unlist(eff)
@

\subsection{ Export values }

Export results in a table:

<<>>=
res.filename = paste("./outputs/", date1, "_efficiencies_1.txt", sep = "")
res1 = sort.data.frame(~construct, data1$anno)
write.table(res1, file = res.filename, quote = FALSE, sep = "\t");
@


\subsection{ Figure: Bar plots of Cre mutants Nter and Cter }

<<fig=TRUE>>=
print(barplot.these(res1, variants = c("none", "WT", "Cdel2", "Cdel3", "Cdel4", "Cdel6", "Cdel8", "Cdel10", "Cdel12", "Cdel14", "CreAA", "Ndel2-21", "Ndel2-28", "Ndel2-37", "AA_Ndel2-21", "AA_Ndel2-28", "AA_Ndel2-37"), conditions = c("dark")))
@


<<Fig1-1, fig=TRUE>>=
required.fields = c("variant", "condition", "efficiency")
i0 = which(res0$variant %in% c("none", "CreWT", "CreAA", "CreAA_Delta37") )
j0 = which(names(res0) %in% required.fields)
these0 = res0[i0,j0]

i1 = which(res1$variant %in% c("WT", "Cdel2", "Cdel3", "Cdel4", "Cdel6", "Cdel8", "Cdel10", "Cdel12", "Cdel14", "Ndel2-21", "Ndel2-28", "Ndel2-37", "AA_Ndel2-21", "AA_Ndel2-28"))
j1 = which(names(res1) %in% required.fields)
these1 = res1[i1,j1]

dat = rbind(these0, these1)
print(barplot.these(dat, variants = c("CreWT", "CreAA", "Ndel2-21", "Ndel2-28", "Ndel2-37", "AA_Ndel2-21", "AA_Ndel2-28", "CreAA_Delta37"), conditions = c("dark")))
@


\subsection{ Statistical test of difference of truncated mutants from WT }

<<>>=
getsample <- function(res, variant, condition){
   i = which(res$variant == variant & res$condition == condition)
   return(i)
}

x = getsample(res1, "WT", "dark")
y = getsample(res1, "Ndel2-21", "dark")

print(var.test(res1$efficiency[x], res1$efficiency[y]))
print(  t.test(res1$efficiency[x], res1$efficiency[y]))
print(wilcox.test(res1$efficiency[x], res1$efficiency[y]))

x = getsample(res1, "WT", "dark")
y = getsample(res1, "Ndel2-28", "dark")

print(var.test(res1$efficiency[x], res1$efficiency[y]))
print(  t.test(res1$efficiency[x], res1$efficiency[y]))
print(wilcox.test(res1$efficiency[x], res1$efficiency[y]))

x = getsample(res1, "WT", "dark")
y = getsample(res1, "AA_Ndel2-21", "dark")

print(var.test(res1$efficiency[x], res1$efficiency[y]))
print(  t.test(res1$efficiency[x], res1$efficiency[y]))
print(wilcox.test(res1$efficiency[x], res1$efficiency[y]))


@


\subsection{ Plot of Energy Values obtained by Martin Spichty (Fig 1)}

<<Fig1-3, fig=TRUE>>=
pmf = read.table("../../data/2018-08-24/free_energy_profiles_4to10Ang.txt", sep = ";", head = TRUE)
p <- ggplot(pmf, aes(x=R, y=PMF, colour=Geno, group=Geno))  +
        geom_ribbon(aes(ymin = PMF - 0.5*Err, ymax= PMF + 0.5*Err, fill = Geno), alpha = 0.2, linetype = "dotted" )  +
        geom_line()
print(p)
@


\subsection{ Supp. Figure: Bar plots of Cre-VVDII fusions }

<<FigSA, fig=TRUE>>=
print(barplot.these(res1, variants = c("none", "WT", "CreVVD", "CreAA_VVD_0Linker", "CreAA_VVD_Linker2aa", "CreAA_VVD", "CreAD_VVD", "CreAR_VVD", "CreEA_VVD", "CreRA_VVD", "CreRR_VVD" ), conditions = c("dark", "light")))
@

<<>>=
date();
@

\end{document}
