# Supplementary material for: A single-chain and fast-responding light-inducible Cre recombinase as a novel optogenetic switch
Source: eLife. 2021 Feb 23;10:e61268. doi: 10.7554/eLife.61268 (PMC7997657; doi:10.7554/eLife.61268)
Supplement: Source code 1. [file elife-61268-code1.zip › analysis_code_v1_0_0/src/proc_fusions.Rnw]

%%%% 
\documentclass[english]{article}
\usepackage[T1]{fontenc}
\usepackage[latin9]{inputenc}
\usepackage{textcomp}
\usepackage{pdfpages}
\usepackage{graphicx}


\makeatletter
%%%%%%%%%%%%%%%%%%%%%%%%%%%%%% Textclass specific LaTeX commands.
\usepackage{Sweave}
\newcommand{\Rcode}[1]{{\texttt{#1}}}
\newcommand{\Robject}[1]{{\texttt{#1}}}
\newcommand{\Rcommand}[1]{{\texttt{#1}}}
\newcommand{\Rfunction}[1]{{\texttt{#1}}}
\newcommand{\Rfunarg}[1]{{\textit{#1}}}
\newcommand{\Rpackage}[1]{{\textit{#1}}}
\newcommand{\Rmethod}[1]{{\textit{#1}}}
\newcommand{\Rclass}[1]{{\textit{#1}}}

\makeatother

\usepackage{babel}
\begin{document}

\title{ iLID-Cre fusions activity: processing of flow cytometry data }


\author{Helene Duplus-Bottin, Gael Yvert}

\maketitle
\tableofcontents{}

\newpage{}


\section{Settings and sourcing useful functions}

When and where we are :

<<dir-and-date, echo=FALSE, results=verbatim>>=
rm(list=ls())
date();
R.Version()$version.string;
setwd(".")
getwd();
for (subdir in c("outputs/", "cache/")){ 
  if (! (subdir %in% dir()) ) system(paste("mkdir -p ", subdir, sep = " "))
}
@

<<eval=TRUE, echo=TRUE, results=hide>>=
library(ggplot2)
library(flowCore)
library(flowViz)

source("../../src/extract_and_gate_facs_data.R");
source("../../src/dyn.profile.labels.R")
source("../../src/sort.data.frame.r");
source("../../src/tex.table.R");

efficiency <- function(x, c){
  npos = sum(x$FL1.H > c)
  eff = npos / length(x$FL1.H)
  return(eff)
}

barplot.these <- function(x, variants = c("none", "WT"), conditions = c("dark", "light")){
   sx = subset(x, variant %in% variants & condition %in% conditions)
   sx$variant   = as.factor(sx$variant)
   sx$condition = as.factor(sx$condition)
   sx$meanEff = ave(sx$efficiency, sx$variant, sx$condition, FUN = mean)
   sx$sdEff   = ave(sx$efficiency, sx$variant, sx$condition, FUN = sd)
   sx$nObs    = ave(sx$efficiency, sx$variant, sx$condition, FUN = length)
   sx$sem = sx$sdEff/sqrt(sx$nObs)
   pdwidth = 0.7

   p <- ggplot(sx, aes(x=variant, y=efficiency, fill=condition))            +
        theme(panel.grid.major.x = element_blank(),panel.grid.minor.x = element_blank()) + 
        scale_x_discrete(limits = variants)                             +
        scale_fill_manual(values = c("darkgrey", "cyan"))               +
        stat_summary(fun.y=mean, geom="bar", width = 0.5, colour = "black") +
        geom_errorbar(aes(ymin=meanEff-sem,ymax=meanEff+sem), width = 0.2, position = position_dodge(pdwidth)) +
        geom_jitter(shapeshape = 1, size = 2, position = position_jitter(0.1))
   return(p)
}

@


\section {iLIDCre fusions }

\subsection{load data 2}

<<>>=
datadate2 = c("20160115/")
annofile2 = "annos.csv"
datadir2  = "../../data/"
date2 = gsub("/", "", datadate2)
data_filename2 = "cache/data2.rda"
if (file.exists(data_filename2)){
  load(data_filename2);
} else {
  data2 = read_facs_yeast_HTS_gal_data(datadir2, datadate2, annofile2)    
}
@

\subsection{quality control and filtering}

Raw data:
<<eval=TRUE, echo=FALSE, results=hide, fig=TRUE, width=32, height=18>>=
layout(matrix(1:4,4))
for(key in c("median_fl1", "median_fsc", "median_ssc", "nb_cells")) {
  plot(1:length(data2$anno[[key]]), data2$anno[[key]], main="",  xaxt='n', xlab="", ylab=key, cex=2, pch=16)
  axis(side = 1, at = 1:length(data2$anno[[key]]), labels = paste(data2$anno$plate,data2$anno$well,data2$anno$time,data2$anno$gal, data2$anno$strain), tck = -0.01, las=2)
}
@


Filtering before gating:
<<eval=TRUE, echo=TRUE, results=hide,>>=
idx = data2$anno$nb_cells > 2000
data2$anno = data2$anno[idx,]
data2$alldat = data2$alldat[idx]
@

Gating:
<<eval=TRUE, echo=FALSE, results=hide>>=
frac_cells=0.4
graphics=FALSE
pre_gating_rm_rate=0.05
verbose=TRUE
hard_lim=c(0,1024,0,1024)
if (!file.exists(data_filename2)){
  data2 = gate_facs_yeast_HTS_data(data2, frac_cells=frac_cells, graphics=graphics, pre_gating_rm_rate=pre_gating_rm_rate, hard_lim=hard_lim)
  save(data2, file=data_filename2)
}
load(data_filename2);
@

Quality control after gating:
<<eval=TRUE, echo=FALSE, results=hide, fig=TRUE, width=32, height=18>>=
layout(matrix(1:4,4))
for(key in c("median_gfl1", "median_gfsc", "median_gssc", "nb_gcells")) {
  plot(1:length(data2$anno[[key]]), data2$anno[[key]], main="",  xaxt='n', xlab="", ylab=key, cex=2, pch=16)
  axis(side = 1, at = 1:length(data2$anno[[key]]), labels = paste(data2$anno$plate,data2$anno$well,data2$anno$time,data2$anno$gal, data2$anno$strain), tck = -0.01, las=2)
}
@

Filtering after gating:
<<eval=TRUE, echo=TRUE, results=hide,>>=
idx = data2$anno$nb_cells > 2000
data2$anno = data2$anno[idx,]
data2$alldat = data2$alldat[idx]
data2$gdat = data2$gdat[idx]
data2$gate = data2$gate[idx]
#Nothing to filter
@

Quality control after gating and filering

<<eval=TRUE, echo=FALSE, results=hide, fig=TRUE, width=32, height=18>>=
layout(matrix(1:4,4))
for(key in c("median_gfl1", "median_gfsc", "median_gssc", "nb_gcells")) {
  plot(1:length(data2$anno[[key]]), data2$anno[[key]], main="",  xaxt='n', xlab="", ylab=key, cex=2, pch=16)
  axis(side = 1, at = 1:length(data2$anno[[key]]), labels = paste(data2$anno$plate,data2$anno$well,data2$anno$time,data2$anno$gal, data2$anno$strain), tck = -0.01, las=2)
}
@

Examine gating of one sample:
<<eval=TRUE, echo=FALSE, results=hide, fig=TRUE, width=10, height=6>>=
i = 5
tmp_data2 = list()
tmp_data2$anno = data2$anno[i,]
tmp_data2$alldat = data2$alldat[i]
#Nothing to filter
layout(matrix(1:3,1), respect=TRUE)
foo = gate_facs_yeast_HTS_data(tmp_data2, frac_cells=frac_cells, graphics=TRUE, pre_gating_rm_rate=pre_gating_rm_rate, hard_lim=hard_lim)
@

Visualize all gates:
<<eval=TRUE, echo=FALSE, results=hide, fig=TRUE, width=10, height=6>>=
# FACS data
data2$anno$key = paste(data2$anno$condition, data2$anno$construct, data2$anno$replicate, data2$anno$plate, sep="_")
data2$anno$col = 2 #sapply(data$anno$bckg, function(bg) {cols[[bg]]})
data2$anno$pch = 16 #sapply(data$anno$bckg, function(bg) {pchs[[bg]]})
bar = lapply(data2$gate, function(g){
  list(rx = range(g[[1]]$x), ry = range(g[[1]]$y))
})
bar = do.call(rbind, bar)
bar = data.frame((lapply(data.frame(bar, stringsAsFactors=FALSE), unlist)), stringsAsFactors=FALSE)
layout(matrix(1:1,1), respect=TRUE)
plot(0,0,col=0, xlim=range(bar$rx), ylim=range(bar$ry), xlab="FSC", ylab="SSC")
bar = sapply(1:length(data2$gate), function(i){
  g = data2$gate[[i]]
  col = data2$anno$col[i]
  lines(g[[1]]$x, g[[1]]$y, lwd=3, col=adjustcolor(col, alpha.f=0.3))  
})
# legend("bottomright", legend=sort(unique(data2$anno$bckg)), col=unlist(cols[sort(unique(data2$anno$bckg))]), pch=15)
@


\subsection{ Cutoff value to define GFP+ / GFP- cells }

We pool all cells from the negative control (empty vector), and we consider the 99.9 percentile of the FL1 values of these cells as the cutoff for GFP.
<<>>=
ctrl = which(data2$anno$construct == "314")
negcells = NULL
for (i in ctrl){
  x = data2$gdat[[i]]$FL1.H
  negcells = c(negcells,x)
}

Nnegcells = length(negcells)
q = quantile(negcells, probs = seq(0, 1, 0.001))
cutoff = q[1000]
@

So, based on \Sexpr{Nnegcells} cells carrying the empty plasmid, we choose a cutoff FL1 value of \Sexpr{cutoff} to distinguish GFP+ cells.

\subsection{ Visualize a few samples }

<<>>=
show.one <- function(construct, colors = c("white", "darkblue"), cutoff = NA, ...){
  key = construct
  label = paste(data2$anno$construct, data2$anno$condition, data2$anno$replicate, sep = "_")
  idx = which(data2$anno$construct == construct)
  ld = list()
  xpos = NULL
  for (i in 1:length(idx)){
    ld[[i]] <- density(data2$gdat[[idx[i]]]$FL1.H)
    names(ld)[i] = label[ idx[i] ]
    #xpos[i] <- data2$anno$spore[idx[i]]
  }
  # ncell = dim(data2$gdat[[idx[1]]])[1]
  dyn.profile(ld, xpos = xpos, xlab = "ID", ylab = "FL1.H", main =key, colors = colors, ...)
  if (!is.na(cutoff))
     abline(h=cutoff, col = 2, lty = 2, lwd = 1.5)
}
@

<<fig = TRUE>>=
show.one("314", labels.cex = 0.7, labels.srt = 90, cutoff = cutoff);
@

<<fig = TRUE>>=
show.one("CreWT", labels.cex = 0.7, labels.srt = 90, cutoff = cutoff);
@

<<fig = TRUE>>=
show.one("iLID_Cre17", labels.cex = 0.7, labels.srt = 90, cutoff = cutoff);
@

<<fig = TRUE>>=
show.one("iLID_CreAA17", labels.cex = 0.7, labels.srt = 90, cutoff = cutoff);
@

\subsection{ Compute efficiency in all samples}
<<>>=
eff = lapply(X = data2$gdat, FUN = efficiency, c = cutoff)
data2$anno$efficiency = unlist(eff)
@

\subsection{ Compute light/dark differences }
<<>>=
key = paste(data2$anno$construct, data2$anno$replicate, sep = "_")
data2$anno$induction = NA
idx = which(data2$anno$condition == "light")
for (i in idx){
  i.dark = which(key == key[i] & data2$anno$condition == "dark")
  stopifnot(length(i.dark) == 1)
  data2$anno$induction[i] = data2$anno$efficiency[i] - data2$anno$efficiency[i.dark]
}
@


\subsection{ Export values }

Export results in a table:

<<>>=
res.filename2 = paste("./outputs/", date2, "_efficiencies_2.txt", sep = "")
res2 = sort.data.frame(~construct, data2$anno)
res2$variant = res2$construct
write.table(res2, file = res.filename2, quote = FALSE, sep = "\t");
@

\subsection{ Supp Figures: Barplot of multiple iLID-Cre fusions }

<<FigSB-1, fig=TRUE>>=
print(barplot.these(res2, variants = c("314", "CreWT", "408", "iLID_Cre17", "iLID_Cre19", "iLID_Cre20", "iLID_Cre21", "iLID_Cre22", "iLID_Cre23", "iLID_Cre24","iLID_Cre25", "iLID_Cre26", "iLID_Cre27", "iLID_Cre29", "iLID_Cre32"), conditions = c("dark", "light")))
@

<<FigSB-2, fig=TRUE>>=
print(barplot.these(res2, variants = c("314", "CreAA", "iLID_CreAA17", "iLID_CreAA19", "iLID_CreAA20", "iLID_CreAA21", "iLID_CreAA22", "iLID_CreAA23", "iLID_CreAA24","iLID_CreAA25", "iLID_CreAA26", "iLID_CreAA27", "iLID_CreAA29", "iLID_CreAA32"), conditions = c("dark", "light")))
@


\section{ Confirmation  of photoactivation of some of iLID-Cre fusions }

<<>>=
datadate3 = c("20160122/")
annofile3 = "annos.csv"
datadir3  = "../../data/"
date3 = gsub("/", "", datadate3)
data_filename3 = "cache/data3.rda"
if (file.exists(data_filename3)){
  load(data_filename3);
} else {
  data3 = read_facs_yeast_HTS_gal_data(datadir3, datadate3, annofile3)    
}
@

\subsection{quality control and filtering}

Raw data:
<<eval=TRUE, echo=FALSE, results=hide, fig=TRUE, width=32, height=18>>=
layout(matrix(1:4,4))
for(key in c("median_fl1", "median_fsc", "median_ssc", "nb_cells")) {
  plot(1:length(data3$anno[[key]]), data3$anno[[key]], main="",  xaxt='n', xlab="", ylab=key, cex=2, pch=16)
  axis(side = 1, at = 1:length(data3$anno[[key]]), labels = paste(data3$anno$plate,data3$anno$well,data3$anno$time,data3$anno$gal, data3$anno$strain), tck = -0.01, las=2)
}
@


Filtering before gating:
<<eval=TRUE, echo=TRUE, results=hide,>>=
idx = data3$anno$nb_cells > 2000
data3$anno = data3$anno[idx,]
data3$alldat = data3$alldat[idx]
@

Gating:
<<eval=TRUE, echo=FALSE, results=hide>>=
frac_cells=0.4
graphics=FALSE
pre_gating_rm_rate=0.05
verbose=TRUE
hard_lim=c(0,1024,0,1024)
if (!file.exists(data_filename3)){
  data3 = gate_facs_yeast_HTS_data(data3, frac_cells=frac_cells, graphics=graphics, pre_gating_rm_rate=pre_gating_rm_rate, hard_lim=hard_lim)
  save(data3, file=data_filename3)
}
load(data_filename3);
@

Quality control after gating:
<<eval=TRUE, echo=FALSE, results=hide, fig=TRUE, width=32, height=18>>=
layout(matrix(1:4,4))
for(key in c("median_gfl1", "median_gfsc", "median_gssc", "nb_gcells")) {
  plot(1:length(data3$anno[[key]]), data3$anno[[key]], main="",  xaxt='n', xlab="", ylab=key, cex=2, pch=16)
  axis(side = 1, at = 1:length(data3$anno[[key]]), labels = paste(data3$anno$plate,data3$anno$well,data3$anno$time,data3$anno$gal, data3$anno$strain), tck = -0.01, las=2)
}
@

Filtering after gating:
<<eval=TRUE, echo=TRUE, results=hide,>>=
idx = data3$anno$nb_cells > 2000
data3$anno = data3$anno[idx,]
data3$alldat = data3$alldat[idx]
data3$gdat = data3$gdat[idx]
data3$gate = data3$gate[idx]
#Nothing to filter
@

Quality control after gating and filtering

<<eval=TRUE, echo=FALSE, results=hide, fig=TRUE, width=32, height=18>>=
layout(matrix(1:4,4))
for(key in c("median_gfl1", "median_gfsc", "median_gssc", "nb_gcells")) {
  plot(1:length(data3$anno[[key]]), data3$anno[[key]], main="",  xaxt='n', xlab="", ylab=key, cex=2, pch=16)
  axis(side = 1, at = 1:length(data3$anno[[key]]), labels = paste(data3$anno$plate,data3$anno$well,data3$anno$time,data3$anno$gal, data3$anno$strain), tck = -0.01, las=2)
}
@

Examine gating of one sample:
<<eval=TRUE, echo=FALSE, results=hide, fig=TRUE, width=10, height=6>>=
i = 5
tmp_data3 = list()
tmp_data3$anno = data3$anno[i,]
tmp_data3$alldat = data3$alldat[i]
#Nothing to filter
layout(matrix(1:3,1), respect=TRUE)
foo = gate_facs_yeast_HTS_data(tmp_data3, frac_cells=frac_cells, graphics=TRUE, pre_gating_rm_rate=pre_gating_rm_rate, hard_lim=hard_lim)
@

Visualize all gates:
<<eval=TRUE, echo=FALSE, results=hide, fig=TRUE, width=10, height=6>>=
# FACS data
data3$anno$key = paste(data3$anno$condition, data3$anno$construct, data3$anno$replicate, data3$anno$plate, sep="_")
data3$anno$col = 2 #sapply(data$anno$bckg, function(bg) {cols[[bg]]})
data3$anno$pch = 16 #sapply(data$anno$bckg, function(bg) {pchs[[bg]]})
bar = lapply(data3$gate, function(g){
  list(rx = range(g[[1]]$x), ry = range(g[[1]]$y))
})
bar = do.call(rbind, bar)
bar = data.frame((lapply(data.frame(bar, stringsAsFactors=FALSE), unlist)), stringsAsFactors=FALSE)
layout(matrix(1:1,1), respect=TRUE)
plot(0,0,col=0, xlim=range(bar$rx), ylim=range(bar$ry), xlab="FSC", ylab="SSC")
bar = sapply(1:length(data3$gate), function(i){
  g = data3$gate[[i]]
  col = data3$anno$col[i]
  lines(g[[1]]$x, g[[1]]$y, lwd=3, col=adjustcolor(col, alpha.f=0.3))  
})
# legend("bottomright", legend=sort(unique(data3$anno$bckg)), col=unlist(cols[sort(unique(data3$anno$bckg))]), pch=15)
@


\subsection{ Cutoff value to define GFP+ / GFP- cells }

We pool all cells from the negative control (empty vector), and we consider the 99.9 percentile of the FL1 values of these cells as the cutoff for GFP.
<<>>=
ctrl = which(data3$anno$construct == "314")
negcells = NULL
for (i in ctrl){
  x = data3$gdat[[i]]$FL1.H
  negcells = c(negcells,x)
}

Nnegcells = length(negcells)
q = quantile(negcells, probs = seq(0, 1, 0.001))
cutoff = q[1000]
@

So, based on \Sexpr{Nnegcells} cells carrying the empty plasmid, we choose a cutoff FL1 value of \Sexpr{cutoff} to distinguish GFP+ cells.

\subsection{ Visualize a few samples }

<<>>=
show.one <- function(construct, colors = c("white", "darkblue"), cutoff = NA, ...){
  key = construct
  label = paste(data3$anno$construct, data3$anno$condition, data3$anno$replicate, sep = "_")
  idx = which(data3$anno$construct == construct)
  ld = list()
  xpos = NULL
  for (i in 1:length(idx)){
    ld[[i]] <- density(data3$gdat[[idx[i]]]$FL1.H)
    names(ld)[i] = label[ idx[i] ]
    #xpos[i] <- data3$anno$spore[idx[i]]
  }
  # ncell = dim(data3$gdat[[idx[1]]])[1]
  dyn.profile(ld, xpos = xpos, xlab = "ID", ylab = "FL1.H", main =key, colors = colors, ...)
  if (!is.na(cutoff))
     abline(h=cutoff, col = 2, lty = 2, lwd = 1.5)
}
@

<<fig = TRUE>>=
show.one("314", labels.cex = 0.7, labels.srt = 90, cutoff = cutoff);
@

<<fig = TRUE>>=
show.one("CreWT", labels.cex = 0.7, labels.srt = 90, cutoff = cutoff);
@

\subsection{ Readjustment of GFP cutoff value }

We see on the WT samples that the cutoff is too high: it hits in the midlle of the GFP+ cells. Given the "314" samples, we see that this high cutoff value probably results from the rare high FL1 events present in sample 314-light-B.

Let's relax this threshold to the 99.5th percentile instead of 99.9th.

<<>>=
ctrl = which(data3$anno$construct == "314")
negcells = NULL
for (i in ctrl){
  x = data3$gdat[[i]]$FL1.H
  negcells = c(negcells,x)
}

Nnegcells = length(negcells)
q = quantile(negcells, probs = seq(0, 1, 0.001))
cutoff = q[996]
@
<<fig = TRUE>>=
show.one("314", labels.cex = 0.7, labels.srt = 90, cutoff = cutoff);
@

<<fig = TRUE>>=
show.one("CreWT", labels.cex = 0.7, labels.srt = 90, cutoff = cutoff);
@

<<fig = TRUE>>=
show.one("iLID_Cre17", labels.cex = 0.7, labels.srt = 90, cutoff = cutoff);
@


\subsection{ Compute efficiency in all samples}
<<>>=
eff = lapply(X = data3$gdat, FUN = efficiency, c = cutoff)
data3$anno$efficiency = unlist(eff)
@

\subsection{ Compute light/dark differences }
<<>>=
key = paste(data3$anno$construct, data3$anno$replicate, data3$anno$clone, sep = "_")
data3$anno$induction = NA
idx = which(data3$anno$condition == "light")
for (i in idx){
  i.dark = which(key == key[i] & data3$anno$condition == "dark")
  stopifnot(length(i.dark) == 1)
  data3$anno$induction[i] = data3$anno$efficiency[i] - data3$anno$efficiency[i.dark]
}
@


\subsection{ Export values }

Export results in a table. Note that here (2016-01-22 data):
\begin{itemize}
\item 'construct' corresponds to the (PCR + vector) combined transformation that generated a plate of TRP+ colonies
\item 'replicate' corresponds to one TRP+ transformant from that plate, which was re-streaked on a -W plate
\item 'clone' corresponds to different colonies from this secondary plate.
\item This does not apply to controls 314, CreWT and CreAA, for which A, B and C replicates correspond to independent colonies of the same plasmid.
\end{itemize}

Thus ('construct' AND 'replicate') corresponds to a single plasmid generated by the recombination strategy, and 'clones' correspond to independent evaluations of this plasmid.

<<>>=
res.filename3 = paste("./outputs/", date3, "_efficiencies_3.txt", sep = "")
res3 = sort.data.frame(~construct, data3$anno)
i.ctrl = which(res3$construct %in% c("314", "CreWT", "CreAA"))
res3$variant = paste(res3$construct, res3$replicate, sep = "")
res3$variant[ i.ctrl ] = res3$construct[ i.ctrl ]
write.table(res3, file = res.filename3, quote = FALSE, sep = "\t");
@

\subsection{ Supp Figures: Barplot of multiple iLID-Cre fusions }


<<Fig2-1, fig=TRUE>>=
print(barplot.these(res3, variants = c("314", "CreWT", "iLID_Cre17A", "iLID_Cre19B", "iLID_Cre27B", "iLID_Cre32B", "iLID_CreAA20B" ), conditions = c("dark", "light")))
@


<<>>=
getsample <- function(res, variant, condition){
   i = which(res$variant == variant & res$condition == condition)
   return(i)
}

x = getsample(res3, "iLID_Cre19B", "dark")
y = getsample(res3, "iLID_Cre19B", "light")

print(var.test(res3$efficiency[x], res3$efficiency[y]))
print(  t.test(res3$efficiency[x], res3$efficiency[y]))
print(wilcox.test(res3$efficiency[x], res3$efficiency[y]))

x = getsample(res3, "iLID_Cre27B", "dark")
y = getsample(res3, "iLID_Cre27B", "light")

print(var.test(res3$efficiency[x], res3$efficiency[y]))
print(  t.test(res3$efficiency[x], res3$efficiency[y]))
print(wilcox.test(res3$efficiency[x], res3$efficiency[y]))


x = getsample(res3, "iLID_Cre32B", "dark")
y = getsample(res3, "iLID_Cre32B", "light")

print(var.test(res3$efficiency[x], res3$efficiency[y]))
print(  t.test(res3$efficiency[x], res3$efficiency[y]))
print(wilcox.test(res3$efficiency[x], res3$efficiency[y]))

x = getsample(res3, "iLID_CreAA20B", "dark")
y = getsample(res3, "iLID_CreAA20B", "light")

print(   var.test(res3$efficiency[x], res3$efficiency[y]))
print(     t.test(res3$efficiency[x], res3$efficiency[y]))
print(wilcox.test(res3$efficiency[x], res3$efficiency[y]))
@

\section{ Further characterization of various photo-activatable variants that we identified, including iLID-CreAA22 }

\subsection { load data 4 }

<<>>=
datadate4 = c("2018-07-20/")
datadir4  = "../../data/"
data_filename4 = "./cache/data4.rda"
date4 = gsub("/", "", datadate4)

datapath4 = paste(datadir4, datadate4, "dat1/", sep = "")
fs = read.flowSet(path = datapath4)
annofile4 = paste(datadir4, datadate4, "annos1.txt", sep = "")
anno.not.ordered = read.table(annofile4, header = TRUE, sep = "\t", stringsAsFactors = FALSE)
anno.not.ordered$file = paste(anno.not.ordered$file , ".fcs", sep = "")

pd = pData(phenoData(fs))
pd2a = match(pd$name, anno.not.ordered$file)
anno4 = cbind(pd, anno.not.ordered[pd2a,])
@


\subsection { Clean data }

<<>>=
n = 2000
@

Helene Duplus and David Cluet saw that, when acquiring data from plates on the MacsQuant, the first events have weird FSC/SSC values. They are likely due to small bubles. We remove the first \Sexpr{n} events from the data.

<<>>=
remove.first.events <- function(x, n){
  # x: a flowFrame
  # n: number of first events to remove from the flowFrame
  # value: a flowFrame corresponding to x without events 1:n
  dat = exprs(x)
  sdat = dat[-(1:n), ]
  ret = x
  exprs(ret) <- sdat
  return(ret)
}

dat4 = fsApply(fs, FUN = remove.first.events, n = n)
@


<<fig=TRUE>>=
par(mfcol = c(1,2))
i=1
title = paste("sample", i)
flowPlot(fs[[i]], plotParameters = c("FSC-H", "SSC-H"), logx = FALSE, logy = FALSE, main = paste(title, "All events"))
flowPlot(dat4[[i]], plotParameters = c("FSC-H", "SSC-H"), logx = FALSE, logy = FALSE, main = paste(title, "without first", n, "events"))
par(mfcol = c(1,1))
@

<<>>=
rm(fs)
#remove samples with no more events
count.events = function(x){
    #x: a flowFrame
    return( dim(exprs(x)) [1] )
}
n.events = fsApply(dat4, FUN = count.events)

i.empty = which(n.events < 1)
if(length(i.empty)>0){
   print("The following samples are being discarded because they do not contain enough events:")
   for (i in i.empty)
     print(anno$name[i])
  dat4  = dat4 [-i.empty]
  anno4 = anno4[ -i.empty,]
}
@

<<>>=
#reformat data for compatibility with HTS functions

#initialize
data4 = list()

#add data
flowframe.2.dataframe <- function(x){
  return( as.data.frame(exprs(x)) )
}
l = fsApply(dat4, FUN = flowframe.2.dataframe)

#convert names of channels, keep only FSC.H, SSC.H and FL1.H (green), in this order.
fsc.channel = "FSC-H"
j.fsc       = match(fsc.channel, colnames( l[[1]] ))
ssc.channel = "SSC-H"
j.ssc       = match(ssc.channel, colnames( l[[1]] ))
fl1.channel = "B1-H"
j.fl1       = match(fl1.channel, colnames( l[[1]] ))

subset.channels <- function(x, channels.idx, channels.names){
   out = x[, channels.idx]
   names(out) <- channels.names
   return(out)
}

data4$alldat = lapply(l, FUN = subset.channels, channels.idx = c(j.fsc, j.ssc, j.fl1), channels.names = c("FSC.H", "SSC.H", "FL1.H"))

#add annotations
data4$anno = anno4
@


\subsection { Gating }

<<eval=TRUE, echo=FALSE, results=hide>>=
frac_cells=0.4
graphics=FALSE
pre_gating_rm_rate=0.05
verbose=TRUE
hard_lim=c(0,1000,0,1000) #for macsquant data
if (!file.exists(data_filename4)){
  data4 = gate_facs_yeast_HTS_data(data4, frac_cells=frac_cells, graphics=graphics, pre_gating_rm_rate=pre_gating_rm_rate, hard_lim=hard_lim)
  save(data4, file=data_filename4)
}
load(data_filename4);
@

Quality control after gating:
<<eval=TRUE, echo=FALSE, results=hide, fig=TRUE, width=32, height=18>>=
layout(matrix(1:4,4))
for(key in c("median_gfl1", "median_gfsc", "median_gssc", "nb_gcells")) {
  plot(1:length(data4$anno[[key]]), data4$anno[[key]], main="",  xaxt='n', xlab="", ylab=key, cex=2, pch=16)
  axis(side = 1, at = 1:length(data4$anno[[key]]), labels = paste(data4$anno$plate,data4$anno$well,data4$anno$time,data4$anno$gal, data4$anno$strain), tck = -0.01, las=2)
}
@

Filtering after gating:
<<eval=TRUE, echo=TRUE, results=hide,>>=
idx = data4$anno$nb_gcells > 2000
data4$anno = data4$anno[idx,]
data4$alldat = data4$alldat[idx]
data4$gdat = data4$gdat[idx]
data4$gate = data4$gate[idx]
#Nothing to filter
@

Quality control after gating and filtering

<<eval=TRUE, echo=FALSE, results=hide, fig=TRUE, width=32, height=18>>=
layout(matrix(1:4,4))
for(key in c("median_gfl1", "median_gfsc", "median_gssc", "nb_gcells")) {
  plot(1:length(data4$anno[[key]]), data4$anno[[key]], main="",  xaxt='n', xlab="", ylab=key, cex=2, pch=16)
  axis(side = 1, at = 1:length(data4$anno[[key]]), labels = paste(data4$anno$plate,data4$anno$well,data4$anno$time,data4$anno$gal, data4$anno$strain), tck = -0.01, las=2)
}
@

Examine gating of one sample:
<<eval=TRUE, echo=FALSE, results=hide, fig=TRUE, width=10, height=6>>=
i = 5
tmp_data = list()
tmp_data$anno = data4$anno[i,]
tmp_data$alldat = data4$alldat[i]
#Nothing to filter
layout(matrix(1:3,1), respect=TRUE)
foo = gate_facs_yeast_HTS_data(tmp_data, frac_cells=frac_cells, graphics=TRUE, pre_gating_rm_rate=pre_gating_rm_rate, hard_lim=hard_lim)
@

Visualize all gates:
<<eval=TRUE, echo=FALSE, results=hide, fig=TRUE, width=10, height=6>>=
# FACS data
data4$anno$key = paste(data4$anno$condition, data4$anno$construct, data4$anno$replicate, data4$anno$plate, sep="_")
data4$anno$col = 2 #sapply(data$anno$bckg, function(bg) {cols[[bg]]})
data4$anno$pch = 16 #sapply(data$anno$bckg, function(bg) {pchs[[bg]]})
bar = lapply(data4$gate, function(g){
  list(rx = range(g[[1]]$x), ry = range(g[[1]]$y))
})
bar = do.call(rbind, bar)
bar = data.frame((lapply(data.frame(bar, stringsAsFactors=FALSE), unlist)), stringsAsFactors=FALSE)
layout(matrix(1:1,1), respect=TRUE)
plot(0,0,col=0, xlim=range(bar$rx), ylim=range(bar$ry), xlab="FSC", ylab="SSC")
bar = sapply(1:length(data4$gate), function(i){
  g = data4$gate[[i]]
  col = data4$anno$col[i]
  lines(g[[1]]$x, g[[1]]$y, lwd=3, col=adjustcolor(col, alpha.f=0.3))  
})
# legend("bottomright", legend=sort(unique(data4$anno$bckg)), col=unlist(cols[sort(unique(data4$anno$bckg))]), pch=15)
@


\subsection{ Cutoff value to define GFP+ / GFP- cells }

We pool all cells from the negative control (empty vector), and we consider the 99.9 percentile of the FL1 values of these cells as the cutoff for GFP.
<<>>=
ctrl = which(data4$anno$construct == "pGY44")
negcells = NULL
for (i in ctrl){
  x = data4$gdat[[i]]$FL1.H
  negcells = c(negcells,x)
}

Nnegcells = length(negcells)
q = quantile(negcells, probs = seq(0, 1, 0.001))
cutoff = q[1000]
@

So, based on \Sexpr{Nnegcells} cells carrying the empty plasmid, we choose a cutoff FL1 value of \Sexpr{cutoff} to distinguish GFP+ cells.

\subsection{ Visualize a few samples }

<<>>=
show.one <- function(dt, construct, colors = c("white", "green", "darkblue"), cutoff = NA, ...){
  key = construct
  label = paste(dt$anno$construct, dt$anno$condition, dt$anno$transformant.replicate, sep = "_")
  idx = which(dt$anno$construct == construct)
  ld = list()
  xpos = NULL
  for (i in 1:length(idx)){
    ld[[i]] <- density(dt$gdat[[idx[i]]]$FL1.H)
    names(ld)[i] = label[ idx[i] ]
    #xpos[i] <- dt$anno$spore[idx[i]]
  }
  # ncell = dim(dt$gdat[[idx[1]]])[1]
  dyn.profile(ld, xpos = xpos, xlab = "ID", ylab = "FL1.H", main =key, colors = colors, ...)
  if (!is.na(cutoff))
     abline(h=cutoff, col = 2, lty = 2, lwd = 1.5)
}
@
<<fig = TRUE>>=
show.one(data4, "pGY44", labels.cex = 0.7, labels.srt = 90, cutoff = cutoff);
@

<<fig = TRUE>>=
show.one(data4, "pGY115", labels.cex = 0.7, labels.srt = 90, cutoff = cutoff);
@

<<fig = TRUE>>=
show.one(data4, "AA21", labels.cex = 0.7, labels.srt = 90, cutoff = cutoff);
@
<<fig = TRUE>>=
show.one(data4, "AA22", labels.cex = 0.7, labels.srt = 90, cutoff = cutoff);
@

<<fig = TRUE>>=
show.one(data4, "pGY415", labels.cex = 0.7, labels.srt = 90, cutoff = cutoff);
@
<<fig = TRUE>>=
show.one(data4, "pGY416", labels.cex = 0.7, labels.srt = 90, cutoff = cutoff);
@

<<fig = TRUE>>=
show.one(data4, "pGY459", labels.cex = 0.7, labels.srt = 90, cutoff = cutoff);
@
<<fig = TRUE>>=
show.one(data4, "pGY460", labels.cex = 0.7, labels.srt = 90, cutoff = cutoff);
@
<<fig = TRUE>>=
show.one(data4, "pGY461", labels.cex = 0.7, labels.srt = 90, cutoff = cutoff);
@
<<fig = TRUE>>=
show.one(data4, "pGY462", labels.cex = 0.7, labels.srt = 90, cutoff = cutoff);
@
<<fig = TRUE>>=
show.one(data4, "pGY463", labels.cex = 0.7, labels.srt = 90, cutoff = cutoff);
@
<<fig = TRUE>>=
show.one(data4, "pGY464", labels.cex = 0.7, labels.srt = 90, cutoff = cutoff);
@


\subsection{ Compute efficiency (fraction of ON cells) in all samples}
<<>>=
# x: a dataframe of gated cells data, such as data0$gdat[[1]]
efficiency <- function(x, c){
  npos = sum(x$FL1.H > c)
  eff = npos / length(x$FL1.H)
  return(eff)
}

eff = lapply(X = data4$gdat, FUN = efficiency, c = cutoff)
data4$anno$efficiency = unlist(eff)
@

\subsection{ Export values }

Export results in a table:

<<>>=
res.filename = paste("./outputs/", date4, "_efficiencies_4.txt", sep = "")
res4 = sort.data.frame(~construct, data4$anno)
write.table(res4, file = res.filename, quote = FALSE, sep = "\t");
@

\subsection { Barplots of efficiencies of photoactivatable iLIDCreAA variants }

<<Fig2-2, fig=TRUE>>=
print(barplot.these(res4, variants = c("Neg", "WT", "iLID_CreAA20", "iLID_CreAA21", "iLID_CreAA22"), conditions = c("dark", "light")))
@

\subsection { Barplots of efficiencies of photoactivatable iLID-X-Cre32 variants }

<<Fig2-3, fig=TRUE>>=
print(barplot.these(res4, variants = c("Neg", "WT", "iLID_Cre32",  "24F", "24I", "25C", "25F", "25X", "26R"), conditions = c("dark", "light")))
@

\subsection{ Statistical test of light/dark differences }

<<>>=
getsample <- function(res, variant, condition){
   i = which(res$variant == variant & res$condition == condition)
   return(i)
}

x = getsample(res4, "iLID_CreAA20", "dark")
y = getsample(res4, "iLID_CreAA20", "light")

print(var.test(res4$efficiency[x], res4$efficiency[y]))
print(  t.test(res4$efficiency[x], res4$efficiency[y]))
print(wilcox.test(res4$efficiency[x], res4$efficiency[y]))

x = getsample(res4, "iLID_CreAA22", "dark")
y = getsample(res4, "iLID_CreAA22", "light")

print(var.test(res4$efficiency[x], res4$efficiency[y]))
print(  t.test(res4$efficiency[x], res4$efficiency[y]))
print(wilcox.test(res4$efficiency[x], res4$efficiency[y]))


x = getsample(res4, "iLID_Cre32", "dark")
y = getsample(res4, "iLID_Cre32", "light")

print(var.test(res4$efficiency[x], res4$efficiency[y]))
print(  t.test(res4$efficiency[x], res4$efficiency[y]))
print(wilcox.test(res4$efficiency[x], res4$efficiency[y]))


x = getsample(res4, "24F", "dark")
y = getsample(res4, "24F", "light")

print(var.test(res4$efficiency[x], res4$efficiency[y]))
print(  t.test(res4$efficiency[x], res4$efficiency[y]))
print(wilcox.test(res4$efficiency[x], res4$efficiency[y]))

x = getsample(res4, "24I", "dark")
y = getsample(res4, "24I", "light")

print(var.test(res4$efficiency[x], res4$efficiency[y]))
print(  t.test(res4$efficiency[x], res4$efficiency[y]))
print(wilcox.test(res4$efficiency[x], res4$efficiency[y]))

x = getsample(res4, "25C", "dark")
y = getsample(res4, "25C", "light")

print(var.test(res4$efficiency[x], res4$efficiency[y]))
print(  t.test(res4$efficiency[x], res4$efficiency[y]))
print(wilcox.test(res4$efficiency[x], res4$efficiency[y]))

x = getsample(res4, "25F", "dark")
y = getsample(res4, "25F", "light")

print(var.test(res4$efficiency[x], res4$efficiency[y]))
print(  t.test(res4$efficiency[x], res4$efficiency[y]))
print(wilcox.test(res4$efficiency[x], res4$efficiency[y]))


x = getsample(res4, "25X", "dark")
y = getsample(res4, "25X", "light")

print(var.test(res4$efficiency[x], res4$efficiency[y]))
print(  t.test(res4$efficiency[x], res4$efficiency[y]))
print(wilcox.test(res4$efficiency[x], res4$efficiency[y]))

x = getsample(res4, "26R", "dark")
y = getsample(res4, "26R", "light")

print(var.test(res4$efficiency[x], res4$efficiency[y]))
print(  t.test(res4$efficiency[x], res4$efficiency[y]))
print(wilcox.test(res4$efficiency[x], res4$efficiency[y]))
@


<<>>=
date();
@

\end{document}
