# Supplementary material for: A single-chain and fast-responding light-inducible Cre recombinase as a novel optogenetic switch
Source: eLife. 2021 Feb 23;10:e61268. doi: 10.7554/eLife.61268 (PMC7997657; doi:10.7554/eLife.61268)
Supplement: Source code 1. [file elife-61268-code1.zip › analysis_code_v1_0_0/src/proc_lenti_1.Rnw]

%%%% 
\documentclass[english]{article}
\usepackage[T1]{fontenc}
\usepackage[latin9]{inputenc}
\usepackage{textcomp}
\usepackage{pdfpages}
\usepackage{graphicx}
\usepackage{verbatim}


\makeatletter
%%%%%%%%%%%%%%%%%%%%%%%%%%%%%% Textclass specific LaTeX commands.
\usepackage{Sweave}
\newcommand{\Rcode}[1]{{\texttt{#1}}}
\newcommand{\Robject}[1]{{\texttt{#1}}}
\newcommand{\Rcommand}[1]{{\texttt{#1}}}
\newcommand{\Rfunction}[1]{{\texttt{#1}}}
\newcommand{\Rfunarg}[1]{{\textit{#1}}}
\newcommand{\Rpackage}[1]{{\textit{#1}}}
\newcommand{\Rmethod}[1]{{\textit{#1}}}
\newcommand{\Rclass}[1]{{\textit{#1}}}

\makeatother

\usepackage{babel}
\begin{document}

\title{ Flow cytometry (MacsQuant) data in human cells transduced by lentiviral LiCre }


\author{Gerard Triqueneaux, Gael Yvert}

\maketitle
\tableofcontents{}

\newpage{}


\section{Settings and sourcing useful functions}

Initialize and inform on when and where we are :

<<dir-and-date, echo = FALSE>>=
### clean session
rm(list=ls())

### When and where we are #####
date();
setwd(".")
getwd();

### create subdirectories #####
for (subdir in c("outputs/", "tmp/")){ 
  if (! (subdir %in% dir()) ) system(paste("mkdir -p ", subdir, sep = " "));
};

### load libraries ###
library(flowCore)
library(flowViz)
library(ggplot2)

### source utilities ###
source("../../src/sort.data.frame.r");
source("../../src/gate_facs_HTS_data.R");
source("../../src/barplots.with.dots.R");

### Report on the status of this session ####
print(sessionInfo())

### Read configurtation file ####
configfile = "proc_lenti_1.conf"
config = read.table(configfile, sep = "\t", header = FALSE)
print("Configuration parameters:")
print(config)

### Print git log to see the commit ID of current code ###
cmd = "git log --oneline --graph --decorate -1 > commitID.txt"
system(cmd) 
@

Here is the last commit of the git repository for this project:
 
\verbatiminput{commitID.txt}
   

\section{Facs data}

\subsection{Read data and gate}
<<>>=
datadir  = "../../data/"
i = which(config[,1] == "DATADATE")
if(length(i) != 1) stop("parameter DATADATE expected in configuration file and could not be found or was found more than once");
date = config[i,2]
datadate = paste(date, "/", sep = "")

datapath = paste(datadir, datadate, "dat/", sep = "")
fs = read.flowSet(path = datapath)

annofile = paste(datadir, datadate, "anno.txt", sep = "")
anno.not.ordered = read.table(annofile, header = TRUE, sep = "\t", stringsAsFactors = FALSE)

pd = pData(phenoData(fs))
pd2a = match(pd$name, paste(anno.not.ordered$file, ".fcs", sep = ""))

anno = cbind(pd, anno.not.ordered[pd2a,])
dat = fs
@

\subsection{ FSC-SSC gating }

We first need to reformat the data into a list-based format.

<<>>=
data = list()
myfun = function(x) return(exprs(x))
data$alldat = fsApply(dat, FUN = myfun, simplify = FALSE)
data$anno = anno
@


We then run gating.

<<>>=
data = gate_facs_HTS_data(data, frac_cells=0.4, graphics=FALSE, pre_gating_rm_rate=0.05, verbose=TRUE, hard_lim=NULL, gateParameters=c("FSC-A", "SSC-A"))
@

And we examine how it worked (visualize the gates...)
<<fig=TRUE>>=
plot_gates(data);
@


\section{ Count green and red cells }

Using negative samples (empty plasmid) we extract the 95th percentile of autofluorescence values ( = a)
Using the positive samples (CRE WildType plasmid) we extract the 5th percentile of fluorescent values ( = b)
We set a threshold as the mean of these two values a and b.

<<>>=
# see what method is chosen in config
i = which(config[,1] == "THRESHOLD_METHOD")
if(length(i) != 1) stop("parameter THRESHOLD_METHOD expected in configuration file and could not be found or was found more than once");
method = config[i,2]
if( ! method %in% c("NegOnly", "NegAndPos")) stop("parameter THRESHOLD_METHOD has invalid value");

#identify channels
red.channel = "Y2-A"
j.red       = match(red.channel, colnames(data$gdat[[1]]))
green.channel = "B1-A"
j.green       = match(green.channel, colnames(data$gdat[[1]]))

#samples with no fluorescence
i.neg = which(data$anno$construct.GFP == "none" & data$anno$construct.Cre == "none")
#pool negative cells
red.neg   = NULL
green.neg = NULL
for (i in i.neg){
  red.neg   = c(red.neg,   data$gdat[[i]][,j.red])
  green.neg = c(green.neg, data$gdat[[i]][,j.green])
}
q.neg.red   = quantile(red.neg,   probs = seq(0,1,0.001))
q.neg.green = quantile(green.neg, probs = seq(0,1,0.0001))

#samples with ~100% fluorescence
i.pos = which(data$anno$construct == "Positive" )
#pool positive cells
red.pos   = NULL
green.pos = NULL
for (i in i.pos){
  red.pos   = c(red.pos,   data$gdat[[i]][,j.red])
  green.pos = c(green.pos, data$gdat[[i]][,j.green])
}
q.pos.red   = quantile(red.pos,   probs = seq(0,1,0.01))
q.pos.green = quantile(green.pos, probs = seq(0,1,0.01))

if (method == "NegOnly") {
    thres.red   = q.neg.red[996]
    thres.green = q.neg.green[9996]
} else if (method == "NegAndPos") {
    thres.red   = mean(c(q.neg.red[996],   q.pos.red[6]),  na.rm = TRUE)
    thres.green = mean(c(q.neg.green[9996], q.pos.green[6]),na.rm = TRUE)
}
@


We now use these thresholds to count cells: white, green.only, red.only, red.and.green.

<<>>=
count.redgreen <- function(x, j.red, j.green, thres.red, thres.green){
  green = (x[,j.green] > thres.green)
  red   = (x[,j.red]   > thres.red)
  
  n.white      = sum( !green & !red )
  n.green.only = sum( green  & !red )
  n.red.only   = sum( !green & red )
  n.red.and.green = sum(green & red)

  return(c(n.white, n.green.only, n.red.only, n.red.and.green))
}

counts = t( sapply(data$gdat, FUN = count.redgreen, j.red = j.red, j.green = j.green, thres.red = thres.red, thres.green = thres.green) )
counts = as.data.frame(counts)
names(counts) = c("n.white", "n.greenonly", "n.redonly", "n.redandgreen")
data$anno = cbind(data$anno, counts)

data$anno$n.total = (data$anno$n.white + data$anno$n.greenonly + data$anno$n.redonly + data$anno$n.redandgreen)
data$anno$f.GREEN =  (data$anno$n.greenonly + data$anno$n.redandgreen)/data$anno$n.total
data$anno$f.RED   =  (data$anno$n.redonly   + data$anno$n.redandgreen)/data$anno$n.total

data$anno$f.ON = 1 - data$anno$n.white/data$anno$n.total

data$anno$f.DOUBLE = data$anno$n.redandgreen/data$anno$n.total

data$anno$f.SINGLE = (data$anno$n.redonly + data$anno$n.greenonly)/data$anno$n.total

# efficiency = fraction of red among all
data$anno$efficiency = (data$anno$n.redandgreen + data$anno$n.redonly) / data$anno$n.total;

res.filename = paste("./outputs/", date, "_lenti-counts.txt", sep = "")
write.table(file = res.filename, data$anno, quote = FALSE, sep = "\t")
@


\section{ Visualize }

\subsection{ Thresholds }

<<fig=TRUE>>=
par(mfcol = c(2,2))
xmax.green = log(q.pos.green[98])
if( !is.na(xmax.green) ){
  xlim = c(0,xmax.green)
} else  xlim = NULL;

if (!is.null(xlim)){
  hist(log(green.neg), nclass = 200, xlim = xlim, main = "")
  abline(abline(v=log(thres.green), col = 2))
  hist(log(green.pos), nclass = 200, xlim = xlim, main = "")
  abline(abline(v=log(thres.green), col = 2))
} else{
  hist(log(green.neg), nclass = 200, main = "")
  abline(abline(v=log(thres.green), col = 2))
}

xmax.red = log(q.pos.red[98])
if( !is.na(xmax.red) ){
  xlim = c(0,xmax.red)
} else  xlim = NULL

if (!is.null(xlim)){
  hist(log(red.neg), nclass = 200, xlim = xlim, main = "")
  abline(abline(v=log(thres.red), col = 2))
  hist(log(red.pos), nclass = 200, xlim = xlim, main = "")
  abline(abline(v=log(thres.red), col = 2))
} else {
  hist(log(red.neg), nclass = 200, main = "")
  abline(abline(v=log(thres.red), col = 2))
}
par(mfcol = c(1,1))
@


<<>>=
plot.one.sample <- function(data, i){
   x = data$gdat[[i]];
   a = data$anno[i,];
   title = paste("(", a$construct.GFP, "|", a$construct.Cre, ") ", a$condition, ",", a$replicate, sep = "")
   lg = log(x[,j.green])
   lr = log(x[,j.red])
   par(mfcol = c(2,2))
   plot(lg,lr, pch = ".", main = title, xlab = "log(GFP)", ylab = "log(mCherry)")
   abline(v=log(thres.green), col = "green")
   abline(h=log(thres.red), col = "red")

   hist(lg, nclass = 500, xlab = "log(GFP)", main = "")
   abline(v=log(thres.green), col = "green", lwd = 2)

   hist(lr, nclass = 500, xlab = "log(mCherry)", main = "")
   abline(v=log(thres.red), col = "red", lwd = 2)

   par(mfcol = c(1,1))
}
@

<<fig=TRUE>>=
plot.one.sample(data, 1)
@
<<fig=TRUE>>=
plot.one.sample(data, 13)
@
<<fig=TRUE>>=
plot.one.sample(data, 3)
@
<<fig=TRUE>>=
plot.one.sample(data, 15)
@
<<fig=TRUE>>=
plot.one.sample(data, 9)
@
<<fig=TRUE>>=
plot.one.sample(data, 21)
@
<<fig=TRUE>>=
plot.one.sample(data, 6)
@
<<fig=TRUE>>=
plot.one.sample(data, 18)
@


\subsection { Infection efficiencies }

Based on the GFP vector, we compute the efficiency of infection in each sample.

<<fig=TRUE>>=
x = sort.data.frame(~ construct.GFP, data$anno);
col = rep("green", times = dim(x)[1])
col[ x$construct.GFP == "none" ] = "grey"
plot(x$f.GREEN, ylab = "fraction of GFP+ cells", pch = 21, bg = col, xlab = "Sample Index")
legend("bottomleft", legend = c("AAV-GFP", "none"), pch = 16, col = c("green", "grey"))
@

\subsection { Cre/Lox switch efficiencies }

<<fig=TRUE>>=
p = barplot.lenti(data$anno);
print(p);
@


\section{conclusions}

We see that:

\begin{itemize}
\item The three constructs have a significant induction by light (do the stats).
\item Both Mag-Cre constructs have high residual activity in the dark.
\item The LiCre construct does have a significant residual activity in the dark (do the stats), but lower than the one of Mag-Cre constructs. 
\end{itemize}


<<>>=
date();
@

\end{document}
