# Supplementary material for: A single-chain and fast-responding light-inducible Cre recombinase as a novel optogenetic switch
Source: eLife. 2021 Feb 23;10:e61268. doi: 10.7554/eLife.61268 (PMC7997657; doi:10.7554/eLife.61268)
Supplement: Source code 1. [file elife-61268-code1.zip › analysis_code_v1_0_0/src/README.txt]

######################
#                    #
#   src/ directory   #
#                    #
######################
Contains analysis scripts
- Scripts named as proc_*
  correspond to processing of raw flow cytometry files
- Scripts named as fig_*
  correspond to production of figures from the processed data
- Other scripts contain utilities.

proc_cremutants.Rnw      : analysis of cre mutants and cre-vvd fusions

proc_fusions.Rnw         : analysis of iLID-cre fusions

proc_conditions_PAUL.Rnw : various illumination conditions using 
                           the PAUL apparatus (intensities and durations)

proc_conditions_spot.Rnw : various illumination conditions using 
                           the DMX spot apparatus (intensities and dutycycles)

proc_magcre_paul.Rnw     : evaluation of MagCre  using 
                           the PAUL apparatus

proc_cibcrycre_paul.Rnw  : evaluation of CIB1/CRYCre  using 
                           the PAUL apparatus

proc_lenti_1.Rnw         : analysis of data 2020-10-09: LiCre and MagCre in human cells (lentiviral vector)

proc_lenti_2.Rnw         : analysis of data 2020-11-18: LiCre and MagCre in human cells (lentiviral vector)

proc_lenti_3.Rnw         : analysis of data 2020-11-22: LiCre and MagCre in human cells (lentiviral vector)


fig_qpcr.Rnw             : produces figure of qPCR results

fig_intensities_spot.R   : produces figure of efficiencies 
                           of LiCre, MagCre and CIB1/CRY-cre
                           at various intensities using the DMX spot

fig_dutycycle.R          : produces figure of efficiencies 
                           of LiCre and MagCre under pulsatile stimulation
                           at various duty cycles and periods
                           using the DMX spot

fig_barplots.R           : produces most of the bar plots
                           shown on figures

fig_fluofig3.Rnw         : quantifications of microscopy fluorescence

fig_cfu.Rnw              : barplots of numbers of colony-forming units

fig_crt-dosage.R         : barplot of carotene dosage

fig_lenti.R              : barplots of lentiviral transduction 
                           efficiencies (LiCre and MagCre)
