# Supplementary material for: A single-chain and fast-responding light-inducible Cre recombinase as a novel optogenetic switch
Source: eLife. 2021 Feb 23;10:e61268. doi: 10.7554/eLife.61268 (PMC7997657; doi:10.7554/eLife.61268)
Supplement: Source code 1. [file elife-61268-code1.zip › analysis_code_v1_0_0/src/sort.data.frame.r]

#I can never remember how to use "order" to sort the rows of a data frame, so like any good, lazy programmer, I decided to write my own function.

#The idea is to specify a data.frame and a one-sided formula with +/- indicating ascending/descending. For example:   sort.data.frame(~ +nitro -Variety, Oats)

#Since sorting of a data.frame is an oft-asked question on this list, I am posting my function in hopes that others may find it useful.

#Computing 'on the language' (formulas) is not my strongest point, so the function can probably be improved. A similar idea could be used for matrix objects. Feedback is welcome.

#Kevin Wright


sort.data.frame <- function(form,dat){
# Author: Kevin Wright
# Some ideas from Andy Liaw
# http://tolstoy.newcastle.edu.au/R/help/04/07/1076.html

# Use + for ascending, - for decending.
# Sorting is left to right in the formula
  

# Useage is either of the following:
# sort.data.frame(~Block-Variety,Oats)
# sort.data.frame(Oats,~-Variety+Block)
  

# If dat is the formula, then switch form and dat
  if(inherits(dat,"formula")){
    f=dat
    dat=form
    form=f
  }
  if(form[[1]] != "~")
    stop("Formula must be one-sided.")

# Make the formula into character and remove spaces
  formc <- as.character(form[2])
  formc <- gsub(" ","",formc)
# If the first character is not + or -, add +
  if(!is.element(substring(formc,1,1),c("+","-")))     formc <- paste("+",formc,sep="")
# Extract the variables from the formula
  vars <- unlist(strsplit(formc, "[\\+\\-]"))
  vars <- vars[vars!=""] # Remove spurious "" terms

# Build a list of arguments to pass to "order" function
  calllist <- list()
  pos=1 # Position of + or -
  for(i in 1:length(vars)){
    varsign <- substring(formc,pos,pos)
    pos <- pos+1+nchar(vars[i])
    if(is.factor(dat[,vars[i]])){

      if(varsign=="-")
        calllist[[i]] <- -rank(dat[,vars[i]])
      else
        calllist[[i]] <- rank(dat[,vars[i]])

    }
    else {

      if(varsign=="-")
        calllist[[i]] <- -dat[,vars[i]]
      else
        calllist[[i]] <- dat[,vars[i]]


    }
  }
  dat[do.call("order",calllist),]

} 
