# Supplementary material for: A single-chain and fast-responding light-inducible Cre recombinase as a novel optogenetic switch
Source: eLife. 2021 Feb 23;10:e61268. doi: 10.7554/eLife.61268 (PMC7997657; doi:10.7554/eLife.61268)
Supplement: Source code 1. [file elife-61268-code1.zip › analysis_code_v1_0_0/src/tex.table.R]

# Print a table in tex format
# using xtable()
# m: matrix to be printed
# ...: additional arguments to be passed to xtable()
# such as digits = 5 or display = "g" for example.
tex.table <- function(m, ...){
  library(xtable);
  xm <- xtable(m, ...);
  print(xm);
}
