# Supplementary material for: A single-chain and fast-responding light-inducible Cre recombinase as a novel optogenetic switch
Source: eLife. 2021 Feb 23;10:e61268. doi: 10.7554/eLife.61268 (PMC7997657; doi:10.7554/eLife.61268)
Supplement: Source code 1. [file elife-61268-code1.zip › analysis_code_v1_0_0/src/twocol_macsquant.Rnw]

%%%% 
\documentclass[english]{article}
\usepackage[T1]{fontenc}
\usepackage[latin9]{inputenc}
\usepackage{textcomp}
\usepackage{pdfpages}
\usepackage{graphicx}


\makeatletter
%%%%%%%%%%%%%%%%%%%%%%%%%%%%%% Textclass specific LaTeX commands.
\usepackage{Sweave}
\newcommand{\Rcode}[1]{{\texttt{#1}}}
\newcommand{\Robject}[1]{{\texttt{#1}}}
\newcommand{\Rcommand}[1]{{\texttt{#1}}}
\newcommand{\Rfunction}[1]{{\texttt{#1}}}
\newcommand{\Rfunarg}[1]{{\textit{#1}}}
\newcommand{\Rpackage}[1]{{\textit{#1}}}
\newcommand{\Rmethod}[1]{{\textit{#1}}}
\newcommand{\Rclass}[1]{{\textit{#1}}}

\makeatother

\usepackage{babel}
\begin{document}

\title{ GFP and mCherry excisions, analysed on MacsQuant cytometer }


\author{Helene Duplus-Bottin, Gael Yvert}

\maketitle
\tableofcontents{}

\newpage{}


\section{Settings and sourcing useful functions}

Initialize and inform on when and where we are :

<<dir-and-date, echo = FALSE>>=
rm(list=ls());
date();
R.Version()$version.string;
setwd(".")
getwd();
for (subdir in c("outputs/", "tmp/")){ 
  if (! (subdir %in% dir()) ) system(paste("mkdir -p ", subdir, sep = " "));
};
@

<<>>=
library(flowCore)
library(flowViz)
library(ggplot2)
source("../../src/gate_facs_HTS_data.R");
@


\section{Facs data}

\subsection{Read data and gate}
<<>>=
datadir  = "../../data/"
datadate = "2018-05-31/"
datapath = paste(datadir, datadate, "dat/", sep = "")
fs = read.flowSet(path = datapath)

annofile = paste(datadir, datadate, "anno.txt", sep = "")
anno.not.ordered = read.table(annofile, header = TRUE, sep = "\t", stringsAsFactors = FALSE)

pd = pData(phenoData(fs))
pd2a = match(pd$name, paste(anno.not.ordered$sample, ".fcs", sep = ""))

anno = cbind(pd, anno.not.ordered[pd2a,])
@


\subsection{ Remove first events of each sample }

<<>>=
n = 2000
@

Helene Duplus and David Cluet saw that, when acquiring data from plates on the MacsQuant, the first events have weird FSC/SSC values. They are likely small bubles. We remove the first \Sexpr{n} events from the data.

<<>>=
remove.first.events <- function(x, n){
  # x: a flowFrame
  # n: number of first events to remove from the flowFrame
  # value: a flowFrame corresponding to x without events 1:n
  dat = exprs(x)
  sdat = dat[-(1:n), ]
  ret = x
  exprs(ret) <- sdat
  return(ret)
}

dat = fsApply(fs, FUN = remove.first.events, n = n)
@


<<fig=TRUE>>=
par(mfcol = c(1,2))
i=1
title = paste("sample", i)
flowPlot(fs[[i]], plotParameters = c("FSC-H", "SSC-H"), logx = FALSE, logy = FALSE, main = paste(title, "All events"))
flowPlot(dat[[i]], plotParameters = c("FSC-H", "SSC-H"), logx = FALSE, logy = FALSE, main = paste(title, "without first", n, "events"))
par(mfcol = c(1,1))
@

<<>>=
#remove samples with no more events
count.events = function(x){
    #x: a flowFrame
    return( dim(exprs(x)) [1] )
}
n.events = fsApply(dat, FUN = count.events)

i.empty = which(n.events < 1)
if(length(i.empty)>0){
   print("The following samples are being discarded because they do not contain enough events:")
   for (i in i.empty)
     print(anno$name[i])
  dat  = dat [-i.empty]
  anno = anno[ -i.empty,]
}
@


\subsection{ FSC-SSC gating }

We first need to reformat the data into a list-based format.

<<>>=
data = list()
myfun = function(x) return(exprs(x))
data$alldat = fsApply(dat, FUN = myfun, simplify = FALSE)
data$anno = anno
@


We then run gating.

<<>>=
data = gate_facs_HTS_data(data, frac_cells=0.4, graphics=FALSE, pre_gating_rm_rate=0.05, verbose=TRUE, hard_lim=NULL)
@


\subsection{visualize GFP and mCherry}

 
<<fig=TRUE>>=
par(mfcol = c(2,2))
for (i in c(2,4,6,8)){
   ff = flowFrame(data$gdat[[i]])
   name = data$anno[i,]
   title = paste(name$construct, name$replicate, name$condition)
   flowPlot(ff, plotParameters = c("Y2-H", "B1-H"), logx = TRUE, logy = TRUE, main = title, xlim = c(0, 0.12), ylim = c(0, 0.6))
}
par(mfcol = c(1,1))
@

<<fig=TRUE>>=
par(mfcol = c(2,2))
for (i in c(1,3,5,7)){
   ff = flowFrame(data$gdat[[i]])
   name = data$anno[i,]
   title = paste(name$construct, name$replicate, name$condition)
   flowPlot(ff, plotParameters = c("Y2-H", "B1-H"), logx = TRUE, logy = TRUE, main = title, xlim = c(0, 0.12), ylim = c(0, 0.6))
}
par(mfcol = c(1,1))
@

<<fig=TRUE>>=
par(mfcol = c(2,2))
for (i in c(9,10,19,20)){
   ff = flowFrame(data$gdat[[i]])
   name = data$anno[i,]
   title = paste(name$construct, name$replicate, name$condition)
   flowPlot(ff, plotParameters = c("Y2-H", "B1-H"), logx = TRUE, logy = TRUE, main = title, xlim = c(0, 0.12), ylim = c(0, 0.6))
}
par(mfcol = c(1,1))
@

<<fig=TRUE>>=
par(mfcol = c(2,2))
for (i in c(12,14,16,18)){
   ff = flowFrame(data$gdat[[i]])
   name = data$anno[i,]
   title = paste(name$construct, name$replicate, name$condition)
   flowPlot(ff, plotParameters = c("Y2-H", "B1-H"), logx = TRUE, logy = TRUE, main = title, xlim = c(0, 0.12), ylim = c(0, 0.6))
}
par(mfcol = c(1,1))
@

\section{ Count green and red cells }

Using negative samples (empty plasmid) we extract the 95th percentile of autofluorescence values ( = a)
Using the positive samples (CRE WildType plasmid) we extract the 5th percentile of fluorescent values ( = b)
We set a threshold as the mean of these two values a and b.

<<>>=
#identify channels
red.channel = "Y2-H"
j.red       = match(red.channel, colnames(data$gdat[[1]]))
green.channel = "B1-H"
j.green       = match(green.channel, colnames(data$gdat[[1]]))

#samples with no fluorescence
i.neg = which(data$anno$construct == "Neg" )
#pool negative cells
red.neg   = NULL
green.neg = NULL
for (i in i.neg){
  red.neg   = c(red.neg,   data$gdat[[i]][,j.red])
  green.neg = c(green.neg, data$gdat[[i]][,j.green])
}
q.neg.red   = quantile(red.neg,   probs = seq(0,1,0.01))
q.neg.green = quantile(green.neg, probs = seq(0,1,0.01))

#samples with ~100% fluorescence
i.pos = which(data$anno$construct == "WT" )
#pool positive cells
red.pos   = NULL
green.pos = NULL
for (i in i.pos){
  red.pos   = c(red.pos,   data$gdat[[i]][,j.red])
  green.pos = c(green.pos, data$gdat[[i]][,j.green])
}
q.pos.red   = quantile(red.pos,   probs = seq(0,1,0.01))
q.pos.green = quantile(green.pos, probs = seq(0,1,0.01))

thres.red   = mean(c(q.neg.red[96],   q.pos.red[6]))
thres.green = mean(c(q.neg.green[96], q.pos.green[6]))
@


We now use these thresholds to count cells: white, green.only, red.only, red.and.green.

<<>>=
count.redgreen <- function(x, j.red, j.green, thres.red, thres.green){
  green = (x[,j.green] > thres.green)
  red   = (x[,j.red]   > thres.red)
  
  n.white      = sum( !green & !red )
  n.green.only = sum( green  & !red )
  n.red.only   = sum( !green & red )
  n.red.and.green = sum(green & red)

  return(c(n.white, n.green.only, n.red.only, n.red.and.green))
}

counts = t( sapply(data$gdat, FUN = count.redgreen, j.red = j.red, j.green = j.green, thres.red = thres.red, thres.green = thres.green) )
counts = as.data.frame(counts)
names(counts) = c("n.white", "n.greenonly", "n.redonly", "n.redandgreen")
data$anno = cbind(data$anno, counts)

data$anno$n.total = (data$anno$n.white + data$anno$n.greenonly + data$anno$n.redonly + data$anno$n.redandgreen)

data$anno$f.ON = 1 - data$anno$n.white/data$anno$n.total

data$anno$f.DOUBLE = data$anno$n.redandgreen/data$anno$n.total

data$anno$f.SINGLE = (data$anno$n.redonly + data$anno$n.greenonly)/data$anno$n.total

outfile= "./outputs/towcolors-counts.txt"
write.table(file = outfile, data$anno, quote = FALSE, sep = "\t")
@


\section{ Visualize }

\subsection{ Thresholds }

<<fig=TRUE>>=
par(mfcol = c(2,2))

hist(log(green.neg), nclass = 200, xlim = c(0,log(q.pos.green[98])), main = "")
abline(abline(v=log(thres.green), col = 2))
hist(log(green.pos), nclass = 200, xlim = c(0,log(q.pos.green[98])), main = "")
abline(abline(v=log(thres.green), col = 2))

hist(log(red.neg), nclass = 200, xlim = c(0,log(q.pos.red[98])), main = "")
abline(abline(v=log(thres.red), col = 2))
hist(log(red.pos), nclass = 200, xlim = c(0,log(q.pos.red[98])), main = "")
abline(abline(v=log(thres.red), col = 2))

par(mfcol = c(1,1))
@

\subsection{ Efficiency at various concentrations of Met }


<<fig=TRUE>>=
constr = "AA20"
par(mfcol = c(2,2))

cond = "light"
x = subset(data$anno, construct == constr & condition == cond );
ylim = c(0,max(x$f.ON))

plot(f.ON ~ log(methionine.conc+1), x, main = paste(constr, cond), ylim = ylim)

cond = "dark"
x = subset(data$anno, construct == constr & condition == cond );
plot(f.ON ~ log(methionine.conc+1), x, main = paste(constr, cond), ylim = ylim)

cond = "light"
x = subset(data$anno, construct == constr & condition == cond );
ylim = c(0,max(x$f.DOUBLE))

plot(f.DOUBLE ~ log(methionine.conc+1), x, main = paste(constr, cond), ylim = ylim)

cond = "dark"
x = subset(data$anno, construct == constr & condition == cond );
plot(f.DOUBLE ~ log(methionine.conc+1), x, main = paste(constr, cond), ylim = ylim)
par(mfcol = c(1,1))

@
<<fig=TRUE>>=
constr = "WT"
par(mfcol = c(2,2))

cond = "light"
x = subset(data$anno, construct == constr & condition == cond );
ylim = c(0,max(x$f.ON))

plot(f.ON ~ log(methionine.conc+1), x, main = paste(constr, cond), ylim = ylim)

cond = "dark"
x = subset(data$anno, construct == constr & condition == cond );
plot(f.ON ~ log(methionine.conc+1), x, main = paste(constr, cond), ylim = ylim)

cond = "light"
x = subset(data$anno, construct == constr & condition == cond );
ylim = c(0,max(x$f.DOUBLE))

plot(f.DOUBLE ~ log(methionine.conc+1), x, main = paste(constr, cond), ylim = ylim)

cond = "dark"
x = subset(data$anno, construct == constr & condition == cond );
plot(f.DOUBLE ~ log(methionine.conc+1), x, main = paste(constr, cond), ylim = ylim)
par(mfcol = c(1,1))

@


\subsection{ Conditional probabilities to excise }

<<fig=TRUE>>=
constr = "AA20"
cond = "light"

par(mfcol = c(2,2))

x = subset(data$anno, construct == constr & condition == cond );
x$P.red             = (x$n.redonly + x$n.redandgreen)/x$n.total
x$P.red.given.green = x$n.redandgreen / (x$n.redandgreen + x$n.greenonly)
x$P.green           = (x$n.greenonly + x$n.redandgreen)/x$n.total
x$P.green.given.red = x$n.redandgreen / (x$n.redandgreen + x$n.redonly)

ylim = c(0, max(c(x$P.green), x$P.red))

plot(P.green ~ log(methionine.conc+1), x, ylim = ylim)
plot(P.green.given.red ~ log(methionine.conc+1), x, ylim = c(0,1))

plot(P.red ~ log(methionine.conc+1), x, ylim = ylim)
plot(P.red.given.green ~ log(methionine.conc+1), x, ylim = c(0,1))

par(mfcol = c(1,1))
@

\section{ Figure at 0uM methionine }

<<Fig2colors-1, fig=TRUE>>=
constr = "AA20"
metconc = 0

x = subset(data$anno, construct == constr & methionine.conc == metconc)
x$P.red             = (x$n.redonly + x$n.redandgreen)/x$n.total
x$P.red.given.green = x$n.redandgreen / (x$n.redandgreen + x$n.greenonly)
x$P.green           = (x$n.greenonly + x$n.redandgreen)/x$n.total
x$P.green.given.red = x$n.redandgreen / (x$n.redandgreen + x$n.redonly)
x$P.red.and.green   = x$n.redandgreen / x$n.total
sx = x
cond = sx$condition
sem = function(x) return(sd(x)/sqrt(length(x)))

sx$P.red.mean  = ave(sx$P.red, cond, FUN = mean)
sx$P.red.sem   = ave(sx$P.red, cond, FUN = sem)

sx$P.green.mean = ave(sx$P.green,  cond, FUN = mean)
sx$P.green.sem   = ave(sx$P.green, cond, FUN = sem)

sx$P.red.given.green.mean = ave(sx$P.red.given.green,  cond, FUN = mean)
sx$P.red.given.green.sem   = ave(sx$P.red.given.green, cond, FUN = sem)

sx$P.green.given.red.mean = ave(sx$P.green.given.red,  cond, FUN = mean)
sx$P.green.given.red.sem   = ave(sx$P.green.given.red, cond, FUN = sem)

sx$P.red.and.green.mean = ave(sx$P.red.and.green,  cond, FUN = mean)
sx$P.red.and.green.sem  = ave(sx$P.red.and.green,  cond, FUN = sem)

j = which(names(sx) %in% c("condition", "P.green.mean", "P.green.sem", "P.red.mean", "P.red.sem", "P.green.given.red.mean", "P.green.given.red.sem", "P.red.given.green.mean", "P.red.given.green.sem", "P.red.and.green.mean", "P.red.and.green.sem" ))
y = unique(sx[,j])
init = rep(NA, times = 10)
z = data.frame(prob = init, mean = init, sem = init, cond = init)
i.light = which(y$condition == "light")
i.dark  = which(y$condition == "dark")
z$cond = c(rep("light", 5), rep("dark", 5))
z$prob = rep(c("P.green", "P.green.given.red", "P.red", "P.red.given.green", "P.red.and.green"), 2)
z$mean = c( y$P.green.mean[i.light], y$P.green.given.red.mean[i.light], y$P.red.mean[i.light], y$P.red.given.green.mean[i.light], y$P.red.and.green.mean[i.light], y$P.green.mean[i.dark], y$P.green.given.red.mean[i.dark], y$P.red.mean[i.dark], y$P.red.given.green.mean[i.dark], y$P.red.and.green.mean[i.dark] )

z$sem = c( y$P.green.sem[i.light], y$P.green.given.red.sem[i.light], y$P.red.sem[i.light], y$P.red.given.green.sem[i.light], y$P.red.and.green.sem[i.light], y$P.green.sem[i.dark], y$P.green.given.red.sem[i.dark], y$P.red.sem[i.dark], y$P.red.given.green.sem[i.dark], y$P.red.and.green.sem[i.dark]  )
z$col = c("green", "green", "red", "red", "yellow", rep("grey", 5))

pdwidth = 0.7

p <- ggplot(z, aes(x=prob, y=mean, fill = col))            +
        theme(panel.grid.major.x = element_blank(),panel.grid.minor.x = element_blank()) +  
	#scale_x_discrete(limits = prob) +
        geom_bar(width = 0.5, position= position_dodge(width=pdwidth), stat = "identity", colour = "black") +
	scale_fill_manual(values = c("green", "grey", "red", "yellow")) +
        geom_errorbar(aes(ymin=mean-sem,ymax=mean+sem), width = 0.2, position = position_dodge(pdwidth))

print(p)
@


We plot one sample as an example of the type of data obtained.

<<Fig2colors-2, fig=TRUE>>=
constr = "AA20"
cond = "light"
metconc = 0
i = which(data$anno$construct == constr & data$anno$condition == cond & data$anno$methionine.conc == metconc)[1]


ff = flowFrame(exprs = data$gdat[[i]])
flowPlot(ff, plotParameters = c("B1-H", "Y2-H"), xlim = c(1,2.2), ylim = c(1,1.35))
abline(v = thres.green, col= "green")
abline(h = thres.red,   col= "red")

pdf(file = "Fig2colors-2.pdf", width = 7, height = 5)
flowPlot(ff, plotParameters = c("B1-H", "Y2-H"), xlim = c(1,2.2), ylim = c(1,1.35))
abline(v = thres.green, col= "green")
abline(h = thres.red,   col= "red")
dev.off()

@

\section{conclusions}
We see that:

\begin{itemize}
\item Thresholding to classify red, green and two-colored cells worked fine.
\item Cre WT has had full activity in all conditions (even fully-repressed). This means that applying a repressible system to Cre WT is probably not a realistic strategy.
\item Efficiency regularly decreased with repression strength. 
\item We do not have a vision of mild repression (between 0 and 50 micromolar Methionine).
\item Probability to excise one locus if the other locus has excised is twice higher than with no prior. Thus, the two events are not independent. This means that activation of CRE is indeed a limiting step for efficiency. In other words, finding the DNA target is not the most-limiting step.
\end{itemize}


<<>>=
date();
@

\end{document}
