# Supplementary material for: A single-chain and fast-responding light-inducible Cre recombinase as a novel optogenetic switch
Source: eLife. 2021 Feb 23;10:e61268. doi: 10.7554/eLife.61268 (PMC7997657; doi:10.7554/eLife.61268)
Supplement: Supplementary file 1. — Table S1: List of plasmids used in this study. Table S2: List of strains used in this study. Table S3: List of DNA oligonucleotides used in this study. Supplementary Text S1: Synthetic nucleotidic sequences. Supplementary Text S2: Peptide sequences. [file elife-61268-supp1.odt]

Supplementary File


A single-chain and fast-responding light-inducible Cre recombinase as a novel optogenetic switch

Hélène Duplus-Bottin1, Martin Spichty1,*, Gérard Triqueneaux1, Christophe Place2, Philippe Emmanuel Mangeot3, Théophile Ohlmann3, Franck Vittoz2 and Gaël Yvert1,#

1) Laboratory of Biology and Modeling of the Cell, Ecole Normale Supérieure de Lyon, CNRS, Université de Lyon, 69007 Lyon, France.
2) Laboratory of Physics, Ecole Normale Supérieure de Lyon, CNRS, Université de Lyon, 69007 Lyon, France.
3) CIRI-Centre International de Recherche en Infectiologie, Université Claude Bernard Lyon 1, Université de Lyon, Inserm, U1111, CNRS, UMR5308, Ecole Normale Supérieure de Lyon, 69007, Lyon, France
*) Current address: Laboratoire d’Innovation Moléculaire et Applications, Site de Mulhouse – IRJBD, 3 bis rue Alfred Werner, 68057 Mulhouse Cedex, France
#) corresponding author.


Table of Content


Table S1: List of plasmids used in this study.............................................................. p2
Table S2: List of strains used in this study................................................................... p4
Table S3: List of DNA oligonucleotides used in this study.................................... p5-6
Supplementary References................................................................................................. p6
Supplementary Text S1: Synthetic nucleotidic sequences.................................... p7-22
Supplementary Text S2: Peptide sequences................................................................ p23-26


Supplementary Table S1: List of plasmids used in this study.

ID
System
Type
Selection
Description
Reference
pRS314
yeast
CEN/ARS
TRP1
empty vector
Sikorski et al. 1
pSH47
yeast
CEN/ARS
URA3
pGal1:Cre
Gueldener et al. 2
pSH63
yeast
CEN/ARS
TRP1
pGal1:Cre
Gueldener et al. 2
pHO-poly-HO
yeast
Integrative
none
Vector for integration at HO locus
Voth et al. 3
pIS385
yeast
Integrative
URA3
Vector for integration at LYS2 locus
Sadowski et al.4
Addgene
51269
human
-
-
pCAG-loxPSTOPloxP-ZsGreen reporter of Cre activity
Hermann et al.5 
Addgene
55779
human
-
NeoR
mCherry-Mem
Yost et al.6
pCDNA5/FRT
human
Integrative
(FlpIn)

Suitable for single-site insertion
Invitrogen
YEplac195-YB_E_I
yeast
2-micron
URA3
crtE-crtI-crtYB plasmid
Verwaal et al.7
pGY8
yeast
Integrative
NAT
PMET17-GFP
Ansel et al. 8
pGY262
yeast
Integrative
KlLEU2
HO-L:PTEF-loxP-KlLEU2-STOP-loxP-spHIS5:HO-R
This work
pGY286
yeast
CEN/ARS
TRP1
pGal1:Cre-VVD-N327T
This work
pGY339
yeast
CEN/ARS
TRP1
pGal1:Cre-VVD
This work
pGY372
yeast
CEN/ARS
TRP1
pGal1:CreAA
This work
pGY407
yeast
Integrative
KlLEU2
HO-L:PTEF-loxP-KlLEU2-STOP-loxP-GFP:HO-R
This work
pGY408
yeast
CEN/ARS
TRP1
pGal1:LOV2chimJaCre
This work
pGY415
yeast
CEN/ARS
TRP1
pGal1:LOV_Cre32
This work
pGY416
yeast
CEN/ARS
TRP1
pGal1:LiCre
This work
pGY417
yeast
CEN/ARS
URA3
pGal1:LOV_Cre32
This work
pGY459
yeast
CEN/ARS
TRP1
pGal1:LOV2(QIK)_Cre32
This work
pGY461
yeast
CEN/ARS
TRP1
pGal1:LOV2(QIIL)_Cre32
This work
pGY462
yeast
CEN/ARS
TRP1
pGal1:LOV2(QIVV)_Cre32
This work
pGY463
yeast
CEN/ARS
TRP1
pGal1:LOV2(QIAI)_Cre32
This work
pGY464
yeast
CEN/ARS
TRP1
pGal1:LOV2(QIQPG)_Cre32
This work
pGY465
yeast
CEN/ARS
TRP1
pMet17:LOV_Cre32
This work
pGY466
yeast
CEN/ARS
TRP1
pMet17:LiCre
This work
pGY472
yeast
Integrative
KlLEU2
HO-L:PTEF-loxP-KlLEU2-STOP-loxP-mCherry:HO-R
This work
pGY488
yeast
CEN/ARS
TRP1
pMet17:Cre18-59-nMag-NLS-T2A-NLS-pMag-Cre60to343 
This work
pGY491
yeast
CEN/ARS
TRP1
pMet17:NLS-pMag-CreC60-343.
This work
pGY501
yeast
CEN/ARS
URA3
pMet17: CreN18-59-nMag-NLS
This work
pGY502
yeast
CEN/ARS
TRP1
pMet17:Cre
This work
pGY519
human
-
-
pCDNA5 FRT loxP5
This work
pGY520
human
-
-
pCAG-Lox-STOP-MEM cherry-RV
This work
pGY521
human
-
-
pCAG-Lox-STOP-MEM cherry-R1
This work
pGY523
human
-
-
pCDNA5-FRT-LoxP-1xSTOP-LoxP-MEM cherry RV
This work
pGY524
human
-
-
pCDNA5-FRT-LoxP-1xSTOP-LoxP-MEM cherry R1
This work
pGY525
human
Integrative
(FlpIn)
HygR
pcDNA5-FRT-Lox-Stop-Lox-mCherry-Mem
This work
pGY531
yeast
CEN/ARS

TRP1
pMet17:CRY2L348F-CreN19-104
This work
pGY532
yeast
CEN/ARS
URA3
pMet17:CIB1-CreC106-343
This work
pGY537
yeast
Integrative
URA3, KlLEU2
pISLys2:PTEF-loxP-KlLEU2-STOP-loxP-GFP
This work
pGY547
yeast
Template
-
Lox-SynERG9-Lox-tHMG1
This work
pGY553
yeast
2-micron
URA3
pGuid-ERG9-Cas9
This work
pGY559
yeast
2-micron
URA3
YEplac195-PTDH3-loxP-KlLEU2-STOP-loxP-crtYB
This work
pGY561
human
-
G-418
pCDNA3.1-pCMV-NLSLiCre
This work
pGY577
human
-
-
Lentiviral vector pCMV-NLS-LiCre
This work
pGY625
human
-
-
Lentiviral vector pCMV-MagCre (PA-Cre)
This work
pGY626
human
-
-
Lentiviral vector pCMV-Magnets-opti
This work


Supplementary Table S2: List of strains used in this study.


ID
Background
Genotype(i)
Source
BY4713
S288c (BY)
MATb leu2∆0
Brachmann et al. 9
BY4719
S288c (BY)
MATa trp1∆63 ura3∆0
Brachmann et al. 9
BY4725
S288c (BY)
MATa ade2∆::hisG ura3∆0
Brachmann et al. 9
BY4726
S288c (BY)
MATb ade2∆::hisG ura3∆0
Brachmann et al. 9
FYC2-6A
S288c (BY)
MATb his3∆200 leu2∆1 trp1∆63
Gift from M.T. Teixeira
FYC2-6B
S288c (BY)
MATa his3∆200 leu2∆1 trp1∆63
Gift from M.T. Teixeira
GY855
S288c (BY)
MATa leu2∆0 trp1∆63 ura3∆0
spore from BY4713 x BY4719
GY983
S288c (BY)
MATb ade2∆::hisG his3∆200 leu2∆1 trp1∆63 ura3∆0
spore from BY4725 x FYC2-6A
GY984
S288c (BY)
MATa ade2∆::hisG his3∆200 leu2∆1 trp1∆63 ura3∆0
spore from BY4726 x FYC2-6B
GY1752
S288c (BY)
MATa ade2∆::hisG his3∆200 leu2∆1 trp1∆63 ura3∆0 ho∆::loxKlLEU2loxGFP
This work
GY1761
S288c (BY)
MATb his3∆200 leu2∆1 trp1∆63 ura3∆0 ho∆::loxKlLEU2loxGFP
GY1752 x FYC2-6A
GY2033
S288c (BY)
MATa his3∆200 leu2∆1 trp1∆63 ho∆::loxKlLEU2loxmCherry
This work
GY2206
S288c (BY)
MATa leu2∆0 lys2∆::loxKlLEU2loxGFP trp1∆63 ura3∆0
This work
GY2207
S288c (BY)
MATb ade2∆::hisG his3∆200 leu2∆1 trp1∆63 ura3∆0 ho∆::loxKlLEU2loxmCherry
This work
GY2214
S288c (BY)
MATa/MATb ADE2/ade2∆::hisG his3∆200/HIS3 leu2∆0/leu2∆1 LYS2/lys2∆::loxKlLEU2loxGFP trp1∆63/trp1∆63 ura3∆0/ura3∆0 HO/ho∆::loxKlLEU2loxmCherry
GY2206 x GY2207
GY2226
CEN.PK
MATb his3∆1 leu2-3,112 trp1-289 ura3-52
Spore from EUROSCARF strain 	30000D
GY2236
CEN.PK
MATa his3∆1 leu2-3,112 trp1-289 erg9∆::lox-synERG9-lox-tHMG1 ura3-52::URA3-crtYB-crtI-crtE*[YIplac211-YB/I/E*]
This work
GY2247
CEN.PK
MATa leu2-3,112 trp1-289 ura3-52::URA3-lox-KlLEU2-lox-crtYB-crtI-crtE*
This work
Y41388
CEN.PK
MATa leu2-3,112 trp1-289 ura3-52::URA3-crtYB-crtI-crtE*
EUROSCARF, from Verwaal et al.7
(i): MATb corresponds to MATα (alpha)


Supplementary Table S3: List of DNA primers used in this study.


ID
Sequence(i) (5'-3')
1B12
AAATGTCTTGTCTTCTCTGCTC
1C22
ACTGTTGCGCGAAGTAGT
1F14
gtgatgacggtgaaaacctc
1G42
AGAAAAGGAGAGGGCCAAGA
1J47
CATGAACTATATCCGTAaCCTGGATAGTGAAACAGGGGC
1J48
GCCCCTGTTTCACTATCCAGGtTACGGATATAGTTCATG
1J49
CATGAACTATATCCGTAaCCTGGATtgaGAAACAGGGGCAATGGTGCGCCTGC
1J50
GCAGGCGCACCATTGCCCCTGTTTCtcaATCCAGGtTACGGATATAGTTCATG
1L71
gaacatgtccatcaggttcttgcgaacctc-catttaacactcagataa
1L72
agaaaacgcctggcgatccctgaacatgtc-catttaacactcagataa
1L73
ggacagaagcattttccaggtatgctcaga-catttaacactcagataa
1L80
tggtatctttatagtcctgtcgg
1M42
CTT ATT AAG AAA ACC GCA TTT CAA ATC gcc gat gca acg agt gat gag gtt
1M43
CTT ATT AAG AAA ACC GCA TTT CAA ATC gcc acg agt gat gag gtt cgc aag
1M44
CTT ATT AAG AAA ACC GCA TTT CAA ATC gcc agt gat gag gtt cgc aag aac
1M45
CTT ATT AAG AAA ACC GCA TTT CAA ATC gcc gat gag gtt cgc aag aac ctg
1M46
CTT ATT AAG AAA ACC GCA TTT CAA ATC gcc gag gtt cgc aag aac ctg atg
1M47
CTT ATT AAG AAA ACC GCA TTT CAA ATC gcc gtt cgc aag aac ctg atg gac
1M48
CTT ATT AAG AAA ACC GCA TTT CAA ATC gcc cgc aag aac ctg atg gac atg
1M49
CTT ATT AAG AAA ACC GCA TTT CAA ATC gcc aag aac ctg atg gac atg ttc
1M50
CTT ATT AAG AAA ACC GCA TTT CAA ATC gcc aac ctg atg gac atg ttc agg
1M51
CTT ATT AAG AAA ACC GCA TTT CAA ATC gcc ctg atg gac atg ttc agg gat
1M52
CTT ATT AAG AAA ACC GCA TTT CAA ATC gcc gac atg ttc agg gat cgc cag
1M53
CTT ATT AAG AAA ACC GCA TTT CAA ATC gcc agg gat cgc cag gcg ttt tct g
1N24
CTT ATT AAG AAA ACC GCA TTT CAA ATC VNN AGG GAT CGC CAG GCG TTT TCT G
1N25
CTT ATT AAG AAA ACC GCA TTT CAA ATC VNN VNN AGG GAT CGC CAG GCG TTT TCT G
1N26
CTT ATT AAG AAA ACC GCA TTT CAA ATC VNN VNN VNN AGG GAT CGC CAG GCG TTT TCT G
1N95
acgccaagcgcgcaattaaccctcactaaagggaacaaaagctg-gagctc-cggatgcaagggtt
1N96
AGAGTTGTTGCTAAAGAACCGTGATGGTGGTGATGATGTGAACCTCTCAT-gtcgaggtcgacggtatcga
1O77
attaaaagatacgaggcgc
1O80
atgtgagttacctcactcat
1O82
CCAGGAGCATACAGTGTGTGACCACCGACTTTTCTCTTCTTCTTTGGTAC-CATGTCGAGGTCGACGGTATC
1O83
tcgaccggtaatgcaggcaaattttggtgtacggtcagtaaattggacat-gtcgaggtcgacggtatcga
1O89
aaggatttcaacatcgacg
1P57
CTGAGGTTCTTCTTTCATATAC
1P58
CCAGTGAATAATTCTTCACC
1P74
gttagtcttttttttagttttaaaacaccagaacttagtttcgacggattctag-TTCTCACATCACATCCGAAC
1P75
agagtatagatcagatggatctggtaatatgcgagagccgtcatggatcc-TTCTTCACCTTTAGAgATGG
1Q74
TACGGCTGAGTGAAGGCAGTAAG
1Q75
CTCCTCACGCCGTCTGGTA
Sauci
gatatcaccggtaccatgGGTCCAAAAAAGAAGAGAAAGGTAGATCC
Flard
gatatcaagcTTAGTCGCCGGCGGCCAGCAGCCTCACCatg
(i) N = any nucleotide, V = A, C or G.


SUPPLEMENTARY REFERENCES


1.	Sikorski, R. S. & Hieter, P. A system of shuttle vectors and yeast host strains designed for efficient manipulation of DNA in Saccharomyces cerevisiae. Genetics 122, 19–27 (1989).
2.	Gueldener, U., Heinisch, J., Koehler, G. J., Voss, D. & Hegemann, J. H. A second set of loxP marker cassettes for Cre-mediated multiple gene knockouts in budding yeast. Nucleic Acids Res 30, e23 (2002).
3.	Voth, W. P., Richards, J. D., Shaw, J. M. & Stillman, D. J. Yeast vectors for integration at the HO locus. Nucleic Acids Res 29, E59-9 (2001).
4.	Sadowski, I., Su, T. C. & Parent, J. Disintegrator vectors for single-copy yeast chromosomal integration. Yeast 24, 447–55 (2007).
5.	Hermann, M. et al. Binary recombinase systems for high-resolution conditional mutagenesis. Nucleic Acids Res. 42, 3894–3907 (2014).
6.	Yost, E. A., Mervine, S. M., Sabo, J. L., Hynes, T. R. & Berlot, C. H. Live Cell Analysis of G Protein β5 Complex Formation, Function, and Targeting. Mol. Pharmacol. 72, 812–825 (2007).
7.	Verwaal, R. et al. High-Level Production of Beta-Carotene in Saccharomyces cerevisiae by Successive Transformation with Carotenogenic Genes from Xanthophyllomyces dendrorhous. Appl. Environ. Microbiol. 73, 4342–4350 (2007).
8.	Ansel, J. et al. Cell-to-cell stochastic variation in gene expression is a complex genetic trait. PLoS Genet 4, e1000049 (2008).
9.	Brachmann, C. B. et al. Designer deletion strains derived from Saccharomyces cerevisiae S288C: a useful set of strains and plasmids for PCR-mediated gene disruption and other applications. Yeast 14, 115–32 (1998).


Supplementary Text S1: Synthetic nucleotidic sequences cited in Methods.


>CreCVII
GATATCCAAGCTGGTGGCTGGACCAATGTAAATATTGTCATGAACTATATCCGTACCCTGGATAGTGAAACAGGGGCAATGGTGCGCCTGCTGGAAGATGGCGATGGTGGTTCTGGAATGTCTCATACTGTTAATTCTTCTACTATGAATCCATGGGAAGTTGAAGCTTATCAACAATATCATTATGATCCAAGAACTGCTCCAACTGCTAATCCATTGTTCTTTCATACTTTGTATGCTCCAGGAGGTTATGATATTATGGGTTACCTAATTCAAATTATGAATAGACCAAATCCACAAGTGGAATTAGGTCCCGTTGACACCTCCTGCGCCCTAATTTTATGTGACTTGAAGCAAAAAGACACTCCAATTGTGTACGCTAGTGAAGCGTTCCTATACATGACGGGTTATTCTAATGCAGAGGTTCTGGGAAGGAATTGCAGGTTTTTACAGTCTCCTGACGGTATGGTGAAACCAAAATCCACAAGAAAATACGTAGATTCGAACACTATCAACACCATTAGGAAGGCTATCGATAGAAATGCGGAAGTACAGGTTGAAGTCGTAAATTTCAAAAAGAACGGGCAAAGATTTGTAAACTTCTTGACCATTATTCCAGTGAGAGATGAAACAGGTGAATATAGATACTCTATGGGTTTTCAATGTGAAACTGAAGATTATAAAGATGATGATGACAAATAACTCGAGTCATGTAATTAGTTATGTCACGCTTACATTCACGATATC

> CreN-nMag-NLS-T2A-NLS-pMag-CreCpartly AGATCTCAGATACATAGATACAATTCTATTACCCCCATCCATACTCTAGAACTAGTGGATCCCCCGGGCTGCAGGAATTCGATATCAAGCTTATCGATACCGTCGACCTCGACATGGCAACGAGTGATGAGGTTCGCAAGAACCTGATGGACATGTTCAGGGATCGCCAGGCGTTTTCTGAGCATACCTGGAAAATGCTTCTGTCCGTTTGCCGGTCGTGGGCGGCATGGTGCAAGTTGAATGGGACACATACTTTGTACGCTCCAGGGGGCTATGACATTATGGGTTACCTGGATCAAATTGGAAATAGGCCAAACCCTCAGGTGGAACTCGGTCCAGTAGATACTTCATGCGCTTTAATTCTTTGTGACTTAAAACAGAAAGATACACCTATTGTATATGCTTCCGAAGCGTTTTTGTACATGACTGGTTATTCGAATGCTGAAGTTCTAGGTAGGAATTGCAGATTCCTACAATCCCCTGACGGCATGGTGAAGCCTAAATCCACCCGAAAGTACGTCGACTCCAATACCATTAATACGATGAGAAAAGCTATTGATAGAAACGCTGAAGTACAAGTTGAAGTCGTCAATTTTAAGAAGAATGGCCAGAGATTCGTTAACTTCTTGACCATGATTCCAGTAAGAGATGAAACGGGCGAATACAGGTATTCGATGGGTTTTCAATGCGAGACTGAAGGTGGCTCCGGAGGTGTTCCGAAGAAGAAAAGAAAAGTGGGTTCCGGAGAAGGCCGCGGTTCTCTTCTTACTTGTGGAGATGTTGAGGAAAATCCTGGTCCACTCGAGGTACCAAAGAAGAAGAGAAAAGTCGGTGGTCACACACTGTATGCTCCTGGTGGCTATGATATCATGGGTTACCTAAGACAAATTAGAAATCGCCCTAATCCACAAGTCGAATTGGGTCCCGTTGATACCTCTTGCGCTCTTATTTTGTGCGACCTAAAGCAAAAAGACACTCCTATCGTATATGCTTCGGAAGCTTTCCTGTATATGACAGGTTACAGTAACGCCGAAGTTTTGGGGCGAAATTGCAGGTTTCTGCAAAGCCCAGACGGGATGGTGAAGCCCAAAAGTACAAGAAAGTACGTGGACAGCAACACGATAAATACCATGAGAAAAGCCATTGATAGGAATGCCGAAGTACAAGTGGAAGTTGTAAACTTTAAGAAGAATGGACAGAGATTTGTCAATTTCCTAACTATGATCCCGGTTAGGGATGAGACAGGTGAATACCGCTACTCGATGGGATTTCAGTGTGAAACAGAAGGCACGAACCGGAAATGGTTTCCCGCAGAACCTGAAGATGTTCGCGATTATCTTCTATATCTTCAGGCGCGCGGTCTGGCAGTAAAAACTATCCAGCAACATTTGGGCCAGCTAAACATGCTTCATCGTCGGTCCGGGCTGCCACGACCAAGTGACAGCAATGCTGTTTCACTGGTTATGCGGCGGATCCGAAAAGAAAACGTTGATGCCGGTGAACGTGCAAAACAGGCTCTAAGATCT

> EcoRI-LovCre_chimJa-BstBI
GAATTCGATATCAAGCTTATCGATACCGTCGAGGGGCAGAGCCGATCCTGTACACTTTACTTAAAACCATTATCTGAGTGTTAAATGAGAGGTTCACATCATCACCACCATCACGGTTCTTTAGCAACAACTCTGGAAAGAATCGAGAAAAACTTCGTCATCACGGACCCGAGGCTACCCGACAACCCTATCATTTTCGCATCCGACTCTTTTTTACAATTAACTGAATATTCTAGAGAAGAAATTCTGGGCCGTAATTGTAGGTTTTTACAGGGTCCAGAAACAGATAGAGCAACAGTTAGAAAGATTAGAGATGCTATTGATAATCAGACTGAGGTAACAGTTCAACTAATAAACTATACTAAATCCGGGAAGAAATTTTGGAATGTCTTCCACTTACAGCCAATGAGAGATTACAAAGGTGATGTCCAGTATTTTATCGGAGTTCAGTTAGACGGCACAGAACGTCTGCACGGTGCCGCGGAGAGGGAAGCTGTTTGTCTTATTAAGAAAACCGCATTTCAAATCGACGAAGCCGTACGTGACAGACAAGCATTTTCTGAGCATACCTGGAAAATGCTTCTGTCCGTTTGCCGGTCGTGGGCGGCATGGTGCAAGTTGAATAACCGGAAATGGTTTCCCGCAGAACCTGAAGATGTTCGCGATTATCTTCTATATCTTCAGGCGCGCGGTCTGGCAGTAAAAACTATCCAGCAACATTTGGGCCAGCTAAACATGCTTCATCGTCGGTCCGGGCTGCCACGACCAAGTGACAGCAATGCTGTTTCACTGGTTATGCGGCGGATCCGAAAAGAAAACGTTGATGCCGGTGAACGTGCAAAACAGGCTCTAGCGTTCGAA

>LoxLEULoxHIS
GGATCCGACATGGAGGCCCAGAATACCCTCCTTGACAGTCTTGACGTGCGCAGCTCAGGGGCATGATGTGACTGTCGCCCGTACATTTAGCCCATACATCCCCATGTATAATCATTTGCATCCATACATTTTGATGGCCGCACGGCGCGAAGCAAAAATTACGGCTCCTCGCTGCAGACCTGCGAGCAGGGAAACGCTCCCCTCACAGACGCGTTGAATTGTCCCCACGCCGCGCCCCTGTAGAGAAATATAAAAGGTTAGGATTTGCCACTGAGGTTCTTCTTTCATATACTTCCTTTTAAAATCTTGCTAGGATACAGTTCTCACATCACATCCGAACATAAACAACCGTTAACATAACTTCGTATAGCATACATTATACGAAGTTATCCATGTCTAAGAATATCGTTGTCCTACCGGGTGATCACGTCGGTAAAGAAGTTACTGACGAAGCTATTAAGGTCTTGAATGCCATTGCTGAAGTCCGTCCAGAAATTAAGTTCAATTTCCAACATCACTTGATCGGGGGTGCTGCCATCGATGCCACTGGCACTCCTTTACCAGATGAAGCTCTAGAAGCCTCTAAGAAAGCCGATGCTGTCTTACTAGGTGCTGTTGGTGGTCCAAAATGGGGTACGGGCGCAGTTAGACCAGAACAAGGTCTATTGAAGATCAGAAAGGAATTGGGTCTATACGCCAACTTGAGACCATGTAACTTTGCTTCTGATTCTTTACTAGATCTTTCTCCTTTGAAGCCTGAATATGCAAAGGGTACCGATTTCGTCGTCGTTAGAGAATTGGTTGGTGGTATCTACTTTGGTGAAAGAAAAGAAGATGAAGGTGACGGAGTTGCTTGGGACTCTGAGAAATACAGTGTTCCTGAAGTTCAAAGAATTACAAGAATGGCTGCTTTCTTGGCATTGCAACAAAACCCACCATTACCAATCTGGTCTCTTGACAAGGCTAACGTGCTTGCCTCTTCCAGATTGTGGAGAAAGACTGTTGAAGAAACCATCAAGACTGAGTTCCCACAATTAACTGTTCAGCACCAATTGATCGACTCTGCTGCTATGATTTTGGTTAAATCACCAACTAAGCTAAACGGTGTTGTTATTACCAACAACATGTTTGGTGATATTATCTCCGATGAAGCCTCTGTTATTCCAGGTTCTTTGGGTTTATTACCTTCTGCATCTCTAGCTTCCCTACCTGACACTAACAAGGCATTCGGTTTGTACGAACCATGTCATGGTTCTGCCCCAGATTTACCAGCAAACAAGGTTAATCCAATTGCTACCATCTTATCTGCAGCTATGATGTTGAAGTTATCCTTGGATTTGGTTGAAGAAGGTAGGGCTCTTGAAGAAGCTGTTAGAAATGTCTTGGATGCAGGTGTCAGAACCGGTGACCTTGGTGGTTCTAACTCTACCACTGAGGTTGGCGATGCTATCGCCAAGGCTGTCAAGGAAATCTTGGCTTAACGCGCCACTTCTAAATAAGCGAATTTCTTATGATTTATGATTTTTATTATTAAATAAGTTATAAAAAAAATAAGTGTATACAAATTTTAAAGTGACTCTTAGGTTTTAAAACGAAAATTCTTGTTCTTGAGTAACTCTTTCCTGTAGGTCAGGTTGCTTTCTCAGGTATAGCATGAGGTCGCTCTTATTGACCACACCTCTACCGGCAGATCGCTAGCATAACTTCGTATAGCATACATTATACGAAGTTATCCATGGGTAGGAGGGCTTTTGTAGAAAGAAATACGAACGAAACGAAAATCAGCGTTGCCATCGCTTTGGACAAAGCTCCCTTACCTGAAGAGTCGAATTTTATTGATGAACTTATAACTTCCAAGCATGCAAACCAAAAGGGAGAACAAGTAATCCAAGTAGACACGGGAATTGGATTCTTGGATCACATGTATCATGCACTGGCTAAACATGCAGGCTGGAGCTTACGACTTTACTCAAGAGGTGATTTAATCATCGATGATCATCACACTGCAGAAGATACTGCTATTGCACTTGGTATTGCATTCAAGCAGGCTATGGGTAACTTTGCCGGCGTTAAAAGATTTGGACATGCTTATTGTCCACTTGACGAAGCTCTTTCTAGAAGCGTAGTTGACTTGTCGGGACGGCCCTATGCTGTTATCGATTTGGGATTAAAGCGTGAAAAGGTTGGGGAATTGTCCTGTGAAATGATCCCTCACTTACTATATTCCTTTTCGGTAGCAGCTGGAATTACTTTGCATGTTACCTGCTTATATGGTAGTAATGACCATCATCGTGCTGAAAGCGCTTTTAAATCTCTGGCTGTTGCCATGCGCGCGGCTACTAGTCTTACTGGAAGTTCTGAAGTCCCAAGCACGAAGGGAGTGTTGTAATAACTGGTCGAGTCATGTAATTAGTTATGTCACGCTTACATTCACGCCCTCCCCCCACATCCGCTCTAACCGAAAAGGAAGGAGTTAGACAACCTGAAGTCTAGGTCCCTATTTATTTTTTTATAGTTATGTTAGTATTAAGAACGTTATTTATATTTCAAATTTTTCTTTTTTTTCTGTACAGACGCGTGTACGCATGTAACATTATACTGAAAACCTTGCTTGAGAAGGTTTTGGGACGCTCGAAGGCTTTAATTTGCGGCCGGTACGGATCC

>LEULoxGreen
GCTAGCATAACTTCGTATAGCATACATTATACGAAGTTATCCATGTCTAAAGGTGAAGAATTATTCACTGGTGTTGTCCCAATTTTGGTTGAATTAGATGGTGATGTTAATGGTCACAAATTTTCTGTCTCCGGTGAAGGTGAAGGTGATGCTACTTACGGTAAATTGACCTTAAAATTTATTTGTACTACTGGTAAATTGCCAGTTCCATGGCCAACCTTAGTCACTACTTTCGGTTATGGTGTTCAATGTTTTGCTAGATACCCAGATCATATGAAACAACATGACTTTTTCAAGTCTGCCATGCCAGAAGGTTATGTTCAAGAAAGAACTATTTTTTTCAAAGATGACGGTAACTACAAGACCAGAGCTGAAGTCAAGTTTGAAGGTGATACCTTAGTTAATAGAATCGAATTAAAAGGTATTGATTTTAAAGAAGATGGTAACATTTTAGGTCACAAATTGGAATACAACTATAACTCTCACAATGTTTACATCATGGCTGACAAACAAAAGAATGGTATCAAAGTTAACTTCAAAATTAGACACAACATTGAAGATGGTTCTGTTCAATTAGCTGACCATTATCAACAAAATACTCCAATTGGTGATGGTCCAGTCTTGTTACCAGACAACCATTACTTATCCACTCAATCTGCCTTATCCAAAGATCCAAACGAAAAGAGAGACCACATGGTCTTGTTAGAATTTGTTACTGCTGCTGGTATTACCCATGGTATGGATGAATTGTACAAATAACCTAGGCTGGTCGAGTCATGTAATTAGTTATGTCACGCTTACATTCACGCCCTCCCCCCACATCCGCTCTAACCGAAAAGGAAGGAGTTAGACAACCTGAAGTCTAGGTCCCTATTTATTTTTTTATAGTTATGTTAGTATTAAGAACGTTATTTATATTTCAAATTTTTCTTTTTTTTCTGTACAGACGCGTGTACGCATGTAACATTATACTGAAAACCTTGCTTGAGAAGGTTTTGGGACGCTCGAAGGCTTTAATTTGCGGCCGGTACGAGCTC

>LEULoxmCherry
ACCGGTGACCTTGGTGGTTCTAACTCTACCACTGAGGTTGGCGATGCTATCGCCAAGGCTGTCAAGGAAATCTTGGCTTAACGCGCCACTTCTAAATAAGCGAATTTCTTATGATTTATGATTTTTATTATTAAATAAGTTATAAAAAAAATAAGTGTATACAAATTTTAAAGTGACTCTTAGGTTTTAAAACGAAAATTCTTGTTCTTGAGTAACTCTTTCCTGTAGGTCAGGTTGCTTTCTCAGGTATAGCATGAGGTCGCTCTTATTGACCACACCTCTACCGGCAGATCGCTAGCATAACTTCGTATAGCATACATTATACGAAGTTATCCATGGTGTCAAAGGGGGAGGAAGATAATATGGCGATAATTAAAGAGTTCATGAGGTTTAAAGTCCACATGGAGGGTTCAGTCAACGGTCATGAGTTCGAGATCGAAGGTGAGGGTGAAGGCAGACCGTATGAAGGTACTCAAACTGCCAAATTGAAGGTGACCAAAGGCGGCCCACTTCCGTTTGCGTGGGACATTCTTTCACCTCAATTCATGTACGGTTCGAAAGCTTATGTTAAACATCCAGCAGATATTCCCGATTATCTAAAGTTGTCTTTCCCTGAAGGTTTTAAATGGGAAAGGGTCATGAATTTTGAAGACGGTGGGGTTGTAACGGTAACACAGGATTCCTCATTACAAGATGGCGAATTTATCTATAAAGTCAAGTTGCGTGGCACTAATTTTCCTTCTGATGGTCCTGTCATGCAGAAGAAAACAATGGGCTGGGAAGCTTCAAGCGAAAGGATGTACCCAGAAGATGGTGCTTTAAAGGGTGAGATCAAACAAAGATTAAAGTTAAAGGACGGCGGGCATTACGATGCTGAAGTTAAAACGACTTATAAAGCTAAGAAACCTGTTCAGCTGCCAGGTGCATACAACGTGAATATAAAGCTTGACATAACATCACATAACGAGGACTATACAATTGTTGAACAGTATGAAAGAGCCGAAGGTCGTCACAGTACTGGAGGGATGGATGAACTATACAAATAACCTAGGCTGGTCGAGTCATGTAATTAGTTATGTCACGCTTACATTCACGCCCTCCCCCCACATCCGCTCTAACCGAAAAGGAAGGAGTTAGACAACCTGAAGTCTAGGTCCCTATTTATTTTTTTATAGTTATGTTAGTATTAAGAACGTTATTTATATTTCAAATTTTTCTTTTTTTTCTGTACAGACGCGTGTACGCATGTAACATTATACTGAAAACCTTGCTTGAGAAGGTTTTGGGACGCTCGAAGGCTTTAATTTGCGGCCGGTACGAGCTCGAATTC

>CIB1CreCter
TCGCGCGTTTCGGTGATGACGGTGAAAACCTCTGACACATGCAGCTCCCGGAGACGGTCACAGCTTGTCTGTAAGCGGATGCCGGGAGCAGACAAGCCCGTCAGGGCGCGTCAGCGGGTGTTGGCGGGTGTCGGGGCTGGCTTAACTATGCGGCATCAGAGCAGATTGTACTGAGAGTGCACCATATGCGGTGTGAAATACCGCACAGATGCGTAAGGAGAAAATACCGCATCAGGCGCCATTCGCCATTCAGGCTGCGCAACTGTTGGGAAGGGCGATCGGTGCGGGCCTCTTCGCTATTACGCCAGCTGGCGAAAGGGGGATGTGCTGCAAGGCGATTAAGTTGGGTAACGCCAGGGTTTTCCCAGTCACGACGTTGTAAAACGACGGCCAGTAGATCTACGCCAAGCGCGCAATTAACCCTCACTAAAGGGAACAAAAGCTGGAGCTCCGGATGCAAGGGTTCGAATCCCTTAGCTCTCATTATTTTTTGCTTTTTCTCTTGAGGTCACATGATCGCAAAATGGCAAATGGCACGTGAAGCTGTCGATATTGGGGAACTGTGGTGGTTGGCAAATGACTAATTAAGTTAGTCAAGGCGCCATCCTCATGAAAACTGTGTAACATAATAACCGAAGTGTCGAAAAGGTGGCACCTTGTCCAATTGAACACGCTCGATGAAAAAAATAAGATATATATAAGGTTAAGTAAAGCGTCTGTTAGAAAGGAAGTTTTTCCTTTTTCTTGCTCTCTTGTCTTTTCATCTACTATTTCCTTCGTGTAATACAGGGTCGTCAGATACATAGATACAATTCTATTACCCCCATCCATACTCTAGAACTAGTGGATCCCCCGGGCTGCAGGAATTCGATATCAAGCTTATCGATACCGTCGACCTCGACATGAATGGCGCTATTGGCGGTGACCTATTATTAAATTTTCCAGATATGTCTGTCCTAGAAAGACAACGTGCCCATTTAAAATACTTAAATCCTACATTCGATTCGCCACTTGCGGGTTTCTTTGCTGATAGCAGCATGATAACAGGCGGTGAAATGGATAGTTATTTATCCACAGCAGGTCTAAACCTACCCATGATGTATGGGGAAACGACAGTTGAGGGCGATTCTCGTTTGTCAATCTCCCCAGAGACGACCCTTGGCACAGGTAATTTCAAAAAAAGAAAATTTGATACTGAAACCAAGGACTGCAATGAGAAGAAAAAAAAAATGACAATGAATAGGGATGATTTAGTAGAAGAGGGAGAGGAGGAAAAATCCAAAATTACTGAACAAAACAATGGTTCTACCAAGTCGATTAAGAAAATGAAGCATAAGGCAAAAAAAGAAGAGAACAATTTTTCAAATGATTCATCAAAGGTTACTAAAGAATTAGAAAAGACAGATTACATTCACGTTAGAGCACGTAGGGGACAGGCTACTGACTCTCATTCCATTGCGGAGAGAGTCAGGCGTGAAAAAATCTCAGAAAGAATGAAGTTCTTACAGGACCTAGTTCCTGGGTGTGACAAGATTACGGGTAAAGCTGGTATGTTAGACGAGATCATCAACTATGTTCAAAGTCTTCAAAGGCAGATTGAATTCTTATCTATGAAGCTGGCTATCGTAAATCCTAGGCCAGATTTCGATATGGATGATATTTTCGCAAAAGAAGTCGCAAGTACCCCAATGACTGTGGTACCCAGCCCAGAAATGGTGTTGTCTGGTTATTCACACGAAATGGTTCACAGTGGGTACAGCTCAGAGATGGTGAATTCTGGCTACCTTCATGTTAACCCAATGCAACAAGTGAATACGTCCTCTGATCCATTATCCTGTTTTAATAATGGTGAAGCGCCAAGTATGTGGGATTCTCATGTTCAAAATCTATATGGAAATTTGGGAGTAGGTGGTGGGGGTAGCGGAGGCGGTGGTAGCGGTGGTGGTGGAAGGCGACCAAGTGACAGCAATGCTGTTTCACTGGTTATGCGGCGGATCCGAAAAGAAAACGTTGATGCCGGTGAACGTGCAAAACAGGCTCTAGCGTTCAGATCTGGCGTAATCATGGTCATAGCTGTTTCCTGTGTGAAATTGTTATCCGCTCACAATTCCACACAACATACGAGCCGGAAGCATAAAGTGTAAAGCCTGGGGTGCCTAATGAGTGAGCTAACTCACATTAATTGCGTTGCGCTCACTGCCCGCTTTCCAGTCGGGAAACCTGTCGTGCCAGCTGCATTAATGAATCGGCCAACGCGCGGGGAGAGGCGGTTTGCGTATTGGGCGCTCTTCCGCTTCCTCGCTCACTGACTCGCTGCGCTCGGTCGTTCGGCTGCGGCGAGCGGTATCAGCTCACTCAAAGGCGGTAATACGGTTATCCACAGAATCAGGGGATAACGCAGGAAAGAACATGTGAGCAAAAGGCCAGCAAAAGGCCAGGAACCGTAAAAAGGCCGCGTTGCTGGCGTTTTTCCATAGGCTCCGCCCCCCTGACGAGCATCACAAAAATCGACGCTCAAGTCAGAGGTGGCGAAACCCGACAGGACTATAAAGATACCAGGCGTTTCCCCCTGGAAGCTCCCTCGTGCGCTCTCCTGTTCCGACCCTGCCGCTTACCGGATACCTGTCCGCCTTTCTCCCTTCGGGAAGCGTGGCGCTTTCTCATAGCTCACGCTGTAGGTATCTCAGTTCGGTGTAGGTCGTTCGCTCCAAGCTGGGCTGTGTGCACGAACCCCCCGTTCAGCCCGACCGCTGCGCCTTATCCGGTAACTATCGTCTTGAGTCCAACCCGGTAAGACACGACTTATCGCCACTGGCAGCAGCCACTGGTAACAGGATTAGCAGAGCGAGGTATGTAGGCGGTGCTACAGAGTTCTTGAAGTGGTGGCCTAACTACGGCTACACTAGAAGAACAGTATTTGGTATCTGCGCTCTGCTGAAGCCAGTTACCTTCGGAAAAAGAGTTGGTAGCTCTTGATCCGGCAAACAAACCACCGCTGGTAGCGGTGGTTTTTTTGTTTGCAAGCAGCAGATTACGCGCAGAAAAAAAGGATCTCAAGAAGATCCTTTGATCTTTTCTACGGGGTCTGACGCTCAGTGGAACGAAAACTCACGTTAAGGGATTTTGGTCATGAGATTATCAAAAAGGATCTTCACCTAGATCCTTTTAAATTAAAAATGAAGTTTTAAATCAATCTAAAGTATATATGAGTAAACTTGGTCTGACAGTTACCAATGCTTAATCAGTGAGGCACCTATCTCAGCGATCTGTCTATTTCGTTCATCCATAGTTGCCTGACTCCCCGTCGTGTAGATAACTACGATACGGGAGGGCTTACCATCTGGCCCCAGTGCTGCAATGATACCGCGAGACCCACGCTCACCGGCTCCAGATTTATCAGCAATAAACCAGCCAGCCGGAAGGGCCGAGCGCAGAAGTGGTCCTGCAACTTTATCCGCCTCCATCCAGTCTATTAATTGTTGCCGGGAAGCTAGAGTAAGTAGTTCGCCAGTTAATAGTTTGCGCAACGTTGTTGCCATTGCTACAGGCATCGTGGTGTCACGCTCGTCGTTTGGTATGGCTTCATTCAGCTCCGGTTCCCAACGATCAAGGCGAGTTACATGATCCCCCATGTTGTGCAAAAAAGCGGTTAGCTCCTTCGGTCCTCCGATCGTTGTCAGAAGTAAGTTGGCCGCAGTGTTATCACTCATGGTTATGGCAGCACTGCATAATTCTCTTACTGTCATGCCATCCGTAAGATGCTTTTCTGTGACTGGTGAGTACTCAACCAAGTCATTCTGAGAATAGTGTATGCGGCGACCGAGTTGCTCTTGCCCGGCGTCAATACGGGATAATACCGCGCCACATAGCAGAACTTTAAAAGTGCTCATCATTGGAAAACGTTCTTCGGGGCGAAAACTCTCAAGGATCTTACCGCTGTTGAGATCCAGTTCGATGTAACCCACTCGTGCACCCAACTGATCTTCAGCATCTTTTACTTTCACCAGCGTTTCTGGGTGAGCAAAAACAGGAAGGCAAAATGCCGCAAAAAAGGGAATAAGGGCGACACGGAAATGTTGAATACTCATACTCTTCCTTTTTCAATATTATTGAAGCATTTATCAGGGTTATTGTCTCATGAGCGGATACATATTTGAATGTATTTAGAAAAATAAACAAATAGGGGTTCCGCGCACATTTCCCCGAAAAGTGCCACCTGACGTCTAAGAAACCATTATTATCATGACATTAACCTATAAAAATAGGCGTATCACGAGGCCCTTTCGTC

>CRY2CreNter
TCGCGCGTTTCGGTGATGACGGTGAAAACCTCTGACACATGCAGCTCCCGGAGACGGTCACAGCTTGTCTGTAAGCGGATGCCGGGAGCAGACAAGCCCGTCAGGGCGCGTCAGCGGGTGTTGGCGGGTGTCGGGGCTGGCTTAACTATGCGGCATCAGAGCAGATTGTACTGAGAGTGCACCATATGCGGTGTGAAATACCGCACAGATGCGTAAGGAGAAAATACCGCATCAGGCGCCATTCGCCATTCAGGCTGCGCAACTGTTGGGAAGGGCGATCGGTGCGGGCCTCTTCGCTATTACGCCAGCTGGCGAAAGGGGGATGTGCTGCAAGGCGATTAAGTTGGGTAACGCCAGGGTTTTCCCAGTCACGACGTTGTAAAACGACGGCCAGTAGATCTCAGATACATAGATACAATTCTATTACCCCCATCCATACTCTAGAACTAGTGGATCCCCCGGGCTGCAGGAATTCGATATCAAGCTTATCGATACCGTCGACCTCGACATGAAGATGGATAAGAAGACAATCGTTTGGTTCAGAAGGGACTTAAGAATCGAAGACAATCCCGCGTTGGCGGCCGCCGCACATGAGGGATCCGTATTTCCGGTGTTTATCTGGTGCCCAGAAGAAGAAGGGCAATTCTACCCTGGTCGTGCTAGTAGGTGGTGGATGAAGCAATCATTAGCCCACCTCTCCCAATCACTTAAAGCACTGGGCTCTGATCTCACATTGATTAAGACACATAATACGATCTCAGCGATCCTCGACTGCATCAGAGTAACCGGCGCTACAAAGGTTGTGTTCAATCACTTATACGACCCTGTCTCATTGGTCAGAGATCATACCGTAAAAGAGAAACTCGTGGAAAGAGGAATTAGCGTTCAGTCTTATAACGGCGATCTATTGTATGAACCATGGGAAATATACTGTGAAAAAGGGAAGCCATTTACTTCATTTAACTCATATTGGAAAAAATGCCTAGATATGTCTATCGAATCGGTCATGTTGCCTCCCCCCTGGAGGCTAATGCCAATAACCGCAGCTGCTGAAGCTATTTGGGCGTGCAGTATTGAAGAATTGGGGTTAGAAAATGAAGCTGAAAAACCTTCCAATGCATTACTCACAAGAGCTTGGAGTCCCGGATGGTCAAATGCAGATAAATTACTGAATGAATTTATCGAGAAACAATTGATTGATTACGCGAAGAATTCCAAAAAAGTCGTGGGAAACTCTACCAGTTTGCTTTCCCCATATCTCCATTTCGGCGAGATTTCAGTCAGACATGTATTTCAGTGTGCAAGAATGAAACAGATCATTTGGGCAAGGGATAAAAACTCGGAAGGTGAAGAATCTGCTGATCTTTTCTTAAGGGGTATTGGTTTGAGAGAATACTCGCGTTACATCTGCTTCAACTTTCCATTTACGCACGAACAATCATTGTTATCGCATCTGAGGTTTTTCCCATGGGATGCAGATGTCGATAAGTTTAAAGCTTGGAGACAAGGGAGGACAGGTTATCCTCTGGTTGATGCAGGCATGCGTGAATTTTGGGCTACAGGTTGGATGCACAACAGGATAAGGGTTATCGTGTCATCATTCGCCGTAAAGTTTCTTTTACTGCCGTGGAAGTGGGGGATGAAGTACTTTTGGGATACATTGCTTGATGCTGACCTCGAGTGCGACATACTAGGATGGCAGTATATTTCTGGTAGTATTCCAGATGGTCATGAACTTGATCGTTTAGATAATCCCGCTTTGCAGGGTGCCAAATATGATCCAGAAGGTGAATACATTAGGCAGTGGTTACCTGAGTTGGCTCGGCTGCCTACTGAATGGATACACCATCCCTGGGATGCTCCTTTAACTGTCCTGAAAGCATCAGGTGTCGAATTAGGTACCAATTACGCGAAACCTATTGTGGACATCGACACTGCAAGAGAACTCTTGGCCAAAGCGATATCCAGGACACGAGAAGCGCAGATCATGATCGGGGCCGCTCCAGATGAAATCGTTGCCGACTCTTTTGAAGCATTAGGCGCCAATACTATTAAAGAACCAGGGCTATGTCCCAGCGTATCCTCCAATGACCAACAGGTACCATCTGCTGTAAGATATAATGGTTCAAAAAGAGTTAAACCCGAAGAAGAAGAAGAGCGCGACATGAAGAAAAGCAGAGGCTTTGACGAAAGAGAACTATTCTCTACCGCGGAAAGTTCCAGTTCCTCCTCAGTCTTTTTCGTTTCGCAGTCCTGTTCTTTAGCATCTGAAGGTAAGAACCTTGAGGGAATTCAAGATTCTTCTGATCAAATCACCACTTCCCTGGGCAAAAATGGTTGCAAGGGCGGTGGAGGGTCCGGTGGGGGTGGAAGCGGAGGAGGTGGTAGGACGAGTGATGAGGTTCGCAAGAACCTGATGGACATGTTCAGGGATCGCCAGGCGTTTTCTGAGCATACCTGGAAAATGCTTCTGTCCGTTTGCCGGTCGTGGGCGGCATGGTGCAAGTTGAATAACCGGAAATGGTTTCCCGCAGAACCTGAAGATGTTCGCGATTATCTTCTATATCTTCAGGCGCGCGGTCTGGCAGTAAAAACTATCCAGCAACATTTGGGCCAGCTAAACATGCTTCATCGTCGGTCCGGGCTGTAGCCATTAACGCGTAAATGATTGCTATAATTATTTGATATTTATGGTGACATATGAGAAAGGATTTCAACATCGACGGAAAATATGTAGTGCTGTCTGTAAAGATCTGGCGTAATCATGGTCATAGCTGTTTCCTGTGTGAAATTGTTATCCGCTCACAATTCCACACAACATACGAGCCGGAAGCATAAAGTGTAAAGCCTGGGGTGCCTAATGAGTGAGCTAACTCACATTAATTGCGTTGCGCTCACTGCCCGCTTTCCAGTCGGGAAACCTGTCGTGCCAGCTGCATTAATGAATCGGCCAACGCGCGGGGAGAGGCGGTTTGCGTATTGGGCGCTCTTCCGCTTCCTCGCTCACTGACTCGCTGCGCTCGGTCGTTCGGCTGCGGCGAGCGGTATCAGCTCACTCAAAGGCGGTAATACGGTTATCCACAGAATCAGGGGATAACGCAGGAAAGAACATGTGAGCAAAAGGCCAGCAAAAGGCCAGGAACCGTAAAAAGGCCGCGTTGCTGGCGTTTTTCCATAGGCTCCGCCCCCCTGACGAGCATCACAAAAATCGACGCTCAAGTCAGAGGTGGCGAAACCCGACAGGACTATAAAGATACCAGGCGTTTCCCCCTGGAAGCTCCCTCGTGCGCTCTCCTGTTCCGACCCTGCCGCTTACCGGATACCTGTCCGCCTTTCTCCCTTCGGGAAGCGTGGCGCTTTCTCATAGCTCACGCTGTAGGTATCTCAGTTCGGTGTAGGTCGTTCGCTCCAAGCTGGGCTGTGTGCACGAACCCCCCGTTCAGCCCGACCGCTGCGCCTTATCCGGTAACTATCGTCTTGAGTCCAACCCGGTAAGACACGACTTATCGCCACTGGCAGCAGCCACTGGTAACAGGATTAGCAGAGCGAGGTATGTAGGCGGTGCTACAGAGTTCTTGAAGTGGTGGCCTAACTACGGCTACACTAGAAGAACAGTATTTGGTATCTGCGCTCTGCTGAAGCCAGTTACCTTCGGAAAAAGAGTTGGTAGCTCTTGATCCGGCAAACAAACCACCGCTGGTAGCGGTGGTTTTTTTGTTTGCAAGCAGCAGATTACGCGCAGAAAAAAAGGATCTCAAGAAGATCCTTTGATCTTTTCTACGGGGTCTGACGCTCAGTGGAACGAAAACTCACGTTAAGGGATTTTGGTCATGAGATTATCAAAAAGGATCTTCACCTAGATCCTTTTAAATTAAAAATGAAGTTTTAAATCAATCTAAAGTATATATGAGTAAACTTGGTCTGACAGTTACCAATGCTTAATCAGTGAGGCACCTATCTCAGCGATCTGTCTATTTCGTTCATCCATAGTTGCCTGACTCCCCGTCGTGTAGATAACTACGATACGGGAGGGCTTACCATCTGGCCCCAGTGCTGCAATGATACCGCGAGACCCACGCTCACCGGCTCCAGATTTATCAGCAATAAACCAGCCAGCCGGAAGGGCCGAGCGCAGAAGTGGTCCTGCAACTTTATCCGCCTCCATCCAGTCTATTAATTGTTGCCGGGAAGCTAGAGTAAGTAGTTCGCCAGTTAATAGTTTGCGCAACGTTGTTGCCATTGCTACAGGCATCGTGGTGTCACGCTCGTCGTTTGGTATGGCTTCATTCAGCTCCGGTTCCCAACGATCAAGGCGAGTTACATGATCCCCCATGTTGTGCAAAAAAGCGGTTAGCTCCTTCGGTCCTCCGATCGTTGTCAGAAGTAAGTTGGCCGCAGTGTTATCACTCATGGTTATGGCAGCACTGCATAATTCTCTTACTGTCATGCCATCCGTAAGATGCTTTTCTGTGACTGGTGAGTACTCAACCAAGTCATTCTGAGAATAGTGTATGCGGCGACCGAGTTGCTCTTGCCCGGCGTCAATACGGGATAATACCGCGCCACATAGCAGAACTTTAAAAGTGCTCATCATTGGAAAACGTTCTTCGGGGCGAAAACTCTCAAGGATCTTACCGCTGTTGAGATCCAGTTCGATGTAACCCACTCGTGCACCCAACTGATCTTCAGCATCTTTTACTTTCACCAGCGTTTCTGGGTGAGCAAAAACAGGAAGGCAAAATGCCGCAAAAAAGGGAATAAGGGCGACACGGAAATGTTGAATACTCATACTCTTCCTTTTTCAATATTATTGAAGCATTTATCAGGGTTATTGTCTCATGAGCGGATACATATTTGAATGTATTTAGAAAAATAAACAAATAGGGGTTCCGCGCACATTTCCCCGAAAAGTGCCACCTGACGTCTAAGAAACCATTATTATCATGACATTAACCTATAAAAATAGGCGTATCACGAGGCCCTTTCGTC

>gERG9
ggatcctagactctcgaggcgaatttcttatgatttatgatttttattattaaataagttataaaaaaaataagtgtatacaaattttaaagtgactcttaggttttaaaacgaaaattcttattcttgagtaactctttcctgtaggtcaggttgctttctcaggtatagcatgaggtcgctcttattgaccacacctctaccggcatgccgagcaaatgcctgcaaatcgctccccatttctctagagcggccgtggtatcgtttagattggcaattacagACgtcttagctcacatgcttataactaattacatgactcgaagacataaaaaacaaaaaaagcaccaccgactcggtgccactttttcaagttgataacggactagccttattttaacttgctatttCTAGCTCTAAAACATTGTAATAGCTTTCCCATtgatcatttatctttcactgcggagaagtttcgaacgccgaaacatgcgcaccaactttcacttctacagcgtttgaccaaaatcttttgaacagaacattgtagggtgtgaaaaaatgcgcacctttaccgctagc

>pGY577
GGAAATTGTAAACGTTAATATTTTGTTAAAATTCGCGTTAAATTTTTGTTAAATCAGCTCATTTTTTAACCAATAGGCCGAAATCGGCAAAATCCCTTATAAATCAAAAGAATAGACCGAGATAGGGTTGAGTGTTGTTCCAGTTTGGAACAAGAGTCCACTATTAAAGAACGTGGACTCCAACGTCAAAGGGCGAAAAACCGTCTATCAGGGCGATGGCCCACTACGTGAACCATCACCCTAATCAAGTTTTTTGGGGTCGAGGTGCCGTAAAGCACTAAATCGGAACCCTAAAGGGAGCCCCCGATTTAGAGCTTGACGGGGAAAGCCGGCGAACGTGGCGAGAAAGGAAGGGAAGAAAGCGAAAGGAGCGGGCGCTAGGGCGCTGGCAAGTGTAGCGGTCACGCTGCGCGTAACCACCACACCCGCCGCGCTTAATGCGCCGCTACAGGGCGCGTCGCGCCATTCGCCATTCAGGCTGCGCAACTGTTGGGAAGGGCGATCGGTGCGGGCCTCTTCGCTATTACGCCAGCTGGCGAAAGGGGGATGTGCTGCAAGGCGATTAAGTTGGGTAACGCCAGGGTTTTCCCAGTCACGACGTTGTAAAACGACGGCCAGTGAATTGTAATACGACTCACTATAGGGCGAATTGGAGCTCCACCGCGGTGGCGGCCGCTCTAGAATTCCCATTGCATACGTTGTATCCATATCATAATATGTACATTTATATTGGCTCATGTCCAACATTACCGCCATGTTGACATTGATTATTGACTAGTTATTAATAGTAATCAATTACGGGGTCATTAGTTCATAGCCCATATATGGAGTTCCGCGTTACATAACTTACGGTAAATGGCCCGCCTGGCTGACCGCCCAACGACCCCCGCCCATTGACGTCAATAATGACGTATGTTCCCATAGTAACGCCAATAGGGACTTTCCATTGACGTCAATGGGTGGAGTATTTACGGTAAACTGCCCACTTGGCAGTACATCAAGTGTATCATATGCCAAGTACGCCCCCTATTGACGTCAATGACGGTAAATGGCCCGCCTGGCATTATGCCCAGTACATGACCTTATGGGACTTTCCTACTTGGCAGTACATCTACGTATTAGTCATCGCTATTACCATGGTGATGCGGTTTTGGCAGTACATCAATGGGCGTGGATAGCGGTTTGACTCACGGGGATTTCCAAGTCTCCACCCCATTGACGTCAATGGGAGTTTGTTTTGGCACCAAAATCAACGGGACTTTCCAAAATGTCGTAACAACTCCGCCCCATTGACGCAAATGGGCGGTAGGCGTGTACGGTGGGAGGTCTATATAAGCAGAGCTCGTTTAGTGAACCGCAGTCGCTCTGCGGAGAGGCTGGCAGATTGAGCCCTGGGAGGTTCTCTCCAGCACTAGCAGGTAGAGCCTGGGTGTTCCCTGCTAGACTCTCACCAGCACTTGGCCAGTGCTGGGCAGAGTGGCTCCACGCTTGCTTGCTTAAAGACCTCTTCAATAAAGCTGCCATTTTAGAAGTAAGCCAGTGTGTGTTCCCATCTCTCCTAGTCGCCGCCTGGTCAACTCGGTACTCGGTAATAAGAAGACCCTGGTCTGTTAGGACCCTTTCTGCTTTGAGAAACCGAAGCAGGAAAATCCCTAGCAGATTGGCGCCCGAACAGGACTTGAAGGAGAGTGAGAGACTCCTGAGTACGGCTGAGTGAAGGCAGTAAGGGCGGCAGGAACCAACCACGACGGAGTGCTCCTATAAAGGCGCGGGTCGGTACCAGACGGCGTGAGGAGCGGGAGAGGAGGAGGCCTCCGGTTGCAGGTAAGTGCAACACAAAAAAGAAATAGCTGTCTTGTTATCCAGGAAGGGATAATAAGATAGAGTGGGAGATGGGCGCGAGAAACTCCGTCTTGTCAGGGAAGAAAGCAGATGAATTGAAAAAATTATTAATCGCATGAATTTTAAAAGAAGGGGAGGAATAGGGGATATGACTCCAGCAGAAAGATTAATTAACATGATCACTACAGAACAAGAAATACAATTTCAACAATCAAAAAACTCAAAATTTAAAAATTTTCGGGTCTATTACAGAGCTCACGCGTGATTGGAGTTGGGAGATTATAAATTAGTAGAGATCACTCCGATTGGCTTGGCCCCCACAGATGTGAAGAGGTACACTACTGGTGGCACCTCAAGAAATAAAAGAGGGGTCTTTGTGCTAGGGTTCTTGGGTTTTCTCGCAACGGCAGGTTCTGCAATGGGCGCGGCGTCGTTGACGCTGACCGCTCAGTCCCGGACTTTATTGGCTGGGATAGTGCAGCAACAGCAACAGCTGTTGGACGTGGTCAAGAGACAACAAGAATTGTTGCGACTGACCGTCTGGGGAACAAAGAACCTCCAGACTAGGGTCACTGCCATCGAGAAGTACTTAAAGGACCAGGCGCAGCTAAATGCTTGGGGATGTGCGTTTAGACAAGTCTGCCACACTACTGTACCATGGCCAAATGCAAGTCTAACACCAGACTGGAACAATGATACTTGGCAAGAGTGGGAGCGAAAGGTTGACTTCTTGGAGGAAAATATAACAGCCCTCCTAGAAGAGGCACAAATTCAACAAGAGAAGAACATGTATGAATTACAAAAGTTGAATAGCTGGGATGTGTTTGGCAATTGGTTTGACCTTGCTTCTTGGATAAAGTATATACAATATGGAATTTATGTAGTTGTAGGAGTAATACTGTTAAGAATAGTGATCTATATAGTACAAATGCTAGCTAAGTTAAGGCAGGGGTATAGGCCAGTGTTCTCTTCCCCACCCTCTTATTTCCAGTAGACTCATACCCAACAGGACCCGGCACTGCCAACCAGAGAAGGCAAAGAAGGAGACGGTGGAGAAGGCGGTGGATCCTATTATCGATCCATTGCATACGTTGTATCCATATCATAATATGTACATTTATATTGGCTCATGTCCAACATTACCGCCATGTTGACATTGATTATTGACTAGTTATTAATAGTAATCAATTACGGGGTCATTAGTTCATAGCCCATATATGGAGTTCCGCGTTACATAACTTACGGTAAATGGCCCGCCTGGCTGACCGCCCAACGACCCCCGCCCATTGACGTCAATAATGACGTATGTTCCCATAGTAACGCCAATAGGGACTTTCCATTGACGTCAATGGGTGGAGTATTTACGGTAAACTGCCCACTTGGCAGTACATCAAGTGTATCATATGCCAAGTACGCCCCCTATTGACGTCAATGACGGTAAATGGCCCGCCTGGCATTATGCCCAGTACATGACCTTATGGGACTTTCCTACTTGGCAGTACATCTACGTATTAGTCATCGCTATTACCATGGTGATGCGGTTTTGGCAGTACgTCAATGGGCGTGGATAGCGGTTTGACTCACGGGGATTTCCAAGTCTCCACCCCATTGACGTCAATGGGAGTTTGTTTTGGCACCAAAATCAACGGGACTTTCCAAAATGTCGTAACAACTCCGCCCCATTGACGCAAATGGGCGGTAGGCGTGTACGGTGGGAGGTCTATATAAGCAGAGCTCGTTTAGTGAACCGTCAGATCCAGCTGGCTaccggtACCATGGGTCCAAAAAAGAAGAGAAAGGTAGATCCAAAAAAGAAGAGAAAGGTAGATCCAAAAAAGAAGAGAAAGGTAATGAGGGGCAGCCACCACCACCACCACCACGGCAGCCTGGCCACCACCCTGGAGAGGATCGAGAAGAACTTCGTGATCACCGACCCCAGGCTGCCCGACAACCCCATCATCTTCGCCAGCGACAGCTTCCTGCAGCTGACCGAGTACAGCAGGGAGGAGATCCTGGGCAGGAACTGCAGGTTCCTGCAGGGCCCCGAGACCGACAGGGCCACCGTGAGGAAGATCAGGGACGCCATCGACAACCAGACCGAGGTGACCGTGCAGCTGATCAACTACACCAAGAGCGGCAAGAAGTTCTGGAACGTGTTCCACCTGCAGCCCATGAGGGACTACAAGGGCGACGTGCAGTACTTCATCGGCGTGCAGCTGGACGGCACCGAGAGGCTGCACGGCGCCGCCGAGAGGGAGGCCGTGTGCCTGATCAAGAAGACCGCCTTCCAGATCGACAGCGACGAGGTGAGGAAGAACCTGATGGACATGTTCAGGGACAGGCAGGCCTTCAGCGAGCACACCTGGAAGATGCTGCTGAGCGTGTGCAGGAGCTGGGCCGCCTGGTGCAAGCTGAACAACAGGAAGTGGTTCCCCGCCGAGCCCGAGGACGTGAGGGACTACCTGCTGTACCTGCAGGCCAGGGGCCTGGCCGTGAAGACCATCCAGCAGCACCTGGGCCAGCTGAACATGCTGCACAGGAGGAGCGGCCTGCCCAGGCCCAGCGACAGCAACGCCGTGAGCCTGGTGATGAGGAGGATCAGGAAGGAGAACGTGGACGCCGGCGAGAGGGCCAAGCAGGCCCTGGCCTTCGAGAGGACCGACTTCGACCAGGTGAGGAGCCTGATGGAGAACAGCGACAGGTGCCAGGACATCAGGAACCTGGCCTTCCTGGGCATCGCCTACAACACCCTGCTGAGGATCGCCGAGATCGCCAGGATCAGGGTGAAGGACATCAGCAGGACCGACGGCGGCAGGATGCTGATCCACATCGGCAGGACCAAGACCCTGGTGAGCACCGCCGGCGTGGAGAAGGCCCTGAGCCTGGGCGTGACCAAGCTGGTGGAGAGGTGGATCAGCGTGAGCGGCGTGGCCGACGACCCCAACAACTACCTGTTCTGCAGGGTGAGGAAGAACGGCGTGGCCGCCCCCAGCGCCACCAGCCAGCTGAGCACCAGGGCCCTGGAGGGCATCTTCGAGGCCACCCACAGGCTGATCTACGGCGCCAAGGACGACAGCGGCCAGAGGTACCTGGCCTGGAGCGGCCACAGCGCCAGGGTGGGCGCCGCCAGGGACATGGCCAGGGCCGGCGTGAGCATCCCCGAGATCATGCAGGCCGGCGGCTGGACCAACGTGAACATCGTGATGAACTACATCAGGAACCTGGACAGCGAGACCGGCGCCATGGTGAGGCTGCTGGCCGCCGGCGACTAAGCTTGGATCCAATCAACCTCTGGATTACAAAATTTGTGAAAGATTGACTGGTATTCTTAACTATGTTGCTCCTTTTACGCTATGTGGATACGCTGCTTTAATGCCTTTGTATCATGCTATTGCTTCCCGTATGGCTTTCATTTTCTCCTCCTTGTATAAATCCTGGTTGCTGTCTCTTTATGAGGAGTTGTGGCCCGTTGTCAGGCAACGTGGCGTGGTGTGCACTGTGTTTGCTGACGCAACCCCCACTGGTTGGGGCATTGCCACCACCTGTCAGCTCCTTTCCGGGACTTTCGCTTTCCCCCTCCCTATTGCCACGGCGGAACTCATCGCCGCCTGCCTTGCCCGCTGCTGGACAGGGGCTCGGCTGTTGGGCACTGACAATTCCGTGGTGTTGTCGGGGAAGCTGACGTCCTTTCCATGGCTGCTCGCCTGTGTTGCCACCTGGATTCTGCGCGGGACGTCCTTCTGCTACGTCCCTTCGGCCCTCAATCCAGCGGACCTTCCTTCCCGCGGCCTGCTGCCGGCTCTGCGGCCTCTTCCGCGTCTTCGCCTTCGCCCTCAGACGAGTCGGATCTCCCTTTGGGCCGCCTCCCCGCCTGtttCGCCTCGCGACTCGAGCAAaCTcACaCTcAAGTTtATtTGCAAaCTcACaCTcAAGTTtATtTGCAAaCTcACaCTcAAGTCATGCATGgTCGAGTTTTATAAAAGAAAAGGGGGGACTGGAAGGGATTTATTACAGTGCAAGAAGACATAGAATCTTAGACATGTACTTAGAAAAGGAAGAAGGCATCATACCAGATTGGCAGGATTACACCTCAGGACCAGGAATTAGATACCCAAAGACATTTGGCTGGCTATGGAAATTAGTCCCTGTAAATGTATCAGATGAGGCACAGGAGGATGAGAGGCATTATTTAATGCAGCCAGCTCAAACTTCCAAGTGGGATGACCCTTGGGGAGAGGTTCTAGCGTGGAAGTTTGATCCAACTCTAGCCTACACTTATGAGGCATATGCTAGATACCCAGAAGAGTTGGAAGCAAGTCAGGCCTGTCAGAACTGCATTTCGCTCTGTATTCAGTCGCTCTGCGGAGAGGCTGGCAGATTGAGCCCTGGGAGGTTCTCTCCAGCACTAGCAGGTAGAGCCTGGGTGTTCCCTGCTAGACTCTCACCAGCACTTGGCCAGTGCTGGGCAGAGTGGCTCCACGCTTGCTTGCTTAAAGACCTCTTCAATAAAGCTGCCATTTTAGAAGTAAGCCAGTGTGTGTTCCCATCTCTCCTAGTCGCCGCCTGGTCAACTCGGTACTCGGTAATAAGAAGACCCTGGTCTGTTAGGACCCTTTCTGCTTTGAGAAACCGAAGCAGGAAAATCCCTAGCATGGTACCCAGCTTTTGTTCCCTTTAGTGAGGGTTAATTCCGAGCTTGGCGTAATCATGGTCATAGCTGTTTCCTGTGTGAAATTGTTATCCGCTCACAATTCCACACAACATACGAGCCGGAAGCATAAAGTGTAAAGCCTGGGGTGCCTAATGAGTGAGCTAACTCACATTAATTGCGTTGCGCTCACTGCCCGCTTTCCAGTCGGGAAACCTGTCGTGCCAGCTGCATTAATGAATCGGCCAACGCGCGGGGAGAGGCGGTTTGCGTATTGGGCGCTCTTCCGCTTCCTCGCTCACTGACTCGCTGCGCTCGGTCGTTCGGCTGCGGCGAGCGGTATCAGCTCACTCAAAGGCGGTAATACGGTTATCCACAGAATCAGGGGATAACGCAGGAAAGAACATGTGAGCAAAAGGCCAGCAAAAGGCCAGGAACCGTAAAAAGGCCGCGTTGCTGGCGTTTTTCCATAGGCTCCGCCCCCCTGACGAGCATCACAAAAATCGACGCTCAAGTCAGAGGTGGCGAAACCCGACAGGACTATAAAGATACCAGGCGTTTCCCCCTGGAAGCTCCCTCGTGCGCTCTCCTGTTCCGACCCTGCCGCTTACCGGATACCTGTCCGCCTTTCTCCCTTCGGGAAGCGTGGCGCTTTCTCATAGCTCACGCTGTAGGTATCTCAGTTCGGTGTAGGTCGTTCGCTCCAAGCTGGGCTGTGTGCACGAACCCCCCGTTCAGCCCGACCGCTGCGCCTTATCCGGTAACTATCGTCTTGAGTCCAACCCGGTAAGACACGACTTATCGCCACTGGCAGCAGCCACTGGTAACAGGATTAGCAGAGCGAGGTATGTAGGCGGTGCTACAGAGTTCTTGAAGTGGTGGCCTAACTACGGCTACACTAGAAGGACAGTATTTGGTATCTGCGCTCTGCTGAAGCCAGTTACCTTCGGAAAAAGAGTTGGTAGCTCTTGATCCGGCAAACAAACCACCGCTGGTAGCGGTGGTTTTTTTGTTTGCAAGCAGCAGATTACGCGCAGAAAAAAAGGATCTCAAGAAGATCCTTTGATCTTTTCTACGGGGTCTGACGCTCAGTGGAACGAAAACTCACGTTAAGGGATTTTGGTCATGAGATTATCAAAAAGGATCTTCACCTAGATCCTTTTAAATTAAAAATGAAGTTTTAAATCAATCTAAAGTATATATGAGTAAACTTGGTCTGACAGTTACCAATGCTTAATCAGTGAGGCACCTATCTCAGCGATCTGTCTATTTCGTTCATCCATAGTTGCCTGACTCCCCGTCGTGTAGATAACTACGATACGGGAGGGCTTACCATCTGGCCCCAGTGCTGCAATGATACCGCGAGACCCACGCTCACCGGCTCCAGATTTATCAGCAATAAACCAGCCAGCCGGAAGGGCCGAGCGCAGAAGTGGTCCTGCAACTTTATCCGCCTCCATCCAGTCTATTAATTGTTGCCGGGAAGCTAGAGTAAGTAGTTCGCCAGTTAATAGTTTGCGCAACGTTGTTGCCATTGCTACAGGCATCGTGGTGTCACGCTCGTCGTTTGGTATGGCTTCATTCAGCTCCGGTTCCCAACGATCAAGGCGAGTTACATGATCCCCCATGTTGTGCAAAAAAGCGGTTAGCTCCTTCGGTCCTCCGATCGTTGTCAGAAGTAAGTTGGCCGCAGTGTTATCACTCATGGTTATGGCAGCACTGCATAATTCTCTTACTGTCATGCCATCCGTAAGATGCTTTTCTGTGACTGGTGAGTACTCAACCAAGTCATTCTGAGAATAGTGTATGCGGCGACCGAGTTGCTCTTGCCCGGCGTCAATACGGGATAATACCGCGCCACATAGCAGAACTTTAAAAGTGCTCATCATTGGAAAACGTTCTTCGGGGCGAAAACTCTCAAGGATCTTACCGCTGTTGAGATCCAGTTCGATGTAACCCACTCGTGCACCCAACTGATCTTCAGCATCTTTTACTTTCACCAGCGTTTCTGGGTGAGCAAAAACAGGAAGGCAAAATGCCGCAAAAAAGGGAATAAGGGCGACACGGAAATGTTGAATACTCATACTCTTCCTTTTTCAATATTATTGAAGCATTTATCAGGGTTATTGTCTCATGAGCGGATACATATTTGAATGTATTTAGAAAAATAAACAAATAGGGGTTCCGCGCACATTTCCCCGAAAAGTGCCACCTG

>pGY625
GGAAATTGTAAACGTTAATATTTTGTTAAAATTCGCGTTAAATTTTTGTTAAATCAGCTCATTTTTTAACCAATAGGCCGAAATCGGCAAAATCCCTTATAAATCAAAAGAATAGACCGAGATAGGGTTGAGTGTTGTTCCAGTTTGGAACAAGAGTCCACTATTAAAGAACGTGGACTCCAACGTCAAAGGGCGAAAAACCGTCTATCAGGGCGATGGCCCACTACGTGAACCATCACCCTAATCAAGTTTTTTGGGGTCGAGGTGCCGTAAAGCACTAAATCGGAACCCTAAAGGGAGCCCCCGATTTAGAGCTTGACGGGGAAAGCCGGCGAACGTGGCGAGAAAGGAAGGGAAGAAAGCGAAAGGAGCGGGCGCTAGGGCGCTGGCAAGTGTAGCGGTCACGCTGCGCGTAACCACCACACCCGCCGCGCTTAATGCGCCGCTACAGGGCGCGTCGCGCCATTCGCCATTCAGGCTGCGCAACTGTTGGGAAGGGCGATCGGTGCGGGCCTCTTCGCTATTACGCCAGCTGGCGAAAGGGGGATGTGCTGCAAGGCGATTAAGTTGGGTAACGCCAGGGTTTTCCCAGTCACGACGTTGTAAAACGACGGCCAGTGAATTGTAATACGACTCACTATAGGGCGAATTGGAGCTCCACCGCGGTGGCGGCCGCTCTAGAATTCCCATTGCATACGTTGTATCCATATCATAATATGTACATTTATATTGGCTCATGTCCAACATTACCGCCATGTTGACATTGATTATTGACTAGTTATTAATAGTAATCAATTACGGGGTCATTAGTTCATAGCCCATATATGGAGTTCCGCGTTACATAACTTACGGTAAATGGCCCGCCTGGCTGACCGCCCAACGACCCCCGCCCATTGACGTCAATAATGACGTATGTTCCCATAGTAACGCCAATAGGGACTTTCCATTGACGTCAATGGGTGGAGTATTTACGGTAAACTGCCCACTTGGCAGTACATCAAGTGTATCATATGCCAAGTACGCCCCCTATTGACGTCAATGACGGTAAATGGCCCGCCTGGCATTATGCCCAGTACATGACCTTATGGGACTTTCCTACTTGGCAGTACATCTACGTATTAGTCATCGCTATTACCATGGTGATGCGGTTTTGGCAGTACATCAATGGGCGTGGATAGCGGTTTGACTCACGGGGATTTCCAAGTCTCCACCCCATTGACGTCAATGGGAGTTTGTTTTGGCACCAAAATCAACGGGACTTTCCAAAATGTCGTAACAACTCCGCCCCATTGACGCAAATGGGCGGTAGGCGTGTACGGTGGGAGGTCTATATAAGCAGAGCTCGTTTAGTGAACCGCAGTCGCTCTGCGGAGAGGCTGGCAGATTGAGCCCTGGGAGGTTCTCTCCAGCACTAGCAGGTAGAGCCTGGGTGTTCCCTGCTAGACTCTCACCAGCACTTGGCCAGTGCTGGGCAGAGTGGCTCCACGCTTGCTTGCTTAAAGACCTCTTCAATAAAGCTGCCATTTTAGAAGTAAGCCAGTGTGTGTTCCCATCTCTCCTAGTCGCCGCCTGGTCAACTCGGTACTCGGTAATAAGAAGACCCTGGTCTGTTAGGACCCTTTCTGCTTTGAGAAACCGAAGCAGGAAAATCCCTAGCAGATTGGCGCCCGAACAGGACTTGAAGGAGAGTGAGAGACTCCTGAGTACGGCTGAGTGAAGGCAGTAAGGGCGGCAGGAACCAACCACGACGGAGTGCTCCTATAAAGGCGCGGGTCGGTACCAGACGGCGTGAGGAGCGGGAGAGGAGGAGGCCTCCGGTTGCAGGTAAGTGCAACACAAAAAAGAAATAGCTGTCTTGTTATCCAGGAAGGGATAATAAGATAGAGTGGGAGATGGGCGCGAGAAACTCCGTCTTGTCAGGGAAGAAAGCAGATGAATTGAAAAAATTATTAATCGCATGAATTTTAAAAGAAGGGGAGGAATAGGGGATATGACTCCAGCAGAAAGATTAATTAACATGATCACTACAGAACAAGAAATACAATTTCAACAATCAAAAAACTCAAAATTTAAAAATTTTCGGGTCTATTACAGAGCTCACGCGTGATTGGAGTTGGGAGATTATAAATTAGTAGAGATCACTCCGATTGGCTTGGCCCCCACAGATGTGAAGAGGTACACTACTGGTGGCACCTCAAGAAATAAAAGAGGGGTCTTTGTGCTAGGGTTCTTGGGTTTTCTCGCAACGGCAGGTTCTGCAATGGGCGCGGCGTCGTTGACGCTGACCGCTCAGTCCCGGACTTTATTGGCTGGGATAGTGCAGCAACAGCAACAGCTGTTGGACGTGGTCAAGAGACAACAAGAATTGTTGCGACTGACCGTCTGGGGAACAAAGAACCTCCAGACTAGGGTCACTGCCATCGAGAAGTACTTAAAGGACCAGGCGCAGCTAAATGCTTGGGGATGTGCGTTTAGACAAGTCTGCCACACTACTGTACCATGGCCAAATGCAAGTCTAACACCAGACTGGAACAATGATACTTGGCAAGAGTGGGAGCGAAAGGTTGACTTCTTGGAGGAAAATATAACAGCCCTCCTAGAAGAGGCACAAATTCAACAAGAGAAGAACATGTATGAATTACAAAAGTTGAATAGCTGGGATGTGTTTGGCAATTGGTTTGACCTTGCTTCTTGGATAAAGTATATACAATATGGAATTTATGTAGTTGTAGGAGTAATACTGTTAAGAATAGTGATCTATATAGTACAAATGCTAGCTAAGTTAAGGCAGGGGTATAGGCCAGTGTTCTCTTCCCCACCCTCTTATTTCCAGTAGACTCATACCCAACAGGACCCGGCACTGCCAACCAGAGAAGGCAAAGAAGGAGACGGTGGAGAAGGCGGTGGATCCTATTATCGATCCATTGCATACGTTGTATCCATATCATAATATGTACATTTATATTGGCTCATGTCCAACATTACCGCCATGTTGACATTGATTATTGACTAGTTATTAATAGTAATCAATTACGGGGTCATTAGTTCATAGCCCATATATGGAGTTCCGCGTTACATAACTTACGGTAAATGGCCCGCCTGGCTGACCGCCCAACGACCCCCGCCCATTGACGTCAATAATGACGTATGTTCCCATAGTAACGCCAATAGGGACTTTCCATTGACGTCAATGGGTGGAGTATTTACGGTAAACTGCCCACTTGGCAGTACATCAAGTGTATCATATGCCAAGTACGCCCCCTATTGACGTCAATGACGGTAAATGGCCCGCCTGGCATTATGCCCAGTACATGACCTTATGGGACTTTCCTACTTGGCAGTACATCTACGTATTAGTCATCGCTATTACCATGGTGATGCGGTTTTGGCAGTACgTCAATGGGCGTGGATAGCGGTTTGACTCACGGGGATTTCCAAGTCTCCACCCCATTGACGTCAATGGGAGTTTGTTTTGGCACCAAAATCAACGGGACTTTCCAAAATGTCGTAACAACTCCGCCCCATTGACGCAAATGGGCGGTAGGCGTGTACGGTGGGAGGTCTATATAAGCAGAGCTCGTTTAGTGAACCGTCAGATCCAGCTGGCTaccggtACCATGGCCACCTCTGATGAAGTCAGGAAGAACCTGATGGACATGTTCAGGGACAGGCAGGCCTTCTCTGAACACACCTGGAAGATGCTCCTGTCTGTGTGCAGATCCTGGGCTGCCTGGTGCAAGCTGAACGGTACCCATACTCTTTATGCCCCCGGTGGATATGACATTATGGGATAcCTGGACCAGATCGGCAACCGGCCAAACCCGCAGGTGGAACTGGGCCCCGTGGATACATCCTGCGCCTTGATTCTTTGTGACCTGAAACAGAAAGACACCCCGATAGTTTACGCGAGTGAAGCCTTCCTCTACATGACAGGTTACAGCAACGCAGAGGTGCTGGGCCGGAATTGCCGGTTTCTGCAAAGCCCTGACGGCATGGTGAAGCCCAAGAGCACCCGGAAGTACGTGGATAGTAACACAATCAATACTATGCGCAAGGCAATCGACAGGAATGCCGAGGTGCAGGTTGAAGTAGTCAATTTTAAAAAGAATGGACAGCGATTTGTTAATTTCCTGACTATGATACCTGTTAGGGACGAAACAGGCGAGTATCGATACTCTATGGGATTCCAGTGCGAAACAGAAGGCGGAAGCGGTGGCGTGCCCAAGAAGAAGAGGAAAGTCGGATCCGGCAGCGGCGCCACCAACTTCAGCCTGCTGAAGCAGGCCGGCGACGTGGAGGAGAACCCCGGCCCCCTCGAGGTGCCCAAGAAGAAGAGGAAAGTCGGCGGACATACTCTTTATGCCCCCGGTGGATATGACATTATGGGATATCTGAGGCAGATCAGGAACCGGCCAAACCCGCAGGTGGAACTGGGCCCCGTGGATACATCCTGCGCCTTGATTCTTTGTGACCTGAAACAGAAAGACACCCCGATAGTTTACGCGAGTGAAGCCTTCCTCTACATGACAGGTTACAGCAACGCAGAGGTGCTGGGCCGGAATTGCCGGTTTCTGCAAAGCCCTGACGGCATGGTGAAGCCCAAGAGCACCCGGAAGTACGTGGATAGTAACACAATCAATACTATGCGCAAGGCAATCGACAGGAATGCCGAGGTGCAGGTTGAAGTAGTCAATTTTAAAAAGAATGGACAGCGATTTGTTAATTTCCTGACTATGATACCTGTTAGGGACGAAACAGGCGAGTATCGATACTCTATGGGATTCCAGTGCGAAACAGAAGGTACCAACAGGAAATGGTTCCCTGCTGAACCTGAGGATGTGAGGGACTACCTCCTGTACCTGCAAGCCAGAGGCCTGGCTGTGAAGACCATCCAACAGCACCTGGGCCAGCTCAACATGCTGCACAGGAGATCTGGCCTGCCTCGCCCTTCTGACTCCAATGCTGTGTCCCTGGTGATGAGGAGAATCAGAAAGGAGAATGTGGATGCTGGGGAGAGAGCCAAGCAGGCCCTGGCCTTTGAACGCACTGACTTTGACCAAGTCAGATCCCTGATGGAGAACTCTGACAGATGCCAGGACATCAGGAACCTGGCCTTCCTGGGCATTGCCTACAACACCCTGCTGCGCATTGCCGAAATTGCCAGAATCAGAGTGAAGGACATCTCCCGCACCGATGGTGGGAGAATGCTGATCCACATTGGCAGGACCAAGACCCTGGTGTCCACAGCTGGTGTGGAGAAGGCCCTGTCCCTGGGGGTTACCAAGCTGGTGGAGAGATGGATCTCTGTGTCTGGTGTGGCTGATGACCCCAACAACTACCTGTTCTGCCGGGTCAGAAAGAATGGTGTGGCTGCCCCTTCTGCCACCTCCCAACTGTCCACCCGGGCCCTGGAAGGGATCTTTGAGGCCACCCACCGCCTGATCTATGGTGCCAAGGATGACTCTGGGCAGAGATACCTGGCCTGGTCTGGCCACTCTGCCAGAGTGGGTGCTGCCAGGGACATGGCCAGGGCTGGTGTGTCCATCCCTGAAATCATGCAGGCTGGTGGCTGGACCAATGTGAACATTGTGATGAACTACATCAGAAACCTGGACTCTGAGACTGGGGCCATGGTGAGGCTGCTCGAAGATGGGGACTAAGCTTGGATCCAATCAACCTCTGGATTACAAAATTTGTGAAAGATTGACTGGTATTCTTAACTATGTTGCTCCTTTTACGCTATGTGGATACGCTGCTTTAATGCCTTTGTATCATGCTATTGCTTCCCGTATGGCTTTCATTTTCTCCTCCTTGTATAAATCCTGGTTGCTGTCTCTTTATGAGGAGTTGTGGCCCGTTGTCAGGCAACGTGGCGTGGTGTGCACTGTGTTTGCTGACGCAACCCCCACTGGTTGGGGCATTGCCACCACCTGTCAGCTCCTTTCCGGGACTTTCGCTTTCCCCCTCCCTATTGCCACGGCGGAACTCATCGCCGCCTGCCTTGCCCGCTGCTGGACAGGGGCTCGGCTGTTGGGCACTGACAATTCCGTGGTGTTGTCGGGGAAGCTGACGTCCTTTCCATGGCTGCTCGCCTGTGTTGCCACCTGGATTCTGCGCGGGACGTCCTTCTGCTACGTCCCTTCGGCCCTCAATCCAGCGGACCTTCCTTCCCGCGGCCTGCTGCCGGCTCTGCGGCCTCTTCCGCGTCTTCGCCTTCGCCCTCAGACGAGTCGGATCTCCCTTTGGGCCGCCTCCCCGCCTGtttCGCCTCGCGACTCGAGCAAaCTcACaCTcAAGTTtATtTGCAAaCTcACaCTcAAGTTtATtTGCAAaCTcACaCTcAAGTCATGCATGgTCGAGTTTTATAAAAGAAAAGGGGGGACTGGAAGGGATTTATTACAGTGCAAGAAGACATAGAATCTTAGACATGTACTTAGAAAAGGAAGAAGGCATCATACCAGATTGGCAGGATTACACCTCAGGACCAGGAATTAGATACCCAAAGACATTTGGCTGGCTATGGAAATTAGTCCCTGTAAATGTATCAGATGAGGCACAGGAGGATGAGAGGCATTATTTAATGCAGCCAGCTCAAACTTCCAAGTGGGATGACCCTTGGGGAGAGGTTCTAGCGTGGAAGTTTGATCCAACTCTAGCCTACACTTATGAGGCATATGCTAGATACCCAGAAGAGTTGGAAGCAAGTCAGGCCTGTCAGAACTGCATTTCGCTCTGTATTCAGTCGCTCTGCGGAGAGGCTGGCAGATTGAGCCCTGGGAGGTTCTCTCCAGCACTAGCAGGTAGAGCCTGGGTGTTCCCTGCTAGACTCTCACCAGCACTTGGCCAGTGCTGGGCAGAGTGGCTCCACGCTTGCTTGCTTAAAGACCTCTTCAATAAAGCTGCCATTTTAGAAGTAAGCCAGTGTGTGTTCCCATCTCTCCTAGTCGCCGCCTGGTCAACTCGGTACTCGGTAATAAGAAGACCCTGGTCTGTTAGGACCCTTTCTGCTTTGAGAAACCGAAGCAGGAAAATCCCTAGCATGGTACCCAGCTTTTGTTCCCTTTAGTGAGGGTTAATTCCGAGCTTGGCGTAATCATGGTCATAGCTGTTTCCTGTGTGAAATTGTTATCCGCTCACAATTCCACACAACATACGAGCCGGAAGCATAAAGTGTAAAGCCTGGGGTGCCTAATGAGTGAGCTAACTCACATTAATTGCGTTGCGCTCACTGCCCGCTTTCCAGTCGGGAAACCTGTCGTGCCAGCTGCATTAATGAATCGGCCAACGCGCGGGGAGAGGCGGTTTGCGTATTGGGCGCTCTTCCGCTTCCTCGCTCACTGACTCGCTGCGCTCGGTCGTTCGGCTGCGGCGAGCGGTATCAGCTCACTCAAAGGCGGTAATACGGTTATCCACAGAATCAGGGGATAACGCAGGAAAGAACATGTGAGCAAAAGGCCAGCAAAAGGCCAGGAACCGTAAAAAGGCCGCGTTGCTGGCGTTTTTCCATAGGCTCCGCCCCCCTGACGAGCATCACAAAAATCGACGCTCAAGTCAGAGGTGGCGAAACCCGACAGGACTATAAAGATACCAGGCGTTTCCCCCTGGAAGCTCCCTCGTGCGCTCTCCTGTTCCGACCCTGCCGCTTACCGGATACCTGTCCGCCTTTCTCCCTTCGGGAAGCGTGGCGCTTTCTCATAGCTCACGCTGTAGGTATCTCAGTTCGGTGTAGGTCGTTCGCTCCAAGCTGGGCTGTGTGCACGAACCCCCCGTTCAGCCCGACCGCTGCGCCTTATCCGGTAACTATCGTCTTGAGTCCAACCCGGTAAGACACGACTTATCGCCACTGGCAGCAGCCACTGGTAACAGGATTAGCAGAGCGAGGTATGTAGGCGGTGCTACAGAGTTCTTGAAGTGGTGGCCTAACTACGGCTACACTAGAAGGACAGTATTTGGTATCTGCGCTCTGCTGAAGCCAGTTACCTTCGGAAAAAGAGTTGGTAGCTCTTGATCCGGCAAACAAACCACCGCTGGTAGCGGTGGTTTTTTTGTTTGCAAGCAGCAGATTACGCGCAGAAAAAAAGGATCTCAAGAAGATCCTTTGATCTTTTCTACGGGGTCTGACGCTCAGTGGAACGAAAACTCACGTTAAGGGATTTTGGTCATGAGATTATCAAAAAGGATCTTCACCTAGATCCTTTTAAATTAAAAATGAAGTTTTAAATCAATCTAAAGTATATATGAGTAAACTTGGTCTGACAGTTACCAATGCTTAATCAGTGAGGCACCTATCTCAGCGATCTGTCTATTTCGTTCATCCATAGTTGCCTGACTCCCCGTCGTGTAGATAACTACGATACGGGAGGGCTTACCATCTGGCCCCAGTGCTGCAATGATACCGCGAGACCCACGCTCACCGGCTCCAGATTTATCAGCAATAAACCAGCCAGCCGGAAGGGCCGAGCGCAGAAGTGGTCCTGCAACTTTATCCGCCTCCATCCAGTCTATTAATTGTTGCCGGGAAGCTAGAGTAAGTAGTTCGCCAGTTAATAGTTTGCGCAACGTTGTTGCCATTGCTACAGGCATCGTGGTGTCACGCTCGTCGTTTGGTATGGCTTCATTCAGCTCCGGTTCCCAACGATCAAGGCGAGTTACATGATCCCCCATGTTGTGCAAAAAAGCGGTTAGCTCCTTCGGTCCTCCGATCGTTGTCAGAAGTAAGTTGGCCGCAGTGTTATCACTCATGGTTATGGCAGCACTGCATAATTCTCTTACTGTCATGCCATCCGTAAGATGCTTTTCTGTGACTGGTGAGTACTCAACCAAGTCATTCTGAGAATAGTGTATGCGGCGACCGAGTTGCTCTTGCCCGGCGTCAATACGGGATAATACCGCGCCACATAGCAGAACTTTAAAAGTGCTCATCATTGGAAAACGTTCTTCGGGGCGAAAACTCTCAAGGATCTTACCGCTGTTGAGATCCAGTTCGATGTAACCCACTCGTGCACCCAACTGATCTTCAGCATCTTTTACTTTCACCAGCGTTTCTGGGTGAGCAAAAACAGGAAGGCAAAATGCCGCAAAAAAGGGAATAAGGGCGACACGGAAATGTTGAATACTCATACTCTTCCTTTTTCAATATTATTGAAGCATTTATCAGGGTTATTGTCTCATGAGCGGATACATATTTGAATGTATTTAGAAAAATAAACAAATAGGGGTTCCGCGCACATTTCCCCGAAAAGTGCCACCTG

>pGY626
GGAAATTGTAAACGTTAATATTTTGTTAAAATTCGCGTTAAATTTTTGTTAAATCAGCTCATTTTTTAACCAATAGGCCGAAATCGGCAAAATCCCTTATAAATCAAAAGAATAGACCGAGATAGGGTTGAGTGTTGTTCCAGTTTGGAACAAGAGTCCACTATTAAAGAACGTGGACTCCAACGTCAAAGGGCGAAAAACCGTCTATCAGGGCGATGGCCCACTACGTGAACCATCACCCTAATCAAGTTTTTTGGGGTCGAGGTGCCGTAAAGCACTAAATCGGAACCCTAAAGGGAGCCCCCGATTTAGAGCTTGACGGGGAAAGCCGGCGAACGTGGCGAGAAAGGAAGGGAAGAAAGCGAAAGGAGCGGGCGCTAGGGCGCTGGCAAGTGTAGCGGTCACGCTGCGCGTAACCACCACACCCGCCGCGCTTAATGCGCCGCTACAGGGCGCGTCGCGCCATTCGCCATTCAGGCTGCGCAACTGTTGGGAAGGGCGATCGGTGCGGGCCTCTTCGCTATTACGCCAGCTGGCGAAAGGGGGATGTGCTGCAAGGCGATTAAGTTGGGTAACGCCAGGGTTTTCCCAGTCACGACGTTGTAAAACGACGGCCAGTGAATTGTAATACGACTCACTATAGGGCGAATTGGAGCTCCACCGCGGTGGCGGCCGCTCTAGAATTCCCATTGCATACGTTGTATCCATATCATAATATGTACATTTATATTGGCTCATGTCCAACATTACCGCCATGTTGACATTGATTATTGACTAGTTATTAATAGTAATCAATTACGGGGTCATTAGTTCATAGCCCATATATGGAGTTCCGCGTTACATAACTTACGGTAAATGGCCCGCCTGGCTGACCGCCCAACGACCCCCGCCCATTGACGTCAATAATGACGTATGTTCCCATAGTAACGCCAATAGGGACTTTCCATTGACGTCAATGGGTGGAGTATTTACGGTAAACTGCCCACTTGGCAGTACATCAAGTGTATCATATGCCAAGTACGCCCCCTATTGACGTCAATGACGGTAAATGGCCCGCCTGGCATTATGCCCAGTACATGACCTTATGGGACTTTCCTACTTGGCAGTACATCTACGTATTAGTCATCGCTATTACCATGGTGATGCGGTTTTGGCAGTACATCAATGGGCGTGGATAGCGGTTTGACTCACGGGGATTTCCAAGTCTCCACCCCATTGACGTCAATGGGAGTTTGTTTTGGCACCAAAATCAACGGGACTTTCCAAAATGTCGTAACAACTCCGCCCCATTGACGCAAATGGGCGGTAGGCGTGTACGGTGGGAGGTCTATATAAGCAGAGCTCGTTTAGTGAACCGCAGTCGCTCTGCGGAGAGGCTGGCAGATTGAGCCCTGGGAGGTTCTCTCCAGCACTAGCAGGTAGAGCCTGGGTGTTCCCTGCTAGACTCTCACCAGCACTTGGCCAGTGCTGGGCAGAGTGGCTCCACGCTTGCTTGCTTAAAGACCTCTTCAATAAAGCTGCCATTTTAGAAGTAAGCCAGTGTGTGTTCCCATCTCTCCTAGTCGCCGCCTGGTCAACTCGGTACTCGGTAATAAGAAGACCCTGGTCTGTTAGGACCCTTTCTGCTTTGAGAAACCGAAGCAGGAAAATCCCTAGCAGATTGGCGCCCGAACAGGACTTGAAGGAGAGTGAGAGACTCCTGAGTACGGCTGAGTGAAGGCAGTAAGGGCGGCAGGAACCAACCACGACGGAGTGCTCCTATAAAGGCGCGGGTCGGTACCAGACGGCGTGAGGAGCGGGAGAGGAGGAGGCCTCCGGTTGCAGGTAAGTGCAACACAAAAAAGAAATAGCTGTCTTGTTATCCAGGAAGGGATAATAAGATAGAGTGGGAGATGGGCGCGAGAAACTCCGTCTTGTCAGGGAAGAAAGCAGATGAATTGAAAAAATTATTAATCGCATGAATTTTAAAAGAAGGGGAGGAATAGGGGATATGACTCCAGCAGAAAGATTAATTAACATGATCACTACAGAACAAGAAATACAATTTCAACAATCAAAAAACTCAAAATTTAAAAATTTTCGGGTCTATTACAGAGCTCACGCGTGATTGGAGTTGGGAGATTATAAATTAGTAGAGATCACTCCGATTGGCTTGGCCCCCACAGATGTGAAGAGGTACACTACTGGTGGCACCTCAAGAAATAAAAGAGGGGTCTTTGTGCTAGGGTTCTTGGGTTTTCTCGCAACGGCAGGTTCTGCAATGGGCGCGGCGTCGTTGACGCTGACCGCTCAGTCCCGGACTTTATTGGCTGGGATAGTGCAGCAACAGCAACAGCTGTTGGACGTGGTCAAGAGACAACAAGAATTGTTGCGACTGACCGTCTGGGGAACAAAGAACCTCCAGACTAGGGTCACTGCCATCGAGAAGTACTTAAAGGACCAGGCGCAGCTAAATGCTTGGGGATGTGCGTTTAGACAAGTCTGCCACACTACTGTACCATGGCCAAATGCAAGTCTAACACCAGACTGGAACAATGATACTTGGCAAGAGTGGGAGCGAAAGGTTGACTTCTTGGAGGAAAATATAACAGCCCTCCTAGAAGAGGCACAAATTCAACAAGAGAAGAACATGTATGAATTACAAAAGTTGAATAGCTGGGATGTGTTTGGCAATTGGTTTGACCTTGCTTCTTGGATAAAGTATATACAATATGGAATTTATGTAGTTGTAGGAGTAATACTGTTAAGAATAGTGATCTATATAGTACAAATGCTAGCTAAGTTAAGGCAGGGGTATAGGCCAGTGTTCTCTTCCCCACCCTCTTATTTCCAGTAGACTCATACCCAACAGGACCCGGCACTGCCAACCAGAGAAGGCAAAGAAGGAGACGGTGGAGAAGGCGGTGGATCCTATTATCGATCCATTGCATACGTTGTATCCATATCATAATATGTACATTTATATTGGCTCATGTCCAACATTACCGCCATGTTGACATTGATTATTGACTAGTTATTAATAGTAATCAATTACGGGGTCATTAGTTCATAGCCCATATATGGAGTTCCGCGTTACATAACTTACGGTAAATGGCCCGCCTGGCTGACCGCCCAACGACCCCCGCCCATTGACGTCAATAATGACGTATGTTCCCATAGTAACGCCAATAGGGACTTTCCATTGACGTCAATGGGTGGAGTATTTACGGTAAACTGCCCACTTGGCAGTACATCAAGTGTATCATATGCCAAGTACGCCCCCTATTGACGTCAATGACGGTAAATGGCCCGCCTGGCATTATGCCCAGTACATGACCTTATGGGACTTTCCTACTTGGCAGTACATCTACGTATTAGTCATCGCTATTACCATGGTGATGCGGTTTTGGCAGTACgTCAATGGGCGTGGATAGCGGTTTGACTCACGGGGATTTCCAAGTCTCCACCCCATTGACGTCAATGGGAGTTTGTTTTGGCACCAAAATCAACGGGACTTTCCAAAATGTCGTAACAACTCCGCCCCATTGACGCAAATGGGCGGTAGGCGTGTACGGTGGGAGGTCTATATAAGCAGAGCTCGTTTAGTGAACCGTCAGATCCAGCTGGCTaccggtaccatggctacctccgatgaagtgcggaaaaacctgatggatatgttccgcgaccgacaagcctttagtgagcatacatggaaaatgttgcttagcgtttgcaggtcatgggccgcttggtgcaaactgaacgggacccacaccctttatgcccctggtggttatgacattatggggtatctcgaccaaataggcaacaggcccaatccacaggttgaattggggcccgttgacacttcttgcgcccttatactctgtgacttgaaacaaaaggatacacccatagtgtacgccagcgaggcatttctctatatgacaggctactccaacgcagaggtcctgggtaggaactgtcggtttcttcaaagtccagatggtatggtcaaacccaagtccacaaggaaatacgtagactccaatacaatcaacacaatgaggaaggccatagatcgaaacgcagaggttcaggtggaagtggttaactttaagaaaaatggacaacgattcgttaacttcttgactatgatacctgtgcgggacgagactggggagtataggtattcaatggggttccagtgtgaaaccgaaggggggtcaggtggggtcccaaagaagaaacggaaggtcGGATCCGGCAGCGGCGCCACCAACTTCAGCCTGCTGAAGCAGGCCGGCGACGTGGAGGAGAACCCCGGCCCCCTCGAGGTGCCCAAGAAGAAGAGGAAAGTCGGCGGACATACTCTTTATGCCCCCGGTGGATATGACATTATGGGATATCTGAGGCAGATCAGGAACCGGCCAAACCCGCAGGTGGAACTGGGCCCCGTGGATACATCCTGCGCCTTGATTCTTTGTGACCTGAAACAGAAAGACACCCCGATAGTTTACGCGAGTGAAGCCTTCCTCTACATGACAGGTTACAGCAACGCAGAGGTGCTGGGCCGGAATTGCCGGTTTCTGCAAAGCCCTGACGGCATGGTGAAGCCCAAGAGCACCCGGAAGTACGTGGATAGTAACACAATCAATACTATGCGCAAGGCAATCGACAGGAATGCCGAGGTGCAGGTTGAAGTAGTCAATTTTAAAAAGAATGGACAGCGATTTGTTAATTTCCTGACTATGATACCTGTTAGGGACGAAACAGGCGAGTATCGATACTCTATGGGATTCCAGTGCGAAACAGAAGGTACCAACAGGAAATGGTTCCCTGCTGAACCTGAGGATGTGAGGGACTACCTCCTGTACCTGCAAGCCAGAGGCCTGGCTGTGAAGACCATCCAACAGCACCTGGGCCAGCTCAACATGCTGCACAGGAGATCTGGCCTGCCTCGCCCTTCTGACTCCAATGCTGTGTCCCTGGTGATGAGGAGAATCAGAAAGGAGAATGTGGATGCTGGGGAGAGAGCCAAGCAGGCCCTGGCCTTTGAACGCACTGACTTTGACCAAGTCAGATCCCTGATGGAGAACTCTGACAGATGCCAGGACATCAGGAACCTGGCCTTCCTGGGCATTGCCTACAACACCCTGCTGCGCATTGCCGAAATTGCCAGAATCAGAGTGAAGGACATCTCCCGCACCGATGGTGGGAGAATGCTGATCCACATTGGCAGGACCAAGACCCTGGTGTCCACAGCTGGTGTGGAGAAGGCCCTGTCCCTGGGGGTTACCAAGCTGGTGGAGAGATGGATCTCTGTGTCTGGTGTGGCTGATGACCCCAACAACTACCTGTTCTGCCGGGTCAGAAAGAATGGTGTGGCTGCCCCTTCTGCCACCTCCCAACTGTCCACCCGGGCCCTGGAAGGGATCTTTGAGGCCACCCACCGCCTGATCTATGGTGCCAAGGATGACTCTGGGCAGAGATACCTGGCCTGGTCTGGCCACTCTGCCAGAGTGGGTGCTGCCAGGGACATGGCCAGGGCTGGTGTGTCCATCCCTGAAATCATGCAGGCTGGTGGCTGGACCAATGTGAACATTGTGATGAACTACATCAGAAACCTGGACTCTGAGACTGGGGCCATGGTGAGGCTGCTCGAAGATGGGGACTAAGCTTGGATCCAATCAACCTCTGGATTACAAAATTTGTGAAAGATTGACTGGTATTCTTAACTATGTTGCTCCTTTTACGCTATGTGGATACGCTGCTTTAATGCCTTTGTATCATGCTATTGCTTCCCGTATGGCTTTCATTTTCTCCTCCTTGTATAAATCCTGGTTGCTGTCTCTTTATGAGGAGTTGTGGCCCGTTGTCAGGCAACGTGGCGTGGTGTGCACTGTGTTTGCTGACGCAACCCCCACTGGTTGGGGCATTGCCACCACCTGTCAGCTCCTTTCCGGGACTTTCGCTTTCCCCCTCCCTATTGCCACGGCGGAACTCATCGCCGCCTGCCTTGCCCGCTGCTGGACAGGGGCTCGGCTGTTGGGCACTGACAATTCCGTGGTGTTGTCGGGGAAGCTGACGTCCTTTCCATGGCTGCTCGCCTGTGTTGCCACCTGGATTCTGCGCGGGACGTCCTTCTGCTACGTCCCTTCGGCCCTCAATCCAGCGGACCTTCCTTCCCGCGGCCTGCTGCCGGCTCTGCGGCCTCTTCCGCGTCTTCGCCTTCGCCCTCAGACGAGTCGGATCTCCCTTTGGGCCGCCTCCCCGCCTGtttCGCCTCGCGACTCGAGCAAaCTcACaCTcAAGTTtATtTGCAAaCTcACaCTcAAGTTtATtTGCAAaCTcACaCTcAAGTCATGCATGgTCGAGTTTTATAAAAGAAAAGGGGGGACTGGAAGGGATTTATTACAGTGCAAGAAGACATAGAATCTTAGACATGTACTTAGAAAAGGAAGAAGGCATCATACCAGATTGGCAGGATTACACCTCAGGACCAGGAATTAGATACCCAAAGACATTTGGCTGGCTATGGAAATTAGTCCCTGTAAATGTATCAGATGAGGCACAGGAGGATGAGAGGCATTATTTAATGCAGCCAGCTCAAACTTCCAAGTGGGATGACCCTTGGGGAGAGGTTCTAGCGTGGAAGTTTGATCCAACTCTAGCCTACACTTATGAGGCATATGCTAGATACCCAGAAGAGTTGGAAGCAAGTCAGGCCTGTCAGAACTGCATTTCGCTCTGTATTCAGTCGCTCTGCGGAGAGGCTGGCAGATTGAGCCCTGGGAGGTTCTCTCCAGCACTAGCAGGTAGAGCCTGGGTGTTCCCTGCTAGACTCTCACCAGCACTTGGCCAGTGCTGGGCAGAGTGGCTCCACGCTTGCTTGCTTAAAGACCTCTTCAATAAAGCTGCCATTTTAGAAGTAAGCCAGTGTGTGTTCCCATCTCTCCTAGTCGCCGCCTGGTCAACTCGGTACTCGGTAATAAGAAGACCCTGGTCTGTTAGGACCCTTTCTGCTTTGAGAAACCGAAGCAGGAAAATCCCTAGCATGGTACCCAGCTTTTGTTCCCTTTAGTGAGGGTTAATTCCGAGCTTGGCGTAATCATGGTCATAGCTGTTTCCTGTGTGAAATTGTTATCCGCTCACAATTCCACACAACATACGAGCCGGAAGCATAAAGTGTAAAGCCTGGGGTGCCTAATGAGTGAGCTAACTCACATTAATTGCGTTGCGCTCACTGCCCGCTTTCCAGTCGGGAAACCTGTCGTGCCAGCTGCATTAATGAATCGGCCAACGCGCGGGGAGAGGCGGTTTGCGTATTGGGCGCTCTTCCGCTTCCTCGCTCACTGACTCGCTGCGCTCGGTCGTTCGGCTGCGGCGAGCGGTATCAGCTCACTCAAAGGCGGTAATACGGTTATCCACAGAATCAGGGGATAACGCAGGAAAGAACATGTGAGCAAAAGGCCAGCAAAAGGCCAGGAACCGTAAAAAGGCCGCGTTGCTGGCGTTTTTCCATAGGCTCCGCCCCCCTGACGAGCATCACAAAAATCGACGCTCAAGTCAGAGGTGGCGAAACCCGACAGGACTATAAAGATACCAGGCGTTTCCCCCTGGAAGCTCCCTCGTGCGCTCTCCTGTTCCGACCCTGCCGCTTACCGGATACCTGTCCGCCTTTCTCCCTTCGGGAAGCGTGGCGCTTTCTCATAGCTCACGCTGTAGGTATCTCAGTTCGGTGTAGGTCGTTCGCTCCAAGCTGGGCTGTGTGCACGAACCCCCCGTTCAGCCCGACCGCTGCGCCTTATCCGGTAACTATCGTCTTGAGTCCAACCCGGTAAGACACGACTTATCGCCACTGGCAGCAGCCACTGGTAACAGGATTAGCAGAGCGAGGTATGTAGGCGGTGCTACAGAGTTCTTGAAGTGGTGGCCTAACTACGGCTACACTAGAAGGACAGTATTTGGTATCTGCGCTCTGCTGAAGCCAGTTACCTTCGGAAAAAGAGTTGGTAGCTCTTGATCCGGCAAACAAACCACCGCTGGTAGCGGTGGTTTTTTTGTTTGCAAGCAGCAGATTACGCGCAGAAAAAAAGGATCTCAAGAAGATCCTTTGATCTTTTCTACGGGGTCTGACGCTCAGTGGAACGAAAACTCACGTTAAGGGATTTTGGTCATGAGATTATCAAAAAGGATCTTCACCTAGATCCTTTTAAATTAAAAATGAAGTTTTAAATCAATCTAAAGTATATATGAGTAAACTTGGTCTGACAGTTACCAATGCTTAATCAGTGAGGCACCTATCTCAGCGATCTGTCTATTTCGTTCATCCATAGTTGCCTGACTCCCCGTCGTGTAGATAACTACGATACGGGAGGGCTTACCATCTGGCCCCAGTGCTGCAATGATACCGCGAGACCCACGCTCACCGGCTCCAGATTTATCAGCAATAAACCAGCCAGCCGGAAGGGCCGAGCGCAGAAGTGGTCCTGCAACTTTATCCGCCTCCATCCAGTCTATTAATTGTTGCCGGGAAGCTAGAGTAAGTAGTTCGCCAGTTAATAGTTTGCGCAACGTTGTTGCCATTGCTACAGGCATCGTGGTGTCACGCTCGTCGTTTGGTATGGCTTCATTCAGCTCCGGTTCCCAACGATCAAGGCGAGTTACATGATCCCCCATGTTGTGCAAAAAAGCGGTTAGCTCCTTCGGTCCTCCGATCGTTGTCAGAAGTAAGTTGGCCGCAGTGTTATCACTCATGGTTATGGCAGCACTGCATAATTCTCTTACTGTCATGCCATCCGTAAGATGCTTTTCTGTGACTGGTGAGTACTCAACCAAGTCATTCTGAGAATAGTGTATGCGGCGACCGAGTTGCTCTTGCCCGGCGTCAATACGGGATAATACCGCGCCACATAGCAGAACTTTAAAAGTGCTCATCATTGGAAAACGTTCTTCGGGGCGAAAACTCTCAAGGATCTTACCGCTGTTGAGATCCAGTTCGATGTAACCCACTCGTGCACCCAACTGATCTTCAGCATCTTTTACTTTCACCAGCGTTTCTGGGTGAGCAAAAACAGGAAGGCAAAATGCCGCAAAAAAGGGAATAAGGGCGACACGGAAATGTTGAATACTCATACTCTTCCTTTTTCAATATTATTGAAGCATTTATCAGGGTTATTGTCTCATGAGCGGATACATATTTGAATGTATTTAGAAAAATAAACAAATAGGGGTTCCGCGCACATTTCCCCGAAAAGTGCCACCTG

Supplementary Text S2: Peptide sequences. Blue, AsLOV2 residues (from iLID sequence PDB 4WF0); red, single-site specific residues; green, VVD residues; yellow, Flag epitope tag; grey, flexible linker.

>CreWT
 1 MSNLLTVHQNLPALPVDATS
 21 DEVRKNLMDMFRDRQAFSEH
 41 TWKMLLSVCRSWAAWCKLNN
 61 RKWFPAEPEDVRDYLLYLQA
 81 RGLAVKTIQQHLGQLNMLHR
101 RSGLPRPSDSNAVSLVMRRI
121 RKENVDAGERAKQALAFERT
141 DFDQVRSLMENSDRCQDIRN
161 LAFLGIAYNTLLRIAEIARI
181 RVKDISRTDGGRMLIHIGRT
201 KTLVSTAGVEKALSLGVTKL
221 VERWISVSGVADDPNNYLFC
241 RVRKNGVAAPSATSQLSTRA
261 LEGIFEATHRLIYGAKDDSG
281 QRYLAWSGHSARVGAARDMA
301 RAGVSIPEIMQAGGWTNVNI
321 VMNYIRNLDSETGAMVRLLE
341 DGD

>LiCre (from pGY466)
MRGSHHHHHHGSLATTLERIEKNFVITDPRLPDNPIIFASDSFLQLTEYSREEILGRNCRFLQGPETDRATVRKIRDAIDNQTEVTVQLINYTKSGKKFWNVFHLQPMRDYKGDVQYFIGVQLDGTERLHGAAEREAVCLIKKTAFQIDSDEVRKNLMDMFRDRQAFSEHTWKMLLSVCRSWAAWCKLNNRKWFPAEPEDVRDYLLYLQARGLAVKTIQQHLGQLNMLHRRSGLPRPSDSNAVSLVMRRIRKENVDAGERAKQALAFERTDFDQVRSLMENSDRCQDIRNLAFLGIAYNTLLRIAEIARIRVKDISRTDGGRMLIHIGRTKTLVSTAGVEKALSLGVTKLVERWISVSGVADDPNNYLFCRVRKNGVAAPSATSQLSTRALEGIFEATHRLIYGAKDDSGQRYLAWSGHSARVGAARDMARAGVSIPEIMQAGGWTNVNIVMNYIRNLDSETGAMVRLLAAGD

>LOV_Cre17
MRGSHHHHHHGSLATTLERIEKNFVITDPRLPDNPIIFASDSFLQLTEYSREEILGRNCRFLQGPETDRATVRKIRDAIDNQTEVTVQLINYTKSGKKFWNVFHLQPMRDYKGDVQYFIGVQLDGTERLHGAAEREAVCLIKKTAFQIADATSDEVRKNLMDMFRDRQAFSEHTWKMLLSVCRSWAAWCKLNNRKWFPAEPEDVRDYLLYLQARGLAVKTIQQHLGQLNMLHRRSGLPRPSDSNAVSLVMRRIRKENVDAGERAKQALAFERTDFDQVRSLMENSDRCQDIRNLAFLGIAYNTLLRIAEIARIRVKDISRTDGGRMLIHIGRTKTLVSTAGVEKALSLGVTKLVERWISVSGVADDPNNYLFCRVRKNGVAAPSATSQLSTRALEGIFEATHRLIYGAKDDSGQRYLAWSGHSARVGAARDMARAGVSIPEIMQAGGWTNVNIVMNYIRNLDSETGAMVRLLEDGD

>LOV_Cre19
MRGSHHHHHHGSLATTLERIEKNFVITDPRLPDNPIIFASDSFLQLTEYSREEILGRNCRFLQGPETDRATVRKIRDAIDNQTEVTVQLINYTKSGKKFWNVFHLQPMRDYKGDVQYFIGVQLDGTERLHGAAEREAVCLIKKTAFQIATSDEVRKNLMDMFRDRQAFSEHTWKMLLSVCRSWAAWCKLNNRKWFPAEPEDVRDYLLYLQARGLAVKTIQQHLGQLNMLHRRSGLPRPSDSNAVSLVMRRIRKENVDAGERAKQALAFERTDFDQVRSLMENSDRCQDIRNLAFLGIAYNTLLRIAEIARIRVKDISRTDGGRMLIHIGRTKTLVSTAGVEKALSLGVTKLVERWISVSGVADDPNNYLFCRVRKNGVAAPSATSQLSTRALEGIFEATHRLIYGAKDDSGQRYLAWSGHSARVGAARDMARAGVSIPEIMQAGGWTNVNIVMNYIRNLDSETGAMVRLLEDGD

>LOV_Cre27
MRGSHHHHHHGSLATTLERIEKNFVITDPRLPDNPIIFASDSFLQLTEYSREEILGRNCRFLQGPETDRATVRKIRDAIDNQTEVTVQLINYTKSGKKFWNVFHLQPMRDYKGDVQYFIGVQLDGTERLHGAAEREAVCLIKKTAFQIALMDMFRDRQAFSEHTWKMLLSVCRSWAAWCKLNNRKWFPAEPEDVRDYLLYLQARGLAVKTIQQHLGQLNMLHRRSGLPRPSDSNAVSLVMRRIRKENVDAGERAKQALAFERTDFDQVRSLMENSDRCQDIRNLAFLGIAYNTLLRIAEIARIRVKDISRTDGGRMLIHIGRTKTLVSTAGVEKALSLGVTKLVERWISVSGVADDPNNYLFCRVRKNGVAAPSATSQLSTRALEGIFEATHRLIYGAKDDSGQRYLAWSGHSARVGAARDMARAGVSIPEIMQAGGWTNVNIVMNYIRNLDSETGAMVRLLEDGD

>LOV_Cre32 (from pGY415)
MRGSHHHHHHGSLATTLERIEKNFVITDPRLPDNPIIFASDSFLQLTEYSREEILGRNCRFLQGPETDRATVRKIRDAIDNQTEVTVQLINYTKSGKKFWNVFHLQPMRDYKGDVQYFIGVQLDGTERLHGAAEREAVCLIKKTAFQIARDRQAFSEHTWKMLLSVCRSWAAWCKLNNRKWFPAEPEDVRDYLLYLQARGLAVKTIQQHLGQLNMLHRRSGLPRPSDSNAVSLVMRRIRKENVDAGERAKQALAFERTDFDQVRSLMENSDRCQDIRNLAFLGIAYNTLLRIAEIARIRVKDISRTDGGRMLIHIGRTKTLVSTAGVEKALSLGVTKLVERWISVSGVADDPNNYLFCRVRKNGVAAPSATSQLSTRALEGIFEATHRLIYGAKDDSGQRYLAWSGHSARVGAARDMARAGVSIPEIMQAGGWTNVNIVMNYIRNLDSETGAMVRLLEDGD

>LOV_CreAA21 (Fig. 2c, construct j)
MRGSHHHHHHGSLATTLERIEKNFVITDPRLPDNPIIFASDSFLQLTEYSREEILGRNCRFLQGPETDRATVRKIRDAIDNQTEVTVQLINYTKSGKKFWNVFHLQPMRDYKGDVQYFIGVQLDGTERLHGAAEREAVCLIKKTAFQIADEVRKNLMDMFRDRQAFSEHTWKMLLSVCRSWAAWCKLNNRKWFPAEPEDVRDYLLYLQARGLAVKTIQQHLGQLNMLHRRSGLPRPSDSNAVSLVMRRIRKENVDAGERAKQALAFERTDFDQVRSLMENSDRCQDIRNLAFLGIAYNTLLRIAEIARIRVKDISRTDGGRMLIHIGRTKTLVSTAGVEKALSLGVTKLVERWISVSGVADDPNNYLFCRVRKNGVAAPSATSQLSTRALEGIFEATHRLIYGAKDDSGQRYLAWSGHSARVGAARDMARAGVSIPEIMQAGGWTNVNIVMNYIRNLDSETGAMVRLLAAGD

>LOV_CreAA22 (Fig. 2c, construct k)
MRGSHHHHHHGSLATTLERIEKNFVITDPRLPDNPIIFASDSFLQLTEYSREEILGRNCRFLQGPETDRATVRKIRDAIDNQTEVTVQLINYTKSGKKFWNVFHLQPMRDYKGDVQYFIGVQLDGTERLHGAAEREAVCLIKKTAFQIAEVRKNLMDMFRDRQAFSEHTWKMLLSVCRSWAAWCKLNNRKWFPAEPEDVRDYLLYLQARGLAVKTIQQHLGQLNMLHRRSGLPRPSDSNAVSLVMRRIRKENVDAGERAKQALAFERTDFDQVRSLMENSDRCQDIRNLAFLGIAYNTLLRIAEIARIRVKDISRTDGGRMLIHIGRTKTLVSTAGVEKALSLGVTKLVERWISVSGVADDPNNYLFCRVRKNGVAAPSATSQLSTRALEGIFEATHRLIYGAKDDSGQRYLAWSGHSARVGAARDMARAGVSIPEIMQAGGWTNVNIVMNYIRNLDSETGAMVRLLAAGD

> NLS-pMag-CreC60-343 (from pGY491)
MVPKKKRKVGGHTLYAPGGYDIMGYLRQIRNRPNPQVELGPVDTSCALILCDLKQKDTPIVYASEAFLYMTGYSNAEVLGRNCRFLQSPDGMVKPKSTRKYVDSNTINTMRKAIDRNAEVQVEVVNFKKNGQRFVNFLTMIPVRDETGEYRYSMGFQCETEGTNRKWFPAEPEDVRDYLLYLQARGLAVKTIQQHLGQLNMLHRRSGLPRPSDSNAVSLVMRRIRKENVDAGERAKQALAFERTDFDQVRSLMENSDRCQDIRNLAFLGIAYNTLLRIAEIARIRVKDISRTDGGRMLIHIGRTKTLVSTAGVEKALSLGVTKLVERWISVSGVADDPNNYLFCRVRKNGVAAPSATSQLSTRALEGIFEATHRLIYGAKDDSGQRYLAWSGHSARVGAARDMARAGVSIPEIMQAGGWTNVNIVMNYIRNLDSETGAMVRLLEDGD

> CreN18-59-nMag-NLS (from pGY501)
MATSDEVRKNLMDMFRDRQAFSEHTWKMLLSVCRSWAAWCKLNGTHTLYAPGGYDIMGYLDQIGNRPNPQVELGPVDTSCALILCDLKQKDTPIVYASEAFLYMTGYSNAEVLGRNCRFLQSPDGMVKPKSTRKYVDSNTINTMRKAIDRNAEVQVEVVNFKKNGQRFVNFLTMIPVRDETGEYRYSMGFQCETEGGSGGVPKKKRKV

> CRY2L348F-CreN19-104 (from pGY531)
MKMDKKTIVWFRRDLRIEDNPALAAAAHEGSVFPVFIWCPEEEGQFYPGRASRWWMKQSLAHLSQSLKALGSDLTLIKTHNTISAILDCIRVTGATKVVFNHLYDPVSLVRDHTVKEKLVERGISVQSYNGDLLYEPWEIYCEKGKPFTSFNSYWKKCLDMSIESVMLPPPWRLMPITAAAEAIWACSIEELGLENEAEKPSNALLTRAWSPGWSNADKLLNEFIEKQLIDYAKNSKKVVGNSTSLLSPYLHFGEISVRHVFQCARMKQIIWARDKNSEGEESADLFLRGIGLREYSRYICFNFPFTHEQSLLSHLRFFPWDADVDKFKAWRQGRTGYPLVDAGMREFWATGWMHNRIRVIVSSFAVKFLLLPWKWGMKYFWDTLLDADLECDILGWQYISGSIPDGHELDRLDNPALQGAKYDPEGEYIRQWLPELARLPTEWIHHPWDAPLTVLKASGVELGTNYAKPIVDIDTARELLAKAISRTREAQIMIGAAPDEIVADSFEALGANTIKEPGLCPSVSSNDQQVPSAVRYNGSKRVKPEEEEERDMKKSRGFDERELFSTAESSSSSSVFFVSQSCSLASEGKNLEGIQDSSDQITTSLGKNGCKGGGGSGGGGSGGGGRTSDEVRKNLMDMFRDRQAFSEHTWKMLLSVCRSWAAWCKLNNRKWFPAEPEDVRDYLLYLQARGLAVKTIQQHLGQLNMLHRRSGL

> CIB1-CreC106-343 (from pGY532)
MNGAIGGDLLLNFPDMSVLERQRAHLKYLNPTFDSPLAGFFADSSMITGGEMDSYLSTAGLNLPMMYGETTVEGDSRLSISPETTLGTGNFKKRKFDTETKDCNEKKKKMTMNRDDLVEEGEEEKSKITEQNNGSTKSIKKMKHKAKKEENNFSNDSSKVTKELEKTDYIHVRARRGQATDSHSIAERVRREKISERMKFLQDLVPGCDKITGKAGMLDEIINYVQSLQRQIEFLSMKLAIVNPRPDFDMDDIFAKEVASTPMTVVPSPEMVLSGYSHEMVHSGYSSEMVNSGYLHVNPMQQVNTSSDPLSCFNNGEAPSMWDSHVQNLYGNLGVGGGGSGGGGSGGGGRRPSDSNAVSLVMRRIRKENVDAGERAKQALAFERTDFDQVRSLMENSDRCQDIRNLAFLGIAYNTLLRIAEIARIRVKDISRTDGGRMLIHIGRTKTLVSTAGVEKALSLGVTKLVERWISVSGVADDPNNYLFCRVRKNGVAAPSATSQLSTRALEGIFEATHRLIYGAKDDSGQRYLAWSGHSARVGAARDMARAGVSIPEIMQAGGWTNVNIVMNYIRNLDSETGAMVRLLEDGD

>Cre-4-VVD
MSNLLTVHQNLPALPVDATSDEVRKNLMDMFRDRQAFSEHTWKMLLSVCRSWAAWCKLNN
RKWFPAEPEDVRDYLLYLQARGLAVKTIQQHLGQLNMLHRRSGLPRPSDSNAVSLVMRRI
RKENVDAGERAKQALAFERTDFDQVRSLMENSDRCQDIRNLAFLGIAYNTLLRIAEIARI
RVKDISRTDGGRMLIHIGRTKTLVSTAGVEKALSLGVTKLVERWISVSGVADDPNNYLFC
RVRKNGVAAPSATSQLSTRALEGIFEATHRLIYGAKDDSGQRYLAWSGHSARVGAARDMA
RAGVSIPEIMQAGGWTNVNIVMNYIRNLDSETGAMVRLLEDGDGGSGSHTVNSSTMNPWE
VEAYQQYHYDPRTAPTANPLFFHTLYAPGGYDIMGYLIQIMNRPNPQVELGPVDTSCALI
LCDLKQKDTPIVYASEAFLYMTGYSNAEVLGRNCRFLQSPDGMVKPKSTRKYVDSNTINT
IRKAIDRNAEVQVEVVNFKKNGQRFVNFLTIIPVRDETGEYRYSMGFQCETEDYKDDDDK


>CreAA-0-VVD
MSNLLTVHQNLPALPVDATSDEVRKNLMDMFRDRQAFSEHTWKMLLSVCRSWAAWCKLNN
RKWFPAEPEDVRDYLLYLQARGLAVKTIQQHLGQLNMLHRRSGLPRPSDSNAVSLVMRRI
RKENVDAGERAKQALAFERTDFDQVRSLMENSDRCQDIRNLAFLGIAYNTLLRIAEIARI
RVKDISRTDGGRMLIHIGRTKTLVSTAGVEKALSLGVTKLVERWISVSGVADDPNNYLFC
RVRKNGVAAPSATSQLSTRALEGIFEATHRLIYGAKDDSGQRYLAWSGHSARVGAARDMA
RAGVSIPEIMQAGGWTNVNIVMNYIRNLDSETGAMVRLLEDGDSHTVNSSTMNPWE
VEAYQQYHYDPRTAPTANPLFFHTLYAPGGYDIMGYLIQIMNRPNPQVELGPVDTSCALI
LCDLKQKDTPIVYASEAFLYMTGYSNAEVLGRNCRFLQSPDGMVKPKSTRKYVDSNTINT
IRKAIDRNAEVQVEVVNFKKNGQRFVNFLTIIPVRDETGEYRYSMGFQCETEDYKDDDDK

>CreAA-2-VVD
MSNLLTVHQNLPALPVDATSDEVRKNLMDMFRDRQAFSEHTWKMLLSVCRSWAAWCKLNN
RKWFPAEPEDVRDYLLYLQARGLAVKTIQQHLGQLNMLHRRSGLPRPSDSNAVSLVMRRI
RKENVDAGERAKQALAFERTDFDQVRSLMENSDRCQDIRNLAFLGIAYNTLLRIAEIARI
RVKDISRTDGGRMLIHIGRTKTLVSTAGVEKALSLGVTKLVERWISVSGVADDPNNYLFC
RVRKNGVAAPSATSQLSTRALEGIFEATHRLIYGAKDDSGQRYLAWSGHSARVGAARDMA
RAGVSIPEIMQAGGWTNVNIVMNYIRNLDSETGAMVRLLEDGDGGSHTVNSSTMNPWE
VEAYQQYHYDPRTAPTANPLFFHTLYAPGGYDIMGYLIQIMNRPNPQVELGPVDTSCALI
LCDLKQKDTPIVYASEAFLYMTGYSNAEVLGRNCRFLQSPDGMVKPKSTRKYVDSNTINT
IRKAIDRNAEVQVEVVNFKKNGQRFVNFLTIIPVRDETGEYRYSMGFQCETEDYKDDDDK

>CreXX-4-VVD (where XX was one of AA, AD, AR, EA, RA, RR)
MSNLLTVHQNLPALPVDATSDEVRKNLMDMFRDRQAFSEHTWKMLLSVCRSWAAWCKLNN
RKWFPAEPEDVRDYLLYLQARGLAVKTIQQHLGQLNMLHRRSGLPRPSDSNAVSLVMRRI
RKENVDAGERAKQALAFERTDFDQVRSLMENSDRCQDIRNLAFLGIAYNTLLRIAEIARI
RVKDISRTDGGRMLIHIGRTKTLVSTAGVEKALSLGVTKLVERWISVSGVADDPNNYLFC
RVRKNGVAAPSATSQLSTRALEGIFEATHRLIYGAKDDSGQRYLAWSGHSARVGAARDMA
RAGVSIPEIMQAGGWTNVNIVMNYIRNLDSETGAMVRLLXXGDGGSGSHTVNSSTMNPWE
VEAYQQYHYDPRTAPTANPLFFHTLYAPGGYDIMGYLIQIMNRPNPQVELGPVDTSCALI
LCDLKQKDTPIVYASEAFLYMTGYSNAEVLGRNCRFLQSPDGMVKPKSTRKYVDSNTINT
IRKAIDRNAEVQVEVVNFKKNGQRFVNFLTIIPVRDETGEYRYSMGFQCETEDYKDDDDK
 
